# Supplementary material for: Machine learning‐derived identification of prognostic signature for improving prognosis and drug response in patients with ovarian cancer
Source: J Cell Mol Med. 2023 Nov 23;28(1):e18021. doi: 10.1111/jcmm.18021 (PMC10805490; doi:10.1111/jcmm.18021)
Supplement: Supplementary file 7 — Supplementary Table 1. Retrieved 21 published signatures for OV. [file JCMM-28-e18021-s003.xlsx]

## Sheet: Sheet1
Supplementary table 1: Retrieved 21 published signatures for OV
Signature	First author	PMID	Signature-related genes
Anoikis. Sig	Yuting Zhu	37554782	ARHGEF7	CCDC80	CASP2	PAK4	SKP2	LCK	NOTCH4
TME. Sig	Zhenyi Xu	35439731	21 immune cell types
EMT. Sig	Qian Li	37404304	SERINC2	CXCR4	GAS1	EMP1	IFI27	CD48	LYAR
PCD. Sig	Xin Lian	37342266	GAS1	MMP17	CX3CR1	ISG20	UBD	BTN3A3	AADAC	PI3	PYGB
Autophagy. Sig	Jiani Yang	37120633	FOXO1	CASP8	CTSD	FLNC	GSK3B	IL1B	PEN1	RNASEL	SNCA
Necroptosis. Sig	Sipei Nie	37095524	MAPK10	STAT4
Cuproptosis. Sig	Jingjing Zhang	36307842	ATP7B	LIAS	DLST	DLAT	SLC31A1	FDX1	LIPT1	DLD	DBT	GCSH	PDHA1	PDHB	ATP7A
Ferroptosis. Sig	Zhe Cheng	36851083	ALOX12	RB1	DNAJB6	STEAP3	SELENOS
Exosome. Sig	Zihan Zhu	36726489	USF1	SNRPA1	PIGR	MRPL15
Pyroptosis. Sig	Ying Ye	33828074	AIM2	PLCG1	ELANE	PJVK	CASP3	CASP6	GSDMA
TLS. Sig	Yue Hou	36704336	CETP	CCR7	SELL	LAMP3	CCL19	CXCL9	CXCL10	CXCL11	CXCL13
ICD. Sig	Wenwen Zhang	36425071	ERBB2	RB1	CCR7	CD38	IFNB1	ANXA2	CXCL9	SLC9A1	SLAMF7
CAF. Sig	Songwei Feng	35874760	COL16A1	COL5A2	GREM1	LUM	SRPX	TIMP3
TMB. Sig	Haoyu Wang	36003381	CBWD1	ST7L	RFX5-AS1	C3orf38	LRFN1	LEMD1	HMGB1
m1A. Sig	Jing Zhao	37435915	AADAC	CD38	CACNA1C	ATP1A3			0.625
m6A. Sig	Jing Gu	34306015	METTL3	ZC3H13	METTL14	RBM15B	CBLL1	WTAP	RBM15	KIAA1429	FTO	ALKBH5	YTHDC	YTHDC2	ELAVL1	YTHDF1	LRPPRC	YTHDF2	FMR1	YTHDF3	HNRNPC	HNRNPA2B1	IGF2BP1
m5C. Sig	Jie Xu	35372362	NOP2	NSUN2	NSUN3	NSUN4	NSUN5	NSUN6	NSUN7	TRDMT1	TET1	TET2	TET3	ALKBH1	YBX1	ALYREF
ML-1. Sig	Jinya Liu	35719392	SFRP1	PSAT1	BUB1B	FOLR1	ABCB1	PDE8	INAVA	BUB1	TMEM139
ML-2. Sig	Qihui Wu	37090728	lymphocytes, myeloid, and stromal cells
Immune. Sig	Weihong Lu	35386298	ATP2B1	AXL	BDKRB1	C5AR1	CCR7	CLEC5A	CXCL10	CXCL11	CXCL9	FPR1	GCH1	ITGB8	LAMP3	LCK	LTA	NFKB1	PTGER2	RAF1	RNF144B	SCN1B	SELL	SELENOS	SLAMF1	SLC31A2	SLC7A1	STAB1
Invasion. Sig	Leilei Liang	35292033	FOXJ	MXRA5	KIF26B	VSIG4	CXCL9	COL6A6
