# Supplementary material for: Machine learning‐derived identification of prognostic signature for improving prognosis and drug response in patients with ovarian cancer
Source: J Cell Mol Med. 2023 Nov 23;28(1):e18021. doi: 10.1111/jcmm.18021 (PMC10805490; doi:10.1111/jcmm.18021)
Supplement: Supplementary file 8 — Supplementary Table 2. The primer sequence used in this study. [file JCMM-28-e18021-s008.xlsx]

## Sheet: Sheet1
Supplementary table 2: The primer sequence used in this study
	Forward (5'-3')	Reverse (5'-3')
GAPDH	ATAGCACAGCCTGGATAGCAACGTAC	CACCTTCTACAATGAGCTGCGTGTG
SFRP2	ATCGGTGCTGTGGCTCAA	CATCAGGATGCCGGGACT
ANKRD27	CCCAGGATCCGAGAGGTGCTGTC	CAGAGCCATATGGACTTCAGGGGG
CILP2	CAGAGCAGCAAGCTCACG	GGTGCTGTAGACGCTGAAGG
FAP	GGAAGTGCCTGTTCCAGCAATG	TGTCTGCCAGTCTTCCCTGAAG
CCL28	GGATTGTGACTTGGCTGCTGT	TTCGTGTTTCCCCTGATGTGC
ZNF146	CTCGCTTCGGCAGCACATATACT	ACGCTTCACGAATTTGCGTGTC
SHKBP1	AGGTCAGCAGAGGAAGTCA	CGCGTCATAACTGGTGATGG
MATN3	TCTCCCGGATAATCGACACTC	CAAGGGTGTGATTCGACCCA
GJB2	TCGCATTATGATCCTCGTTG	GAGCCAGATCTTTCCAATGC
STRAP	CTCTGTGGTGCAGTGAGGATA	CTCTGTGGTGCAGTGAGGATA
PSMC4	CGAGCGGCATCTACCTACTGG	TCCTCGCTGGGCTTCTTGC
