# Supplementary material for: Machine learning‐derived identification of prognostic signature for improving prognosis and drug response in patients with ovarian cancer
Source: J Cell Mol Med. 2023 Nov 23;28(1):e18021. doi: 10.1111/jcmm.18021 (PMC10805490; doi:10.1111/jcmm.18021)
Supplement: Supplementary file 9 — Supplementary Table 3: The prognostic genes of each data set used in this study. [file JCMM-28-e18021-s011.xlsx]

## Sheet: Sheet1
Supplementary table 3: The prognostic genes of each dataset used in this study.
GSE73614					GSE26193					GSE53963					GSE13876					GSE140082					GSE32062					GSE17260					GSE51088					GSE63885					GSE9891
id	HR	HR.95L	HR.95H	pvalue	id	HR	HR.95L	HR.95H	pvalue	id	HR	HR.95L	HR.95H	pvalue	id	HR	HR.95L	HR.95H	pvalue	id	HR	HR.95L	HR.95H	pvalue	id	HR	HR.95L	HR.95H	pvalue	id	HR	HR.95L	HR.95H	pvalue	id	HR	HR.95L	HR.95H	pvalue	id	HR	HR.95L	HR.95H	pvalue	id	HR	HR.95L	HR.95H	pvalue
AADACL2	7.84463	1.48593	41.4138	0.0152449	A2M	1.95257	1.12414	3.39149	0.0175313	AADAT	3.12703	1.30396	7.49898	0.0106288	A4GNT	0.87883	0.774465	0.997259	0.0452292	A1CF	1.37664	1.11712	1.69646	0.00270762	A2LD1	1.19432	1.00851	1.41435	0.0395704	AADAT	0.689914	0.495456	0.960691	0.0279947	A1BG	4.21234	1.65436	10.7255	0.00256403	A2MP1	5.29759	1.38457	20.2695	0.014882	A1BG	2.47454	1.42492	4.29733	0.00129331
AAK1	719.161	3.01774	171384	0.0184996	A4GALT	0.513149	0.27277	0.965359	0.0385171	AATK	7.98639	1.82778	34.8961	0.00575262	AADAC	1.13767	1.00887	1.28291	0.0353816	A2BP1	0.817188	0.677859	0.985155	0.0342789	AADAC	0.90801	0.834452	0.988052	0.0251663	AAGAB	2.15272	1.18197	3.92077	0.0121941	AADAC	0.506766	0.261943	0.98041	0.0435159	ANKRD27	1.34888	1.03491	1.7581	0.0268419	A1BG-AS1	2.50792	1.09388	5.74986	0.0298605
AATK	23.8018	2.79749	202.513	0.00371165	A4GNT	1.66391	1.18641	2.3336	0.00317321	ABCA1	6.31774	1.55387	25.6868	0.00999946	AAK1	0.673687	0.557035	0.814768	4.67e-05	AADAC	0.701989	0.543924	0.905988	0.00655807	ABCA7	0.800149	0.649387	0.985912	0.036334	ABCA13	0.8405	0.706749	0.999564	0.0494258	ABCA1	21.3456	1.20288	378.787	0.036993	AARS2	0.248216	0.0795826	0.774178	0.0163511	A4GALT	0.608437	0.381891	0.969376	0.0365418
ABCA4	0.101637	0.0227323	0.454423	0.00276988	AACS	0.690878	0.494917	0.964431	0.0297983	ABCB7	0.214994	0.063134	0.732133	0.0139449	AANAT	0.721357	0.580686	0.896105	0.00316633	AADAT	1.32809	1.01192	1.74305	0.0408138	ABCC11	0.869227	0.764694	0.98805	0.0320442	ABCA4	0.743123	0.592065	0.932721	0.0104466	ABCA5	0.329411	0.15952	0.680238	0.00268724	ABCA13	0.455022	0.214068	0.96719	0.0406898	AAR2	3.37595	1.75447	6.49599	0.000269048
ABCC12	0.00907257	0.000422796	0.194684	0.00264718	AARS	1.67663	1.14478	2.45559	0.0079436	ABCC5	4.42009	1.53734	12.7084	0.0058142	AASDHPPT	1.20768	1.00526	1.45085	0.0437985	AASDH	0.750581	0.606636	0.928681	0.00826473	ABHD12	1.48933	1.13237	1.95882	0.00438422	ABCG4	0.694522	0.482706	0.999286	0.0495517	ABCC3	0.492631	0.247184	0.981799	0.0442022	ABCC10	0.365637	0.167977	0.795887	0.0112372	AATK	1.90989	1.03108	3.53773	0.0396591
ABCC4	5.77002	1.59941	20.8159	0.00742012	ABCA13	0.541078	0.337653	0.86706	0.0106838	ABCE1	0.303271	0.101562	0.905592	0.0325465	ABCA2	0.763913	0.603782	0.966514	0.0248491	ABCA8	1.16312	1.00073	1.35186	0.0488977	ABI3	0.805352	0.664213	0.976481	0.0276604	ABHD3	1.3487	1.00185	1.81564	0.0485943	ABCD1	13.4115	1.71924	104.621	0.01325	ABCD2	10.6458	1.72849	65.5679	0.0107732	AB488780	1.60288	1.0374	2.47659	0.0335564
ABCD2	0.000175942	5.12e-07	0.060464	0.00371209	ANKRD27	1.70792	1.1715	2.48995	0.00538769	ABI3BP	0.333992	0.113936	0.979063	0.0456598	ABCA7	0.797465	0.66635	0.954381	0.0135321	ABCC12	1.4222	1.00421	2.01417	0.0473003	ACAP1	0.719541	0.568938	0.910011	0.00601482	ACBD4	0.354973	0.16069	0.784156	0.0104296	ABCE1	0.0600561	0.00665839	0.541683	0.0122004	ABCE1	0.444297	0.241452	0.817554	0.00912372	ABCC2	0.431069	0.186786	0.994828	0.0485963
ABCF1	182.967	9.50149	3523.34	0.000556777	ABCB5	71.3615	1.01065	5038.79	0.0494325	ABL2	15.4835	1.83164	130.888	0.0118805	ABCB5	0.808547	0.668982	0.977229	0.027933	ABHD4	1.32622	1.01301	1.73627	0.0399749	ACP1	1.48768	1.09439	2.0223	0.0112204	ACOT8	1.86085	1.10319	3.13887	0.0199054	ABCG2	0.120271	0.0244092	0.592613	0.00924167	ABHD11	2.07415	1.23379	3.48689	0.00591125	ABCC5	2.68313	1.61109	4.4685	0.000149127
ABCG2	0.355715	0.126781	0.998044	0.0495668	ABCB7	0.632682	0.437532	0.914872	0.0149836	ABP1	2.68411	1.04708	6.88054	0.039807	ABCB9	0.782489	0.63055	0.97104	0.0259633	ABHD8	1.49646	1.1284	1.98457	0.00513149	ACSS3	1.21215	1.05748	1.38943	0.00573575	ACTA1	1.48334	1.03054	2.13511	0.0338515	ABHD14B	0.20903	0.0498667	0.876203	0.0322978	ABHD16A	0.388063	0.175796	0.856635	0.0191302	ABCC6P1	2.51883	1.02677	6.17908	0.0436264
ABHD12B	0.0894129	0.0211862	0.377353	0.00101434	ABCC11	3.05112	1.23764	7.52187	0.0153894	ACAA1	0.126865	0.0200747	0.801742	0.0281728	ABCC13	0.65875	0.497117	0.872936	0.00366008	ANKRD27	1.11519	1.02841	1.20929	0.00834461	ACTR1B	0.666559	0.455016	0.976453	0.0373159	ACTR1B	0.401717	0.209159	0.771551	0.00616604	ABI3	13.1856	1.37569	126.381	0.0253156	ABHD8	2.23701	1.10581	4.5254	0.0251076	ABCD3	0.64403	0.459948	0.901787	0.0104116
ABHD14A	0.112734	0.0171931	0.739187	0.0229098	ABCC2	2.4232	1.16142	5.05579	0.0183353	ACAA2	3.68845	1.73953	7.8209	0.000664913	ABCC2	0.828876	0.697515	0.984976	0.0330136	ABTB1	1.2865	1.00684	1.64382	0.0439556	ACTR5	1.40763	1.03232	1.91939	0.030693	ACTR5	2.00643	1.07986	3.72804	0.0275922	ABI3BP	2.85597	1.15903	7.03742	0.0225657	AC002064.5	3.07515	1.06147	8.90891	0.0384627	ABHD13	1.89382	1.26759	2.82941	0.00182346
ABHD5	0.209971	0.0487823	0.903766	0.0360968	ABHD11	0.634765	0.424676	0.948785	0.0266686	ACAD11	4.01079	1.03699	15.5126	0.0441577	ABCC5	1.15579	1.01998	1.3097	0.0232012	ACACB	1.8955	1.17309	3.06278	0.00900093	ACTR6	1.50533	1.00095	2.26384	0.0494667	ADAL	1.92513	1.0913	3.39609	0.0237198	ABL2	7.53908	2.06771	27.4883	0.00220922	AC005224.2	2.60477	1.11642	6.07731	0.0267789	ABHD17B	0.325542	0.171986	0.616198	0.000566379
ABHD6	0.131687	0.0379895	0.45648	0.00139158	ABHD17A	0.63387	0.431877	0.930336	0.0198689	ACAP1	0.0678489	0.0115889	0.397231	0.00284614	ABCD3	1.22067	1.00577	1.48149	0.0435753	ACCN2	1.48064	1.1021	1.9892	0.00917866	ACVR1	1.45742	1.10132	1.92867	0.00841119	ADARB2-AS1	1.94835	1.19223	3.18401	0.0077768	ABLIM1	0.262323	0.10565	0.65133	0.00392717	AC005838.2	4.32774	1.51261	12.3821	0.0063035	ABHD17C	0.723443	0.57873	0.904343	0.00447005
ABI1	10.2495	1.27058	82.6816	0.0289053	ABHD17B	0.493063	0.296219	0.820715	0.00652895	ACCN1	2.49149	1.19329	5.20201	0.0150803	ABCD4	0.757319	0.603337	0.950598	0.0165385	ACER2	0.774466	0.636784	0.941918	0.010494	ADAM15	0.722533	0.551112	0.947275	0.0186745	ADIPOR2	1.92972	1.02782	3.62303	0.0408227	ACAA1	0.171044	0.0337232	0.867534	0.0330488	AC067956.1	6.38643	1.46984	27.749	0.0133674	ABHD6	0.506378	0.257852	0.994444	0.0481385
ABI2	7.36544	1.1464	47.3217	0.0353851	ABL2	1.96742	1.15391	3.35445	0.0129245	ACE2	0.454383	0.24262	0.850977	0.013738	ANKRD27	1.36713	1.13212	1.65091	0.00115622	ACO2	0.715598	0.525536	0.974396	0.0336166	ADAM21	1.2396	1.07951	1.42344	0.00233229	ANKRD27	1.70561	1.14717	2.5359	0.00832865	ACAD11	0.228078	0.055061	0.944766	0.041518	AC068138.1	3.47334	1.29992	9.28063	0.0130258	ABI3BP	1.2986	1.04927	1.60717	0.016299
ABI3BP	19.0717	5.13095	70.8893	1.08e-05	AC004941.5	1.92347	1.09583	3.37618	0.0226805	ACP1	6.70055	1.39942	32.0829	0.0172879	ABHD12	1.6458	1.2184	2.22313	0.0011639	ACOX1	1.397	1.01682	1.91932	0.0391209	ADAM8	0.846583	0.717685	0.998631	0.0481295	AGBL1	0.485636	0.271701	0.868023	0.014784	ACAP1	8.30787	1.56906	43.9887	0.0127853	ACAD9	2.18942	1.08868	4.40312	0.0279272	ABL2	1.81854	1.02871	3.21481	0.0396548
ABL2	58.7525	2.64239	1306.34	0.0100536	AC005523.2	0.599556	0.383945	0.936248	0.024471	ACP5	0.537216	0.318355	0.906537	0.0199375	ABHD13	1.34349	1.13633	1.58842	0.000548934	ACPT	0.682072	0.472357	0.984895	0.0412353	ADAMTS15	1.17633	1.00331	1.37919	0.0454259	AGR2	0.81555	0.668515	0.994924	0.0444169	ACCS	0.209537	0.0639946	0.686087	0.00980809	ACADSB	0.601758	0.369649	0.979612	0.0410708	AC002064.5	0.272947	0.101146	0.736555	0.0103573
ACAA1	0.0386165	0.00303866	0.490755	0.0121164	AC010524.4	5.12671	1.53947	17.0729	0.00774809	ACSBG1	0.0168776	0.000407812	0.698493	0.0316445	ABHD14B	0.662929	0.495289	0.88731	0.0057136	ACSL1	1.54976	1.09012	2.20318	0.0146585	ADAMTS5	1.14659	1.01164	1.29954	0.0322601	AGR3	0.830994	0.720138	0.958915	0.0112687	ACE2	0.227267	0.0770338	0.670487	0.00727117	ACAN	3.15334	1.1263	8.82854	0.0287872	AC005306.3	0.50815	0.263871	0.97857	0.0428924
ACBD3	6.00144	1.23577	29.1457	0.0262486	AC012531.25	14.2939	1.26862	161.052	0.0313568	ACSBG2	0.000125275	6.91e-07	0.0227017	0.000707138	ABHD2	0.683214	0.531802	0.877737	0.00288103	ACTA1	1.14219	1.00337	1.30023	0.0443489	ADAP2	0.791645	0.658464	0.951763	0.0129185	AIFM2	1.65466	1.04899	2.61004	0.0303403	ACOX3	0.0951374	0.015785	0.573402	0.0102636	ACAP3	2.56619	1.2954	5.08364	0.00689203	AC012065.7	2.10171	1.25211	3.52781	0.00494213
ACCN2	0.182913	0.0634917	0.526952	0.00165147	AC013733.4	102.016	2.19569	4739.85	0.0181991	ACSS2	0.306171	0.100273	0.934859	0.0376875	ABHD5	1.23551	1.00607	1.51728	0.0436208	ACTN1	6.61557	1.38587	31.5801	0.0178294	ADI1	1.52608	1.12171	2.07624	0.00712027	AK7	0.705641	0.535751	0.929404	0.0131043	ACP6	0.225416	0.0648116	0.783999	0.0191494	ACOT8	3.3947	1.86202	6.18895	6.64e-05	AC018816.3	2.00693	1.02938	3.91281	0.0408591
ACE	0.00978737	0.000286662	0.334166	0.0102149	AC018816.3	2.28851	1.41363	3.70482	0.000756207	ACTL7A	0.099406	0.0276553	0.357311	0.000405367	ABHD6	0.768202	0.592348	0.996264	0.0467916	ACTR1A	4.51919	2.2985	8.8854	1.23e-05	ADNP	1.49603	1.075	2.08196	0.0169008	AK8	0.56031	0.357119	0.879111	0.0117149	ACSL5	0.498568	0.252114	0.985944	0.0454297	ACP6	0.511972	0.304016	0.862178	0.0118147	ACACB	1.90326	1.10543	3.27694	0.0202588
ACE2	0.390821	0.179572	0.850585	0.017893	AC073321.4	16.3801	1.06923	250.937	0.0446396	ACY3	0.198674	0.0487752	0.809251	0.0241129	ABI3	0.810359	0.662398	0.99137	0.0409311	ACTR5	1.23886	1.01525	1.51174	0.0349498	ADORA2A	0.731245	0.553758	0.965617	0.0273409	AKAP14	0.730215	0.557007	0.957283	0.0228472	ACSM1	0.00305955	0.000159441	0.0587107	0.000122616	ACPP	1.55699	1.02794	2.35834	0.0366136	ACAD9	1.51341	1.04764	2.18627	0.0272495
ACO2	30.0936	2.62697	344.741	0.00621413	AC083949.1	2.45225	1.3198	4.5564	0.00454239	ACYP2	0.273578	0.0847495	0.883132	0.0301723	ABI3BP	1.23008	1.04412	1.44915	0.0132755	ADAM22	1.60765	1.04506	2.4731	0.0307299	ADPRHL1	1.19228	1.00135	1.41961	0.048257	ALS2	1.78273	1.01931	3.11789	0.0426587	ACTL7A	0.205735	0.0601728	0.703419	0.0117075	ACRV1	8.75538	1.87157	40.9585	0.0058482	ACE2	0.568439	0.331361	0.975139	0.0402287
ACOX3	0.115896	0.0157917	0.850569	0.0340809	AC087501.1	6.71721	1.03046	43.7872	0.0464444	ADAM15	0.164676	0.038518	0.704039	0.0149589	ABR	0.595508	0.424403	0.835596	0.00270667	ADAMTS19	2.00089	1.2836	3.11899	0.00219648	ADRBK1	0.681293	0.474939	0.977307	0.0371003	AMD1	2.44815	1.38393	4.33074	0.00209482	ACVR2A	10.9459	1.61514	74.1814	0.0142453	ACSM3	0.724899	0.530555	0.990432	0.0433482	ACKR3	1.40743	1.07151	1.84866	0.0140333
ACSL5	0.254694	0.0978594	0.662882	0.00507179	ACAD8	0.643156	0.447751	0.923838	0.0169083	ADAM21	2.65506	1.08158	6.51767	0.0330799	ABTB1	0.768269	0.62979	0.937197	0.00933365	ADAMTS5	1.18456	1.00788	1.39221	0.0398581	ADRBK2	0.773793	0.614028	0.975127	0.0297481	AMIGO2	0.78761	0.624385	0.993504	0.0439081	ACY3	0.0100415	0.000537059	0.187747	0.00207362	ACTB	4.2142	1.30629	13.5954	0.0160811	ACO2	0.584744	0.347353	0.984375	0.0434636
ACTL9	0.00199348	4.4e-06	0.903815	0.0463306	ACADL	1.35262	1.06531	1.71742	0.0131656	ADAM22	3.74658	1.17914	11.9044	0.0251343	ACADVL	0.759115	0.598153	0.963394	0.0234096	ADAMTSL1	1.33061	1.01694	1.74103	0.0373016	AFF1	0.599586	0.4239	0.848087	0.00383602	ANKFN1	0.511014	0.308857	0.845489	0.00896754	ADA	5.56176	2.13955	14.4578	0.000430847	ACTL7A	3.22167	1.04601	9.9226	0.0415163	ACSL5	0.826198	0.695077	0.982053	0.03036
ACTN1	16.2625	1.64062	161.2	0.0171727	ACAN	4.19887	1.02788	17.1524	0.045689	ADAMTS4	3.84911	1.05871	13.9941	0.0406984	ACCN2	0.829017	0.697326	0.985577	0.0336226	ADAMTSL2	1.2366	1.03607	1.47596	0.0186501	AGAP1	1.41408	1.01991	1.96056	0.0376868	ANKMY1	0.557724	0.3483	0.893068	0.0150666	ADAD1	0.0283132	0.000871342	0.920002	0.0447593	ACTR3B	0.628739	0.408628	0.967415	0.0348028	ACSM3	0.671124	0.538511	0.836393	0.000384427
ACTN3	16.9121	1.15808	246.978	0.0387112	ACAP1	3.4344	1.12213	10.5113	0.0306284	ANKRD27	1.67093	1.03776	2.69041	0.0346441	ACCN5	0.779699	0.634908	0.957509	0.0175853	ADAT3	0.840592	0.712119	0.992242	0.0401702	AGBL5	1.3073	1.00832	1.69492	0.0431246	ANKRD45	0.743498	0.580735	0.951879	0.0187136	ADAM12	1.88237	1.07317	3.30173	0.0273637	ACTR5	2.51131	1.20744	5.22318	0.013721	ACTA2-AS1	2.61955	1.19858	5.72515	0.0157774
ACTR3C	0.266597	0.0766108	0.927731	0.0377218	ACAP3	1.79164	1.17721	2.72675	0.00650151	ADAMTS9	3.28931	1.18294	9.14631	0.0224928	ACO1	0.749828	0.587866	0.95641	0.0203988	ADCK2	0.686296	0.516827	0.911335	0.00927859	AGGF1	1.58694	1.03042	2.44404	0.0360856	ANKRD49	1.78202	1.01229	3.13705	0.0452525	ADAM17	9.74748	2.05079	46.3302	0.00419604	ADAM15	2.10805	1.25389	3.54407	0.00490004	ACTN4	1.35594	1.02641	1.79126	0.0320771
ACVR1C	4.79242	1.18554	19.3727	0.0278934	ACHE	2.08536	1.29804	3.35023	0.00237857	ADAMTS9-AS2	5.01131	1.41155	17.7912	0.0126607	ACO2	0.640869	0.52767	0.778353	7.23e-06	ADD3	1.59405	1.06302	2.39037	0.0240969	AGSK1	0.772871	0.631509	0.945878	0.0124248	ANKRD53	0.398236	0.164458	0.964331	0.0413049	ADAM23	0.116908	0.0280219	0.487745	0.00322842	ADAM5	5.18681	1.02967	26.1277	0.045998	ACTR10	1.74656	1.10499	2.76062	0.0169685
ACVR2A	9.64142	1.7963	51.7492	0.00821363	ACKR3	1.4162	1.03333	1.94092	0.0304746	ADAMTSL1	9.88943	1.86133	52.5435	0.00716548	ACP1	1.28781	1.12072	1.4798	0.000360499	ADM2	1.2381	1.02707	1.49249	0.0250804	AGXT2L1	0.84013	0.706493	0.999045	0.0487504	ANKRD65	0.731256	0.565072	0.946314	0.0173377	ADAM8	2.36418	1.30768	4.27424	0.00440207	ADAMTS14	2.59504	1.14559	5.8784	0.0222681	ACTR1A	1.68838	1.1059	2.57766	0.0152553
ACY1	0.0946633	0.0134458	0.666463	0.0179106	ACSM5	149.979	5.94555	3783.28	0.00234706	ADRBK1	0.117689	0.0230363	0.601258	0.0101314	ACPL2	1.34304	1.12483	1.60358	0.00111268	ADPRHL2	0.709389	0.544723	0.923832	0.0108387	AHSP	1.30542	1.00861	1.68959	0.0428601	ANKUB1	0.570341	0.350643	0.927694	0.0236755	ADAMDEC1	2.22669	1.19261	4.15742	0.0119749	ADAMTS6	2.88051	1.18032	7.02973	0.0201164	ACTR5	1.70068	1.14213	2.5324	0.00894458
ADAM17	13.4642	1.58804	114.157	0.0171236	ACTC1	1.57693	1.00782	2.4674	0.0461446	AEBP1	2.58994	1.18493	5.66094	0.0170664	ACPT	0.763048	0.599557	0.971121	0.0279381	ADRA1B	1.16994	1.00234	1.36558	0.0466388	AIF1	0.81988	0.704214	0.954542	0.0104804	ANXA10	0.655845	0.431273	0.997355	0.04857	ADAMTS13	0.405018	0.170599	0.961554	0.0404782	ADARB2-AS1	5.88863	1.64326	21.102	0.00647563	ACTRT3	1.4444	1.13951	1.83087	0.00236893
ADAM23	0.257501	0.083239	0.796581	0.018539	ACTL8	1.34671	1.09517	1.65603	0.00477658	AEBP2	2.9865	1.05482	8.45562	0.0393526	ACSBG1	0.811222	0.68653	0.958563	0.0140115	ADRA2C	0.887167	0.79497	0.990055	0.0324772	AIM1L	1.17115	1.00497	1.36482	0.0430259	AP4E1	2.08707	1.17368	3.71126	0.0122359	ADAMTS17	0.0354158	0.00158871	0.789495	0.0349274	ADCK5	2.12808	1.18007	3.83764	0.0120614	ACVR2A	2.09233	1.43818	3.044	0.000113522
ADAM30	9.95e-05	2.41e-07	0.0410644	0.00270878	ACTN2	28.1809	6.23598	127.351	1.44e-05	AFAP1L2	2.65242	1.23799	5.68287	0.0121039	ACSL3	1.28568	1.04108	1.58775	0.019604	AES	0.731945	0.549989	0.9741	0.0323614	AIM2	0.907005	0.823984	0.998391	0.0462779	AQP10	0.392286	0.154334	0.997114	0.0492944	ADAMTS8	0.080873	0.010772	0.60717	0.0144828	ADM5	0.493039	0.245741	0.989201	0.046533	ADA	1.62265	1.17999	2.23137	0.00289865
ADAM5P	0.00106519	7.55e-06	0.150251	0.00671615	ACTR1B	0.523852	0.323884	0.847281	0.00840146	AGAP1	3.39985	1.38323	8.35652	0.00765303	ACSL4	0.796314	0.669154	0.947639	0.0102927	AFF4	1.98977	1.32613	2.98552	0.000889181	AIMP2	1.42549	1.00575	2.02039	0.0463503	AQP5	0.768036	0.628773	0.938143	0.00972363	ADAMTSL1	23.6062	1.85007	301.207	0.0149527	ADRB2	2.62522	1.35754	5.07668	0.00412555	ADAM12	1.32243	1.10572	1.58162	0.00220966
ADAM6	0.00267932	1.75e-05	0.4101	0.0210422	ACTR3BP2	398.973	2.28402	69692.7	0.0229957	AGBL3	0.197757	0.0490945	0.796581	0.0226143	ACSL5	0.760183	0.589074	0.980996	0.03508	AGAP1	1.33834	1.03797	1.72563	0.0246199	AKAP5	0.321966	0.136572	0.759034	0.00959558	ARFGEF2	2.54145	1.45828	4.42915	0.000997917	ADAP2	3.1013	1.0452	9.20211	0.0413864	ADRBK1	3.13481	1.0626	9.24812	0.0384557	ADAM15	0.595628	0.38294	0.926443	0.0215074
ADAM8	2.46209	1.06097	5.71353	0.0359264	ADAM10	0.679148	0.480409	0.960102	0.0284901	AIM2	0.53586	0.298665	0.961434	0.0364536	ACSM1	0.546559	0.399489	0.747772	0.000158494	AGBL2	0.85446	0.738859	0.988149	0.0339469	AKR1A1	0.595596	0.376302	0.942687	0.026974	ARHGAP21	1.70372	1.0401	2.79074	0.0343357	ADAT1	0.139135	0.0258892	0.747746	0.0215179	ADRM1	2.05257	1.06976	3.93831	0.0305575	ADAM21	2.0975	1.12694	3.90395	0.0194395
ADAMTS1	3.04605	1.32687	6.99269	0.00861382	ADAM5	54.0356	3.47997	839.046	0.00435648	AKAP8	3.34665	1.08699	10.3037	0.0352608	ACTG2	1.13933	1.05925	1.22546	0.000451319	AGC1	1.59813	1.13352	2.25317	0.00747217	AKR1E2	1.18473	1.03604	1.35475	0.0132325	ARHGEF2	0.526129	0.298956	0.92593	0.0259604	ADFP	2.6745	1.2947	5.52476	0.00786656	AEN	0.364858	0.152526	0.872774	0.0234659	ADAM23	0.271121	0.107623	0.683001	0.00562733
ADAMTS19	0.140752	0.0420214	0.471454	0.00147714	ADAMTS4	4.95616	1.93061	12.7232	0.000876211	AKD1	7.68934	1.24964	47.3142	0.0277813	ACTL6A	1.20352	1.03291	1.40231	0.017541	AGFG1	1.81471	1.10287	2.98599	0.0190097	ALDH2	0.833369	0.696097	0.99771	0.0471523	ARL1	2.33546	1.15364	4.72798	0.018416	ADH6	0.0224992	0.000549165	0.921787	0.045182	AF289551	0.333506	0.15257	0.729019	0.00592198	ADAM28	0.737048	0.583964	0.930261	0.0102127
ADAMTS2	74.1881	4.15337	1325.16	0.00341041	ADAMTS5	1.3538	1.12545	1.62847	0.0013095	AKR7A2	6.57464	1.3257	32.6061	0.0211633	ACTN3	0.782569	0.642475	0.953211	0.0148467	AGMAT	1.19491	1.05639	1.35159	0.00461697	ALDOB	1.2794	1.07451	1.52335	0.00565648	ARL4D	0.693829	0.492197	0.97806	0.0369243	ADNP	3.92107	1.05194	14.6157	0.0418118	AFG3L2	0.493216	0.251462	0.967391	0.0397421	ADAM32	0.508808	0.298748	0.866571	0.0128786
ADAMTS3	8.19335	1.49605	44.8723	0.0153399	ADAMTSL1	5.83895	1.68884	20.1874	0.0053045	ALDH3B1	0.240687	0.0696674	0.831525	0.0243454	ACTR2	1.31083	1.10756	1.55139	0.00164215	AGPAT1	0.641104	0.421238	0.975728	0.0380209	ALG12	0.652546	0.44139	0.964718	0.0323516	ARL5B	1.59275	1.06723	2.37706	0.0226994	ADORA3	10.2293	1.13121	92.5012	0.0384799	AGBL3	0.225455	0.0766374	0.663255	0.00681459	ADAM33	2.04725	1.37291	3.05281	0.000440454
ADAMTS8	0.263054	0.0692014	0.999941	0.0499899	ADAP1	0.772648	0.60043	0.994262	0.0449966	ALDOAP2	0.276035	0.0868878	0.876942	0.0290638	ACTRT2	0.769588	0.610699	0.969818	0.0264384	AGR3	1.145	1.0262	1.27755	0.0154022	ALOX5	0.846371	0.739433	0.968774	0.0155082	ARL6IP1	1.71679	1.02662	2.87096	0.0393895	ADPRH	191.142	2.44933	14916.4	0.0181315	AGER	0.187044	0.0647179	0.540581	0.00196203	ADAMTS12	1.57882	1.21998	2.04321	0.000517727
ADAMTSL2	0.0959502	0.018335	0.502123	0.00550642	ADAP2	1.25095	1.00365	1.55919	0.0463279	ALG12	14.6992	1.11926	193.044	0.0407842	ACVR2A	1.28468	1.06318	1.55232	0.0094729	AGRN	0.748385	0.618038	0.906223	0.00299274	ALOX5AP	0.840685	0.743281	0.950852	0.00574337	ARMC2	0.659376	0.44315	0.981106	0.0399714	ADRM1	3.17267	1.09395	9.20138	0.0335654	AGO2	2.00428	1.34692	2.98247	0.000606832	ADAMTS15	1.43093	1.08425	1.88847	0.0113613
ADAR	7.48838	1.54771	36.2314	0.0123161	ADCK4	2.08112	1.24389	3.48185	0.0052528	ALOX15	0.0241217	0.00080295	0.72465	0.0319144	ACVR2B	0.782279	0.643915	0.950375	0.0134178	AGTR1	1.44486	1.09032	1.91468	0.0104085	ALPK1	0.609265	0.433878	0.855548	0.00422746	ARMC3	0.81053	0.718569	0.914261	0.000628837	ADSSL1	0.259506	0.0694748	0.969322	0.0448237	AGPAT2	1.74736	1.10344	2.76704	0.0173277	ADAMTS18	0.585587	0.350025	0.979679	0.0415344
ADARB2	0.042101	0.00279936	0.633178	0.0219981	ADCY2	2.0739	1.27481	3.37387	0.0033049	ALPK2	1.8432	1.00182	3.39122	0.0493211	ACVRL1	0.715218	0.561974	0.910249	0.00644357	AK5	1.53927	1.04174	2.27442	0.0303676	ALX1	1.15738	1.01996	1.31332	0.0234244	ARMC9	0.540388	0.31394	0.930177	0.0263387	AGBL2	0.312243	0.147803	0.659633	0.00228592	AGPAT5	0.521371	0.354007	0.767859	0.000976348	ADAMTS2	1.42766	1.12554	1.81087	0.00333731
ADCK4	242.155	9.77138	6001.1	0.000803156	ADCYAP1	1.48384	1.04318	2.11064	0.0281576	ALPK3	6.73849	1.0268	44.222	0.046865	ADAM19	0.54949	0.369842	0.816402	0.00303516	AKAP11	1.61113	1.12188	2.31375	0.00980227	AMICA1	0.837014	0.73558	0.952435	0.00694724	ARNT2	0.688389	0.530478	0.893306	0.00497567	AGPAT3	0.0889153	0.0161348	0.489992	0.00544952	AHCTF1	0.52903	0.30701	0.911608	0.0218312	ADAMTS3	1.17299	1.02155	1.34689	0.0236843
ADCY4	0.280653	0.0789496	0.997675	0.049581	ADH1B	1.72843	1.34206	2.22602	2.24e-05	ALS2	8.20508	1.25424	53.6764	0.0280664	ADAM28	0.756516	0.600792	0.952604	0.0176496	AKAP4	0.465826	0.217613	0.997155	0.0491486	AMPD3	0.773051	0.615547	0.970856	0.0268009	ARPC1A	1.79228	1.07474	2.98889	0.025339	AGR2	0.488483	0.329176	0.724887	0.000374289	AICDA	7.3557	1.36752	39.5653	0.0200942	ADAMTS5	1.25705	1.06041	1.49015	0.00839526
ADD2	105.213	7.73284	1431.53	0.000472818	ADH4	9.17162	1.77694	47.339	0.00813279	ALX3	12.8569	2.61989	63.0946	0.00165159	ADAM33	0.67502	0.528227	0.862605	0.00168207	AKR1C2	1.22451	1.01513	1.47706	0.0342639	ANAPC16	1.58619	1.09456	2.29864	0.0147979	ARPP19	1.82562	1.07258	3.10737	0.0265437	AGR3	0.543192	0.341935	0.862903	0.00975563	AIFM2	2.19656	1.23602	3.90359	0.00731339	ADAMTSL1	5.92731	2.49738	14.068	5.45e-05
ADRA2B	4.59193	1.13092	18.6448	0.0330029	ADIPOQ	2.00128	1.26566	3.16447	0.00300021	AMFR	0.146403	0.0585001	0.366388	4.04e-05	ADAM8	0.677209	0.561165	0.817251	4.82e-05	AKR7A3	1.31096	1.081	1.58984	0.00593358	ANGPTL4	0.896263	0.80974	0.99203	0.0344767	ARSJ	0.756239	0.600888	0.951754	0.0172451	AHI1	0.120514	0.0170296	0.852851	0.0340575	AK096159	8.36613	1.24712	56.123	0.0287157	ADARB1	3.55645	1.43811	8.79514	0.00602449
ADSS	3.51728	1.0497	11.7855	0.0414919	ADM2	0.0312547	0.00140372	0.695908	0.0286003	AMMECR1L	11.107	2.15673	57.2003	0.00398834	ADAMTS2	1.20191	1.02825	1.4049	0.0208998	ALCAM	0.498087	0.335566	0.73932	0.000542677	ANKLE2	1.45188	1.05726	1.99377	0.0212189	ASRGL1	0.740463	0.577852	0.948833	0.0175431	AHNAK	0.33021	0.119328	0.913774	0.0328758	AKR1C4	2.60614	1.2477	5.44361	0.0108087	ADAT3	0.344928	0.151739	0.784077	0.0110679
AEN	0.0977956	0.0222524	0.429795	0.00208437	ADRA2B	0.00114028	4.04e-06	0.321733	0.0185785	AMOTL2	2.15852	1.14375	4.07361	0.0175747	ADAMTS4	0.690399	0.508025	0.938242	0.0179189	ALDH1L1	1.2712	1.01729	1.58849	0.0347955	ANKRD13B	1.25273	1.01353	1.54837	0.0371366	ASTL	0.386929	0.155417	0.963301	0.0413198	AIDA	10.4473	1.92854	56.5949	0.00649221	ALAS2	4.24592	1.04046	17.3269	0.0438798	ADCK2	0.548979	0.31852	0.946184	0.03084
AFG3L2	4.44602	1.12421	17.5831	0.0334319	AF007147	1.55861	1.14304	2.12526	0.00503298	ANGPTL2	4.24095	1.63207	11.0202	0.00302337	ADAMTS9	0.744937	0.590063	0.940462	0.0132803	ALDH3A1	1.19297	1.03577	1.37402	0.0143872	ANKRD17	0.486854	0.316426	0.749075	0.00105966	ASZ1	1.31299	1.02447	1.68275	0.031481	AIF1	2.7388	1.30585	5.74415	0.00767319	ALDH18A1	0.465021	0.238899	0.905171	0.0242497	ADCY5	0.433677	0.218787	0.859629	0.0167
AGBL1	22.7972	1.98717	261.534	0.0120188	AGPAT2	0.795111	0.638072	0.990799	0.0411213	ANKMY2	8.03684	2.55784	25.2521	0.000360049	ADAMTSL4	0.786082	0.66176	0.933759	0.0061396	ALDH5A1	0.715796	0.545699	0.938914	0.0157233	ANKRD27	1.38102	1.03146	1.84903	0.0301578	ATAD3A	1.8324	1.05485	3.1831	0.0315965	AIG1	0.319197	0.10991	0.926999	0.035789	ALDH4A1	1.81288	1.07646	3.05308	0.0252854	ADCYAP1R1	0.543927	0.389779	0.759036	0.000341549
AGPAT4-IT1	4.76675	1.52323	14.9169	0.00729722	AGRP	694868	56.9557	8477492096	0.00507899	ANKRD22	0.438509	0.234535	0.819879	0.00982334	ADCK4	1.18932	1.03308	1.3692	0.0158268	ALKBH7	0.857731	0.740638	0.993336	0.0404379	ANKRD58	0.715005	0.574792	0.88942	0.0025938	ATP11B	1.91762	1.09237	3.36632	0.023348	AIM1	0.336597	0.120816	0.937767	0.0372627	ALDH7A1	0.548742	0.311488	0.966707	0.0377867	ADGB	0.367328	0.16553	0.815138	0.0137954
AGSK1	7.27843	1.53443	34.5245	0.0124537	AIFM1	0.769308	0.598683	0.988563	0.0403767	ANKRD44	0.0336208	0.00328846	0.343735	0.00423252	ADCY2	1.29805	1.00721	1.67287	0.0438528	ALOX12P2	0.794347	0.701197	0.899872	0.000297138	ANKS4B	1.57157	1.13944	2.16759	0.00585761	ATP1A1OS	0.539912	0.306862	0.949952	0.0325111	AIM2	2.22522	1.03552	4.78178	0.040424	ALDH9A1	0.448563	0.241372	0.833604	0.0112266	ADH1B	1.23092	1.08667	1.39432	0.00108701
AGTR1	7.48215	1.35712	41.251	0.0208578	AK025288	1.28209	1.00834	1.63016	0.0425905	ANKRD58	0.354745	0.15115	0.832573	0.0172692	ADCY3	0.74769	0.595594	0.938627	0.0122174	ALS2	2.03305	1.36956	3.01799	0.000431186	ANPEP	0.887906	0.791596	0.995934	0.0424066	ATP2C1	1.93175	1.04219	3.5806	0.0365087	AJAP1	2.68817	1.15008	6.28328	0.022445	ALS2CR11	9.97064	1.64044	60.6018	0.0125066	ADIPOQ	1.15017	1.03634	1.27651	0.00850947
AGXT2L1	0.123	0.020372	0.742641	0.0223537	AK097370	1.84569	1.26784	2.6869	0.00138126	ANKS1A	3.91478	1.25389	12.2223	0.0188007	ADCY6	0.711459	0.519366	0.9746	0.0339895	AMDHD1	1.16357	1.01719	1.33102	0.0272175	ANXA1	0.841027	0.728808	0.970525	0.017816	ATP4B	0.740868	0.55309	0.992397	0.0443108	AK5	2.23818	1.03426	4.84353	0.0408073	ALYREF	1.36562	1.01836	1.83129	0.0373856	ADIPOR1	0.581821	0.37811	0.895283	0.0137776
AHCTF1	9.86372	1.48598	65.4738	0.0177833	AKAP13	1.69729	1.01278	2.84446	0.044627	ANO7	5.57482	1.47547	21.0635	0.0112933	ADCY8	1.30078	1.13059	1.49659	0.000237357	AMMECR1L	1.29027	1.01279	1.64377	0.0391256	ANXA10	0.873698	0.769393	0.992144	0.0373837	ATP5J	2.20014	1.24768	3.87969	0.00643861	AK7	0.0573146	0.0162449	0.202215	8.8e-06	ANAPC10	0.480934	0.251449	0.919859	0.0269365	ADNP	2.24764	1.43615	3.51766	0.00039433
AIDA	3.31957	1.07271	10.2726	0.037366	AKR1A1	0.681614	0.4755	0.97707	0.0369586	ANO8	5.44853	1.63637	18.1417	0.00573755	ADFP	1.2358	1.12396	1.35876	1.22e-05	AMOT	1.3061	1.0668	1.59908	0.00970314	ANXA7	1.52957	1.01559	2.30369	0.0419521	ATP6V0A2	1.9073	1.13701	3.19945	0.0144264	AKAP1	0.132271	0.0411378	0.425292	0.000686896	ANGPT4	3.56766	1.04166	12.2191	0.0428727	ADNP2	0.553048	0.365004	0.837969	0.00521002
AIM1	0.249083	0.0910211	0.681628	0.00680654	AKR1B1	1.27751	1.06658	1.53015	0.00781361	ANTXR1	2.38537	1.08409	5.24859	0.030723	ADH1A	1.12472	1.03142	1.22645	0.00780824	AMZ2	0.551849	0.370836	0.821219	0.00337754	AP1B1	0.72066	0.554325	0.936906	0.0144159	ATP9B	0.485178	0.24116	0.976107	0.0425842	AKAP14	0.161867	0.0528768	0.495512	0.00142258	ANHX	4.57339	1.39975	14.9426	0.0118467	ADORA1	2.09312	1.15046	3.80818	0.015565
AIPL1	1.79e-05	1.29e-09	0.24974	0.024772	AKR1E2	2.41198	1.11572	5.21428	0.0251993	ANXA11	4.49696	1.15083	17.5723	0.0306194	ADH5	1.24661	1.03128	1.50691	0.0227088	ANGPTL7	1.31295	1.00849	1.70933	0.0430962	APBB1IP	0.836967	0.730304	0.959209	0.0105055	ATPBD4	1.89799	1.00923	3.56942	0.0467604	AKAP9	0.290869	0.0950419	0.890183	0.0304799	ANKMY2	1.76232	1.01586	3.05727	0.043804	ADRBK1	0.417397	0.189494	0.919397	0.0301175
AK7	0.293834	0.108773	0.79375	0.0157121	AKT2	1.44224	1.03228	2.01502	0.0318605	AP2A2	14.3572	2.31576	89.0117	0.00420924	ADI1	1.299	1.12034	1.50616	0.000530025	ANK3	1.38438	1.01215	1.89352	0.0417977	APOB	1.45781	1.05205	2.02008	0.0235228	ATXN3L	1.20279	1.0003	1.44626	0.0496254	AKR1CL1	0.00906676	0.000132341	0.62117	0.0292023	ANKRD17	0.313782	0.15774	0.624186	0.000956202	AEBP1	1.20661	1.04805	1.38917	0.00897848
AKAP12	3.26488	1.19352	8.93114	0.0211939	AKT3	1.38579	1.02577	1.87217	0.033526	AP2B1	12.291	1.82511	82.773	0.00993052	ADIPOQ	1.17601	1.04793	1.31974	0.00585559	ANKMY2	1.24176	1.01995	1.5118	0.031026	APOBEC1	1.44773	1.08233	1.93651	0.0126661	AURKA	1.41058	1.00564	1.97858	0.0463098	AKR1CL2	0.0377892	0.00292291	0.488563	0.0121252	ANKRD18B	5.21719	1.52708	17.8242	0.00840518	AF086184	1.43008	1.02591	1.99349	0.0347819
AKAP8	8.69364	1.17407	64.3738	0.0342546	ALDH1L1	0.557601	0.330098	0.941899	0.0289811	APAF1	4.05808	1.06965	15.3957	0.0395008	ADNP	1.5783	1.26367	1.97126	5.75e-05	ANKRD1	1.15152	1.03801	1.27744	0.00770885	APOBEC3C	0.727111	0.58905	0.89753	0.00301468	AXDND1	0.495884	0.274371	0.896235	0.0201926	ALDH1A2	15.0691	1.98703	114.28	0.00868464	ANKRD30BP2	7.03272	1.31588	37.5863	0.0225504	AFAP1	1.82451	1.24397	2.67597	0.0020902
AKIP1	0.0290903	0.00231362	0.365767	0.0061697	ALDH1L2	1.67718	1.25637	2.23893	0.000450839	APBA2	4.17465	1.27066	13.7155	0.0185401	ADORA2B	0.728076	0.571415	0.927686	0.0102533	ANKRD20A1	0.841552	0.720279	0.983243	0.0297945	APOBEC3D	0.691054	0.528004	0.904455	0.00711652	B3GNT7	0.49278	0.262602	0.924716	0.0275465	ALDH1A3	2.07261	1.24134	3.46053	0.00532678	ANKRD36	1.96851	1.02185	3.79219	0.0429115	AFAP1-AS1	0.724118	0.54808	0.956696	0.023118
AKR1C3	0.462986	0.214939	0.997291	0.0491955	ALG1	0.546883	0.328931	0.90925	0.0199794	APEX2	0.136624	0.0325029	0.574288	0.00658747	ADORA3	0.751665	0.617215	0.915402	0.00452479	ANKRD20A4	2.29428	1.016	5.18083	0.0456989	APOBEC3F	0.789975	0.624617	0.999109	0.0491366	B4GALT5	1.92764	1.29067	2.87899	0.0013428	ALDH1L2	18.71	1.98236	176.59	0.0105448	AP000347.2	0.34185	0.133937	0.872509	0.0247526	AFM	5.65131	1.62733	19.6256	0.00639971
AKT2	14.6197	2.00656	106.518	0.0081143	ALG13	0.608394	0.375831	0.984867	0.0431753	APOA1BP	0.237656	0.0661328	0.854048	0.0276866	ADPRHL1	0.735053	0.58382	0.925463	0.00881748	ANKRD29	1.16589	1.00921	1.34689	0.0371122	APOBEC3G	0.801616	0.690282	0.930907	0.00375058	BACH1	2.22429	1.32832	3.72459	0.00237058	ALDH3B1	0.0961128	0.00944831	0.977706	0.0478145	AP001462.6	0.394247	0.176438	0.880936	0.0232685	AGFG2	0.43755	0.205977	0.929472	0.0315374
ALDH3A1	0.161881	0.0299963	0.873624	0.0342562	ALKBH7	0.428362	0.246305	0.744985	0.00267675	APOBEC3B	0.387802	0.18644	0.80664	0.0112444	ADRA1A	0.599339	0.475735	0.755057	1.4e-05	ANKRD30A	1.18028	1.00011	1.39292	0.049847	APOBEC3H	0.805082	0.705506	0.918712	0.00128841	BAHD1	2.24202	1.13486	4.4293	0.020118	ALDH5A1	0.0683137	0.00819438	0.569508	0.0131277	AP006547.3	4.95285	1.01344	24.2054	0.0481031	AGGF1	2.22207	1.27684	3.86705	0.00473566
ALDOB	8.24518	1.33366	50.9749	0.0232234	ALMS1-IT1	1.60082	1.14274	2.24254	0.0062238	APOBEC3D	0.0889229	0.00887127	0.891336	0.0396112	ADRA2B	0.662426	0.53575	0.819055	0.000142821	ANKRD50	1.37975	1.1267	1.68963	0.00184607	APOBR	0.842018	0.722351	0.98151	0.0279071	BAIAP3	0.803534	0.650456	0.992638	0.0425102	ALG9	0.0533193	0.00597223	0.476028	0.00867703	AP2A1	2.89749	1.25069	6.71265	0.0130712	AGPAT2	0.645158	0.46019	0.904472	0.0110085
ALG5	0.220019	0.0493809	0.980303	0.0470266	ALPK2	1.20567	1.03282	1.40746	0.0178406	APOBEC3F	0.258604	0.08156	0.81996	0.0216126	ADRB1	1.17608	1.03609	1.33498	0.0121335	ANKRD57	2.55501	1.38637	4.70877	0.00263596	APOC3	1.26621	1.06197	1.50972	0.00854018	BBS12	0.701715	0.500547	0.98373	0.0398659	ALLC	0.0283382	0.00271805	0.295452	0.00288883	AP4M1	2.26925	1.21999	4.22092	0.00965512	AGPAT4	1.40602	1.06189	1.86166	0.0173467
ALLC	0.0473284	0.00465775	0.480914	0.00991438	ALPL	1.1929	1.03328	1.37718	0.0161008	APOBEC3H	0.240673	0.0668928	0.865913	0.0292311	ADRB3	0.835146	0.703727	0.991107	0.0391866	ANKS1A	0.816775	0.692439	0.963437	0.0163044	APOL1	0.835649	0.741471	0.94179	0.00325048	BBS7	0.519341	0.30256	0.891444	0.0174621	ALOX5AP	2.90177	1.31014	6.42696	0.00864464	AP5B1	1.99832	1.09232	3.65581	0.0246725	AGPAT4-IT1	1.39508	1.0278	1.89362	0.0326925
ALPK1	8.08116	1.175	55.5789	0.0336801	AMMECR1	0.709986	0.511745	0.985022	0.0403351	APOL1	0.289897	0.0975851	0.861201	0.0258172	AEBP1	1.11283	1.0151	1.21997	0.02263	ANKS4B	1.17835	1.02963	1.34856	0.0171196	APOL2	0.789712	0.666342	0.935922	0.00644834	BCL2L12	1.9148	1.16987	3.1341	0.00976513	ALOXE3	0.0114777	0.000199795	0.659362	0.0306587	APAF1	2.52358	1.03363	6.16129	0.0420942	AGR2	0.755616	0.633201	0.901697	0.00188715
ALPK2	4.25965	1.44664	12.5426	0.0085362	AMPD1	4.47587	1.52606	13.1275	0.00633551	APOL2	0.298563	0.0969812	0.919144	0.0351244	AGA	1.7523	1.35133	2.27226	2.33e-05	ANO2	1.23624	1.02421	1.49218	0.0271678	APOL3	0.848553	0.74349	0.968463	0.0148862	BCORL1	1.4944	1.08716	2.05417	0.0133304	ALPK2	2.8122	1.42798	5.53823	0.0027872	APCDD1L-AS1	29.0122	1.58657	530.52	0.0231311	AGTR1	2.03459	1.37369	3.01345	0.000393719
ALPK3	0.0512253	0.00303393	0.864895	0.0393396	ANAPC4	0.686841	0.48974	0.963269	0.0294939	APOL3	0.281142	0.127758	0.618676	0.00161497	AGPAT7	0.52632	0.392693	0.705419	1.75e-05	ANO7	1.25659	1.00454	1.57189	0.0455393	APOL4	0.725429	0.575005	0.915204	0.00678326	BEND5	0.83906	0.712653	0.987888	0.0351836	ALX1	7.54499	1.15328	49.361	0.0349641	APOBEC3F	0.386481	0.158115	0.944676	0.03709	AHDC1	2.16869	1.07538	4.37354	0.0305394
ALS2CR11	15.6859	3.36673	73.0817	0.000454657	ANGEL2	2.24937	1.20824	4.18764	0.0105721	APOL6	0.211209	0.0700141	0.637145	0.0057784	AGTPBP1	1.42743	1.10945	1.83654	0.00564438	ANTXR1	1.47831	1.08645	2.0115	0.0128599	APOL6	0.846732	0.749549	0.956516	0.00747956	BET1	1.62009	1.03277	2.54141	0.0356982	AMACR	0.141372	0.0330935	0.603926	0.00827432	APOBEC3G	0.593028	0.373233	0.942258	0.0269863	AHRR	1.33773	1.02781	1.7411	0.0304644
AMFR	0.188428	0.0517685	0.685846	0.0113396	ANGPT1	1.38017	1.00904	1.8878	0.0437712	APOOL	0.401482	0.168928	0.954176	0.038813	AGTR1	0.858218	0.750158	0.981844	0.0259591	ANXA1	0.786031	0.624856	0.988779	0.0397492	APP	1.27991	1.01937	1.60705	0.0335718	BIRC8	0.667037	0.451078	0.986391	0.0424974	AMBRA1	0.155591	0.030658	0.789634	0.0247713	AQR	0.426769	0.188611	0.965649	0.0409668	AJUBA	1.38422	1.02247	1.87395	0.0354026
AMOT	0.218411	0.0706184	0.675507	0.00826771	ANGPTL1	1.51148	1.1999	1.90397	0.000452863	APPBP2	2.81646	1.03199	7.68652	0.0432338	AGXT2L2	0.774552	0.600422	0.999184	0.0492699	ANXA2	1.43873	1.00091	2.06806	0.0494279	APPBP2	1.53573	1.07051	2.20313	0.0198058	BMP1	0.530217	0.308441	0.911454	0.021711	AMELX	160.286	2.46826	10408.8	0.0171127	AR	0.736287	0.550967	0.983938	0.0385067	AK056098	2.55896	1.27622	5.131	0.00811856
AMY1C	1.7225	1.06779	2.77864	0.025827	ANKLE2	1.7752	1.05269	2.9936	0.0313524	APPL2	3.62305	1.31627	9.97247	0.0127057	AIM1	0.698042	0.557739	0.873639	0.00168996	ANXA2P1	1.32887	1.00522	1.75674	0.0458783	ARHGAP12	1.96686	1.34886	2.86801	0.00043975	BNIP2	3.04328	1.51021	6.13262	0.00185133	AMHR2	0.152648	0.0253193	0.920307	0.0403093	ARF1	0.248012	0.0667962	0.920857	0.0372375	AK056982	3.53939	1.38605	9.03813	0.0082306
ANAPC1	24.3132	1.23176	479.909	0.0359988	ANKMY1	0.260753	0.0944105	0.720178	0.00950729	APRT	0.173275	0.0503542	0.596258	0.00543502	AIM2	0.789932	0.658989	0.946895	0.0107705	APCS	1.58818	1.00039	2.52134	0.0498091	ARHGAP28	1.1888	1.02015	1.38532	0.026724	BOLA3	1.71107	1.04961	2.78939	0.0312285	AMIGO1	0.000637006	1.03e-05	0.0395586	0.000477153	ARFGAP1	1.91073	1.01036	3.61347	0.0464086	AK1	0.693804	0.489411	0.983556	0.0400645
ANGPT4	0.0338979	0.00160328	0.7167	0.0297108	ANKRD1	2.08764	1.19274	3.65397	0.00996421	AQP2	0.121031	0.0252434	0.580293	0.0082795	AIPL1	0.683488	0.544329	0.858223	0.0010519	APH1A	0.559224	0.336272	0.929996	0.0251151	ARHGAP30	0.811255	0.664367	0.99062	0.0401272	BORA	1.57426	1.07717	2.30075	0.0190819	ANAPC4	0.28534	0.101218	0.804388	0.0177107	ARFGAP3	0.585308	0.344931	0.993198	0.0471153	AK3	0.732543	0.549069	0.977325	0.0343541
ANGPTL3	0.00440746	2.67e-05	0.727788	0.0373502	ANKRD26	1.57723	1.08926	2.28381	0.0158367	ARHGAP12	3.20328	1.1837	8.66862	0.0219067	AK7	0.749359	0.587865	0.955218	0.0198101	APOBEC1	1.32129	1.07486	1.62422	0.00815998	ARHGAP35	1.46399	1.01449	2.11265	0.0416654	BPIFA1	0.564109	0.318529	0.999027	0.0496111	ANGEL2	17.1672	2.64788	111.301	0.00287322	ARFIP1	0.559899	0.333477	0.940055	0.0282512	AK5	1.82357	1.20087	2.76917	0.00482085
ANGPTL5	0.0295806	0.00271549	0.322229	0.00385971	ANKRD34A	2.21174	1.12183	4.36055	0.021912	ARHGAP23	2.71209	1.00875	7.29162	0.0480155	AKAP12	1.34983	1.13967	1.59874	0.000512587	APOBEC3D	0.700858	0.54888	0.894918	0.00436888	ARHGAP9	0.800919	0.692425	0.926412	0.00279727	BPIFB3	0.673802	0.478805	0.948213	0.0235109	ANGPTL5	0.197646	0.0455429	0.857737	0.0303973	ARFRP1	2.15462	1.22065	3.80322	0.00810453	AK7	0.28752	0.136128	0.607278	0.00108538
ANKDD1A	0.116964	0.0162938	0.839617	0.0328602	ANKRD34C	1.74743	1.11372	2.74173	0.0151565	ARHGAP24	5.69722	1.03746	31.2865	0.0452548	AKAP8L	1.41105	1.1301	1.76185	0.00236889	APOBEC3G	0.794698	0.643631	0.981222	0.0326646	ARHGDIB	0.791819	0.650815	0.963374	0.0196538	BRCA2	1.63417	1.10617	2.41418	0.0136336	ANGPTL7	3.23038	1.25999	8.28214	0.0146444	ARG1	9.94343	1.04449	94.6606	0.045736	AK8	0.224667	0.0984711	0.51259	0.000388349
ANKFN1	0.038647	0.00357338	0.417978	0.00740525	ANKRD36BP2	2.22225	1.48086	3.33481	0.000115329	ARHGAP25	0.0800414	0.00871234	0.735351	0.0256392	AKNA	0.597356	0.425037	0.839535	0.00300483	APOC1	1.40917	1.02787	1.93193	0.0331143	ARHGEF6	0.701147	0.535709	0.917676	0.00972035	BRWD1-IT2	0.405444	0.208018	0.790247	0.00801744	ANK1	0.218401	0.0519316	0.918494	0.0378964	ARHGAP1	3.40097	1.31961	8.76516	0.0112728	AK9	0.482598	0.28882	0.806387	0.00541063
ANKLE1	120.697	3.39668	4288.8	0.00850836	ANKRD44	2.01091	1.14606	3.52843	0.0148845	ARHGAP35	27.6389	2.61611	292.002	0.00578947	AKR1A1	0.750317	0.615173	0.915151	0.00458199	APOD	1.10938	1.00744	1.22164	0.0347923	ARL4D	0.828025	0.70481	0.972781	0.0216943	C10orf107	0.821582	0.685646	0.984469	0.0332062	ANKLE2	6.39394	1.54264	26.5016	0.0105422	ARHGAP17	0.481655	0.234352	0.989931	0.0468672	AKAP1	0.579353	0.388348	0.864302	0.00748375
ANKRD1	0.038989	0.00259748	0.585237	0.0188944	ANKRD60	91133.4	8.95782	9.27155e+08	0.0152804	ARHGEF16	8.27239	3.12461	21.9011	2.1e-05	AKR1B1	1.18333	1.02545	1.36553	0.0212261	APOL5	1.64936	1.1549	2.35553	0.00592376	ARRB1	0.758791	0.615182	0.935925	0.00992099	C10orf47	1.34919	1.00868	1.80463	0.0435675	ANKRD11	0.358723	0.129345	0.994877	0.0488577	ARHGAP22-IT1	15.804	2.0459	122.082	0.00813947	AKAP12	1.23662	1.02528	1.49152	0.0263459
ANKRD13D	50.3702	2.12289	1195.14	0.0152708	ANKRD9	1.82491	1.10772	3.00647	0.0181969	ARHGEF18	4.99971	1.88422	13.2665	0.00122778	AKR1C1	1.13164	1.03173	1.24123	0.0087354	APOL6	0.79525	0.638969	0.989753	0.0401475	ARRDC4	0.804786	0.680573	0.951669	0.0111127	C10orf67	1.36593	1.02498	1.82029	0.0333058	ANKRD13A	20.8403	1.70099	255.334	0.0175261	ARHGAP33	7.90755	1.76798	35.3678	0.00681937	AKAP14	0.57398	0.391629	0.841238	0.00442262
ANKRD27	14.224	3.11751	64.8988	0.000607723	ANKS1B	2.06153	1.24444	3.41511	0.00496794	ARHGEF40	2.14146	1.09599	4.18421	0.0258704	AKR1C2	1.18459	1.07125	1.30993	0.000962513	APOO	0.616779	0.398548	0.954505	0.0300863	ASAP2	1.49738	1.19742	1.87247	0.000400614	C11orf16	0.761024	0.589841	0.981888	0.0356803	ANKRD18A	0.0795754	0.00785471	0.806171	0.0321667	ARHGDIA	1.49197	1.06139	2.09722	0.0212835	AKNA	0.54313	0.311141	0.948094	0.0317546
ANKRD28	11.9323	1.07279	132.719	0.0436817	ANO9	0.692187	0.518348	0.924326	0.0126582	ARHGEF6	0.0437066	0.00295007	0.647534	0.0228496	AKR1C3	1.13553	1.04016	1.23963	0.00451376	AQP12A	1.1874	1.05747	1.33331	0.0036732	ASAP3	1.27351	1.01638	1.5957	0.0356289	C11orf48	1.88435	1.0146	3.49968	0.0448706	ANKRD27	4.80905	1.89064	12.2323	0.000976872	ARHGEF16	2.41818	1.16248	5.03028	0.0181355	AKT2	1.84892	1.14762	2.97878	0.0115426
ANKRD29	0.321232	0.103243	0.999488	0.0498967	ANXA3	0.84293	0.725895	0.978835	0.0250616	ARID3B	2.60239	1.07074	6.32497	0.0347878	AKR1CL2	0.819803	0.69692	0.964353	0.0164827	AREG	3.25621	1.5918	6.66097	0.00122495	ASB17	1.4771	1.01848	2.14224	0.0397335	C11orf88	0.842999	0.727141	0.977318	0.0235668	ANKRD35	0.507599	0.261153	0.986615	0.0455321	ARHGEF38	3.07366	1.15666	8.16785	0.0243338	AL832163	1.56436	1.15959	2.11041	0.00339812
ANKRD30A	0.00376825	6.47e-05	0.219349	0.00711085	ANXA5	0.696459	0.498129	0.973755	0.034388	ARID4A	8.27629	1.4387	47.6104	0.0179125	AKTIP	1.2727	1.04144	1.55532	0.0184332	ARF1	0.682923	0.473496	0.984978	0.0412542	ASB2	0.800551	0.682023	0.939678	0.00650853	C12orf59	0.504455	0.298074	0.853731	0.0108014	ANKRD44	7.9542	1.35337	46.7496	0.0217431	ARHGEF4	7.29023	2.21428	24.0021	0.00108515	ALAD	0.596326	0.367	0.968952	0.0368602
ANKRD30BL	24.6842	1.74675	348.826	0.017657	AOX2P	21.3933	1.0448	438.049	0.0467661	ARID4B	5.75573	1.28469	25.7872	0.0221744	ALAS2	0.628143	0.444901	0.886858	0.0082356	ARF5	0.770213	0.652325	0.909407	0.00206758	ASB3	1.57966	1.11931	2.22934	0.00928979	C14orf182	0.653254	0.429882	0.992693	0.0461177	ANKRD54	0.0187145	0.00269548	0.129934	5.72e-05	ARHGEF7	3.05468	1.03619	9.00519	0.0429275	ALAS2	0.191899	0.0539576	0.682483	0.0107693
ANKRD36	3.1242	1.19535	8.16552	0.0201265	AP001630.5	1146	2.09621	626522	0.0285184	ARMC9	4.4495	1.03927	19.05	0.0442335	ALDH1A2	1.14537	1.01259	1.29555	0.0308482	ARG2	1.197	1.04048	1.37706	0.0119048	ASCC2	0.628776	0.419679	0.942052	0.0244893	C15orf23	1.53729	1.03649	2.28005	0.032503	ANKS1A	0.19019	0.0490088	0.738077	0.0164429	ARHGEF9	0.3439	0.146769	0.805807	0.0140124	ALDH5A1	0.712416	0.514337	0.986777	0.0413456
ANKRD36B	3.6801	1.34935	10.0368	0.0109194	AP1M2	0.758522	0.624555	0.921224	0.00531137	ARMCX4	0.00131408	1.48e-05	0.116906	0.00376431	ALDH3A2	1.19502	1.03049	1.38582	0.0184047	ARHGAP11A	1.48965	1.03878	2.13621	0.0302503	ASMTL-AS1	0.83549	0.709254	0.984193	0.0315065	C15orf26	0.717718	0.525443	0.980351	0.0370972	ANXA1	0.503248	0.295849	0.85604	0.0112948	ARL14EP	0.482378	0.289063	0.804976	0.00526594	ALDH9A1	0.524723	0.343333	0.801946	0.00288418
ANKRD36BP2	3.90155	1.45318	10.475	0.00689874	AP3B2	1.52413	1.03236	2.25016	0.0339906	ARNT	7.0233	1.26582	38.9682	0.0257748	ALDH3B2	0.768314	0.593819	0.994086	0.0449535	ARHGAP24	1.41044	1.0784	1.84472	0.0120355	ASPRV1	1.2984	1.04827	1.60821	0.0167677	C16orf55	0.619182	0.389592	0.984071	0.0425713	AOAH	4.62513	1.96512	10.8858	0.000453428	ARMCX2	0.582368	0.398494	0.851084	0.00522341	ALG1	0.580144	0.361778	0.930314	0.0238366
ANKRD65	3.96878	1.06401	14.8036	0.0401369	APC2	68.9628	3.35473	1417.66	0.00605737	ARPC5	0.331857	0.110462	0.996991	0.0493757	ALDH4A1	0.795412	0.637731	0.992081	0.0423062	ARID2	1.7106	1.21757	2.40326	0.00196917	ASTE1	1.70195	1.15631	2.50507	0.00701027	C16orf71	0.4948	0.324245	0.755069	0.00110322	AP1M1	29.8422	4.23024	210.521	0.000657113	ARMCX3	0.613131	0.420382	0.894258	0.0110742	ALG13	0.609949	0.384506	0.967574	0.0357302
ANLN	3.60346	1.17041	11.0943	0.0254685	APLP2	0.649573	0.432956	0.974567	0.0371214	ARSE	2.79377	1.20299	6.48814	0.0168552	ALDH5A1	0.700304	0.571177	0.858622	0.000613085	ARL15	1.39459	1.01827	1.90999	0.0381894	ASXL2	2.04851	1.32631	3.16397	0.00122408	C17orf69	0.455606	0.236987	0.8759	0.0184088	AP2S1	6.70006	1.55896	28.7954	0.0105636	ARMCX6	0.233102	0.0586924	0.925786	0.0384945	ALG2	0.401606	0.19664	0.820215	0.0122823
ANP32B	6.64276	1.19109	37.0468	0.03082	APOA5	50.8461	1.05513	2450.25	0.0469108	ARSK	3.09448	1.02716	9.32265	0.0446878	ALDH9A1	1.28851	1.08134	1.53536	0.00459064	ARL4D	0.848532	0.739761	0.973295	0.0189403	ATAD2B	1.52012	1.10304	2.0949	0.0104896	C17orf72	0.703741	0.532439	0.930156	0.0135604	APBB1IP	4.74454	1.99033	11.31	0.000443208	ARNT2	0.63624	0.443533	0.912674	0.014036	ALG8	0.672956	0.469636	0.9643	0.030925
ANXA7	0.0586645	0.0065555	0.524982	0.0112041	APOBEC1	1.4656	1.05714	2.03186	0.0218271	ASAP2	2.86118	1.04106	7.86342	0.0415518	ALG2	1.28034	1.05009	1.56107	0.01456	ARL9	1.16866	1.03469	1.31998	0.0121128	ATG14	1.4263	1.04005	1.956	0.027546	C17orf97	0.768527	0.591936	0.9978	0.0480983	APEX2	0.095012	0.00956903	0.943385	0.0444601	ARSG	0.384009	0.174353	0.845773	0.017513	ALK	1.43451	1.10092	1.86918	0.00754094
AP1M1	27.1828	2.49413	296.256	0.00673066	APOE	1.24853	1.03092	1.51206	0.023108	ASF1A	0.167372	0.047394	0.591071	0.00549013	ALG5	1.18057	1.02481	1.36001	0.0214838	ARMC10	0.63785	0.430482	0.945108	0.0250015	ATG16L2	0.757742	0.588178	0.97619	0.0318394	C18orf57	1.50689	1.11531	2.03594	0.00756664	APITD1	0.193352	0.0576528	0.648451	0.00777772	ARSI	2.91535	1.19921	7.08738	0.0182362	ALLC	0.501001	0.311752	0.805134	0.00429768
AP1M2	6.01287	1.07428	33.6548	0.0412012	APRT	0.692681	0.515188	0.931324	0.0150568	ASMT	0.146837	0.0326895	0.659569	0.0123171	ALG6	1.2153	1.02682	1.43837	0.0233438	ARRDC3	1.28123	1.01063	1.62429	0.0406256	ATG4B	1.67466	1.13114	2.47935	0.0100104	C18orf8	1.68281	1.00478	2.81837	0.0479201	APOB48R	12.4427	1.19687	129.354	0.0348244	ASAH1	0.367767	0.165328	0.818086	0.0141993	ALPK2	1.35015	1.16369	1.5665	7.52e-05
APCDD1	0.408725	0.220352	0.758132	0.00453405	APTX	0.501119	0.290506	0.864424	0.0130026	ASXL1	12.2292	2.40895	62.0828	0.00252259	ALOX15	0.749914	0.60785	0.92518	0.00723844	ARSG	0.845503	0.718388	0.995112	0.0434966	ATL2	1.35264	1.06834	1.71259	0.0121034	C19orf44	0.505342	0.268657	0.950545	0.034234	APOC1	2.14849	1.19447	3.8645	0.0106727	ASAP1-IT1	2.79867	1.59457	4.912	0.000336191	ALPP	0.789609	0.665533	0.936816	0.00676323
APEX2	0.0846905	0.0100099	0.71654	0.0234577	ARFIP1	0.617511	0.439862	0.866908	0.00535055	ATCAY	0.0939789	0.0170284	0.518666	0.00666324	ALOX5	0.796541	0.712146	0.890937	6.86e-05	ARVP6125	0.569328	0.363507	0.891685	0.0138635	ATP2C1	1.59756	1.07534	2.37341	0.0203629	C1orf105	1.82652	1.24793	2.67337	0.00193819	APOC2	9.29565	2.43693	35.4582	0.00109862	ASAP3	2.36526	1.22342	4.5728	0.0104827	ALS2CR12	0.0941295	0.0279152	0.317403	0.000138734
APH1A	5.91105	1.12868	30.9568	0.0354433	ARFIP2	0.686466	0.497504	0.947198	0.0220095	ATF6	10.6075	1.62895	69.0749	0.0134969	ALOX5AP	0.840943	0.753282	0.938805	0.00204068	ASB1	2.14663	1.39957	3.29245	0.000464627	ATP5E	1.68971	1.13347	2.51893	0.0100246	C1orf110	0.75251	0.583948	0.969728	0.0279825	APOE	3.79325	1.68925	8.51785	0.00123687	ASB10	6.21098	1.09366	35.2726	0.0393031	AMHR2	0.590181	0.351634	0.990556	0.045947
APLNR	0.00308041	3.25e-05	0.291747	0.0127561	ARHGAP21	1.79595	1.22754	2.62757	0.00256209	ATG14	15.3923	2.70586	87.5593	0.00205462	ALPK3	0.766404	0.622604	0.943417	0.0120953	ASCL1	1.26965	1.03039	1.56448	0.0250297	ATP5G1	1.55279	1.13546	2.12352	0.00586234	C1orf135	1.64032	1.12415	2.3935	0.0102589	APOO	0.280266	0.0892311	0.880286	0.0293821	ASB16	5.27674	1.38673	20.0788	0.0147081	AMMECR1L	1.64399	1.08949	2.48071	0.0178716
APOH	0.0849181	0.0178865	0.403158	0.00191552	ARHGAP24	1.58349	1.02103	2.45579	0.0400802	ATG4B	15.63	2.45901	99.348	0.00357409	ALS2CR11	1.18583	1.00865	1.39413	0.0389971	ASCL2	1.26395	1.01793	1.56944	0.0339357	ATP5G2	1.74101	1.10054	2.75421	0.0178192	C1orf158	0.478104	0.258242	0.885151	0.0188658	APRT	0.197625	0.0598321	0.652753	0.00782162	ASB8	0.508939	0.282884	0.915637	0.0241899	AMOTL2	1.91969	1.38721	2.65656	8.34e-05
ARAP1	16.0126	2.04722	125.244	0.00822511	ARHGAP26-AS1	2.57206	1.05534	6.26858	0.0376666	ATL2	4.45344	1.17742	16.8446	0.0277652	ALS2CR13	0.715182	0.545521	0.937609	0.0152563	ASFMR1	0.789433	0.666645	0.934839	0.00612256	ATP5G3	1.37506	1.03163	1.83283	0.0298297	C1orf192	0.812131	0.710018	0.92893	0.00240318	AQP9	3.28558	1.87719	5.75063	3.11e-05	ASB9	0.624768	0.409302	0.953661	0.029269	ANAPC7	1.77489	1.14175	2.75914	0.0108073
ARF1	21.6008	1.05604	441.834	0.0460026	ARHGAP28	1.67771	1.08864	2.58553	0.0190358	ATL3	0.363453	0.136597	0.967062	0.0426581	ALS2CR4	1.24007	1.01342	1.51741	0.0366713	ASGR1	1.50859	1.23244	1.84661	6.72e-05	ATP5J	1.69927	1.16445	2.47972	0.0059685	C1orf194	0.762172	0.607427	0.956339	0.0190005	AQR	0.180944	0.0350058	0.93529	0.0413717	ASMT	0.195125	0.0447463	0.850884	0.0296391	ANGPT1	2.26012	1.52251	3.35507	5.22e-05
ARF6	9.36223	2.10003	41.7381	0.00335867	ARHGAP5-AS1	1.53869	1.10831	2.13621	0.0100458	ATP10A	5.22306	1.3344	20.444	0.0175822	AMBN	1.14986	1.01456	1.30322	0.0287983	ASMTL	0.763462	0.641353	0.908821	0.00240422	ATP5SL	1.38426	1.02948	1.86131	0.0313782	C1orf198	0.570296	0.327996	0.99159	0.0466033	ARAP1	5.3732	1.15345	25.0305	0.0322093	ASPHD2	0.500387	0.251058	0.997327	0.0491174	ANGPTL2	1.31989	1.05505	1.6512	0.0151436
ARFRP1	14.1829	1.47146	136.703	0.0217855	ARHGEF16	0.682422	0.484424	0.961346	0.0288574	ATP11A	7.85414	1.96515	31.3907	0.00354932	AMICA1	0.703088	0.549538	0.899544	0.00507776	ASPN	1.20895	1.03404	1.41345	0.017324	ATP7B	1.18999	1.00754	1.40548	0.0405184	C1orf229	0.543628	0.321673	0.918731	0.0228122	ARFGAP3	0.268241	0.079821	0.901433	0.0333571	ASPM	1.51401	1.02901	2.22761	0.0352808	ANKDD1A	1.68373	1.13827	2.49058	0.00909866
ARG1	2.71926	1.2444	5.94209	0.0121348	ARHGEF18	0.534426	0.360439	0.792398	0.00182159	ATP13A2	26.8757	1.89024	382.124	0.0150958	AMN1	1.2439	1.01658	1.52204	0.0340349	ASS1	0.701118	0.549209	0.895046	0.00437327	ATP8B4	0.833477	0.713608	0.973483	0.0214936	C1orf87	0.780273	0.640885	0.949976	0.0134708	ARFIP1	0.0956048	0.0170399	0.536404	0.00763475	ATAD2	1.46445	1.06284	2.0178	0.0196663	ANKEF1	0.415087	0.263672	0.653451	0.000146032
ARG2	0.384628	0.182206	0.81193	0.0121932	ARHGEF5	0.721395	0.521811	0.997317	0.0481297	ATP2A3	0.0306198	0.00378751	0.247542	0.0010781	AMY2B	1.18564	1.00056	1.40495	0.0492492	ASTE1	1.34545	1.07185	1.68887	0.0105218	ATXN3	1.59071	1.12124	2.25675	0.00928753	C1orf88	0.696835	0.525545	0.923953	0.0120914	ARFRP1	46.9646	8.14303	270.867	1.66e-05	ATF1	0.555312	0.331133	0.931263	0.0257519	ANKFN1	0.344552	0.133118	0.891806	0.0280952
ARHGAP11A	12.5804	2.35317	67.2566	0.00307147	ARHGEF7-AS2	21.9368	1.70335	282.516	0.0178636	ATP2B3	0.194586	0.0397212	0.953238	0.0434836	ANAPC1	1.30216	1.06327	1.59472	0.0106726	ASTN2	0.757634	0.594	0.966346	0.0253705	AVPR2	1.13954	1.01774	1.27591	0.0235205	C1orf95	0.500993	0.276264	0.908528	0.0228558	ARG1	11.9252	1.37262	103.606	0.024634	ATF4	0.50639	0.271842	0.943308	0.0320455	ANKFY1	0.397393	0.159007	0.99317	0.0483103
ARHGAP18	0.168296	0.0388543	0.728968	0.0171892	ARID5A	1.48693	1.0131	2.18237	0.042718	ATP2C1	3.76398	1.15044	12.3149	0.0284013	ANAPC13	1.31431	1.07427	1.60798	0.0079031	ATAD3C	0.794261	0.667371	0.945276	0.00949629	B2M	0.825912	0.703723	0.969317	0.0192084	C20orf111	2.59872	1.4121	4.7825	0.00214901	ARHGAP15	6.35886	1.64377	24.599	0.00736255	ATF6B	2.95179	1.08818	8.00698	0.0335076	ANKLE2	1.70431	1.04202	2.78755	0.033677
ARHGAP28	10.7761	1.9225	60.4027	0.006868	ARIH2OS	2.71268	1.0458	7.03641	0.0401655	ATP5J2	0.251302	0.0770893	0.819215	0.0219805	ANAPC2	0.746282	0.589947	0.944045	0.0146847	ATF6B	0.671056	0.452678	0.994783	0.0470328	B3GAT1	0.912946	0.840937	0.99112	0.0297994	C20orf177	1.81652	1.01582	3.24834	0.0441243	ARHGAP30	19.6969	3.71246	104.505	0.000464307	ATG16L2	2.53098	1.09183	5.86709	0.0304052	ANKMY1	0.222605	0.097967	0.505814	0.000333779
ARHGAP4	4.81884	1.60225	14.4929	0.00512531	ARL10	2.33335	1.24406	4.3764	0.00827771	ATP5SL	13.9775	2.6984	72.4028	0.00167322	ANAPC5	1.58591	1.24574	2.01896	0.000181256	ATP5I	0.653871	0.471438	0.906901	0.0109132	B3GNT8	1.23017	1.01699	1.48804	0.0328853	C20orf202	1.45289	1.01345	2.08287	0.0420876	ARHGAP4	2.70241	1.34283	5.43855	0.00533501	ATG2A	2.25005	1.01642	4.98093	0.0454857	ANKRD10	2.61265	1.36517	5.00008	0.00373289
ARHGEF2	11.9333	3.31651	42.9374	0.000147541	ARL15	0.655825	0.477448	0.900844	0.00919537	ATP6V0A1	9.31088	2.1891	39.6019	0.00252194	ANGPT1	1.16165	1.00149	1.34742	0.0477455	ATP5J	0.493228	0.276103	0.881098	0.0169595	B4GALT1	0.803536	0.652164	0.990042	0.0399817	C20orf24	1.5483	1.04975	2.28363	0.0274653	ARHGAP9	3.52787	1.21844	10.2145	0.0201143	ATL1	1.80595	1.16605	2.79701	0.0080914	ANKRD13A	1.67355	1.19221	2.34923	0.00292006
ARHGEF3	0.302921	0.0996064	0.921236	0.0353321	ARL4A	0.782329	0.614934	0.995291	0.0456745	ATP8B3	3.24989	1.0188	10.3669	0.0464332	ANGPTL4	1.17543	1.01898	1.3559	0.0265535	ATP8A1	0.843906	0.713727	0.997829	0.0471015	BABAM1	1.57025	1.05084	2.34639	0.0276698	C20orf26	0.752283	0.590998	0.957582	0.020776	ARHGDIB	2.77048	1.11344	6.8936	0.0284522	ATP13A4	15.315	2.14295	109.451	0.006537	ANKRD18A	0.552596	0.360352	0.8474	0.00654733
ARHGEF37	0.22066	0.0666216	0.730856	0.0133948	ARMC5	0.240316	0.0781808	0.738697	0.0128251	ATP9A	7.21671	1.57776	33.0095	0.0108403	ANGPTL7	0.834699	0.713112	0.977016	0.0244845	ATXN2	1.91771	1.0288	3.57465	0.0404304	BAI1	0.841421	0.708732	0.998952	0.0486166	C20orf30	2.14476	1.13893	4.03888	0.0181382	ARHGEF1	26.2033	2.01109	341.412	0.0126534	ATP2B1	0.527782	0.329962	0.8442	0.00766035	ANKRD27	1.51836	1.18956	1.93805	0.000796439
ARID4B	9.04992	1.34003	61.1189	0.0238026	ARR3	4.2093	1.96502	9.01682	0.000217383	ATP9B	27.6969	3.09258	248.052	0.00298469	ANK1	0.735389	0.545796	0.99084	0.0433362	ATXN3	1.95669	1.09291	3.50314	0.0238857	BARX2	1.13107	1.01036	1.26621	0.0324424	C21orf2	0.599459	0.382216	0.940177	0.0258396	ARHGEF16	0.4032	0.180606	0.900136	0.0266421	ATP6V1H	3.55026	1.14844	10.9752	0.0277844	ANKRD30BP2	2.89297	1.05076	7.965	0.0398034
ARL4A	0.153348	0.0428469	0.548825	0.00394897	ASAP3	1.40529	1.09434	1.80458	0.00766422	ATPBD4	0.254575	0.0898595	0.721221	0.0100221	ANKIB1	1.63547	1.36233	1.96338	1.32e-07	ATXN7L2	1.25283	1.00467	1.56229	0.04536	BATF	0.87962	0.782735	0.988496	0.031217	C22orf15	0.560449	0.34441	0.912004	0.0197671	ARHGEF3	0.245996	0.0784544	0.771328	0.0161608	ATXN3L	3.74807	1.26279	11.1246	0.0172981	ANKRD50	1.65568	1.03827	2.64025	0.0342023
ARL8A	7.16843	1.01557	50.5983	0.0482155	ASB14	9.26269	2.05145	41.8228	0.00380116	ATRIP	0.0328518	0.00360712	0.299198	0.00244123	ANKMY2	1.31854	1.07965	1.61029	0.0066998	AUH	0.652	0.453805	0.936754	0.0207043	BAZ2B	1.61827	1.19976	2.18277	0.00161688	C2CD4C	0.477207	0.290675	0.78344	0.00344591	ARID5A	10.3748	3.57905	30.0738	1.65e-05	ATXN7L3B	1.90422	1.01309	3.57921	0.0454634	ANKRD54	0.518138	0.274602	0.97766	0.0423861
ARNT	14.1458	1.0029	199.526	0.0497501	ASCL3	770.893	7.56145	78592.8	0.00484165	ATRN	4.36122	1.3317	14.2827	0.0149646	ANKRD13D	0.596971	0.428788	0.831121	0.00224608	AVEN	1.80779	1.14335	2.85835	0.0113065	BBOX1	0.923946	0.860372	0.992218	0.0296482	C2orf47	1.76745	1.02905	3.03567	0.0390423	ARL4C	2.82516	1.37181	5.81827	0.00483814	AUTS2	0.346119	0.137831	0.86917	0.0239185	ANKS6	0.401864	0.183952	0.877916	0.0222228
ARPC2	22.2714	1.88892	262.591	0.013694	ASH2L	1.42784	1.0446	1.95167	0.025507	ATXN1	4.70979	1.17252	18.9184	0.0289403	ANKRD15	0.792691	0.649322	0.967716	0.0224681	AXL	1.54971	1.15776	2.07435	0.00323311	BCAP31	0.726314	0.528074	0.998974	0.049267	C2orf55	0.702433	0.505888	0.975338	0.0349384	ARL8A	35.7247	2.59082	492.605	0.00756107	AVPR1B	3.34942	1.00251	11.1906	0.0495266	ANP32B	0.606818	0.385153	0.956055	0.0312621
ARRDC1	0.0446204	0.00283969	0.701124	0.0269242	ASPN	1.27488	1.09555	1.48356	0.00169004	ATXN2	15.0368	2.31433	97.6979	0.00452826	ANKRD22	0.810549	0.703302	0.934151	0.00372406	B3GAT2	1.79535	1.23968	2.60008	0.00195472	BCKDHB	1.41592	1.05372	1.90261	0.021048	C2orf65	1.33621	1.08047	1.65248	0.00749459	ARMC2	0.119887	0.0192396	0.74705	0.0230643	AX746627	0.284625	0.0851453	0.95145	0.0412715	AOC3	1.23167	1.03973	1.45903	0.015919
ART1	4362.19	2.13504	8.91255e+06	0.0311619	ASTN2	0.632095	0.404201	0.988479	0.0443509	AVEN	0.288105	0.09613	0.86346	0.0262759	ANKRD25	0.787693	0.658395	0.942382	0.00908984	B3GAT3	0.854397	0.75652	0.964938	0.0112474	BCKDK	0.665879	0.462675	0.958329	0.0285896	C2orf69	2.00871	1.1767	3.42903	0.0105793	ARMC3	0.432458	0.258585	0.723244	0.00139913	AX747444	6.65814	1.19743	37.0215	0.0303263	AP000525.9	1.25206	1.09279	1.43453	0.0012027
ASAP1-IT1	10.2967	1.17369	90.3318	0.0353344	ATCAY	1.51882	1.18687	1.94361	0.000895288	AVPR2	4.48085	1.43259	14.0152	0.00994226	ANKRD29	0.666898	0.510652	0.870952	0.00293554	B4GALT1	0.739672	0.572814	0.955136	0.0207847	BCL2A1	0.72205	0.577105	0.9034	0.00439151	C2orf73	0.722011	0.551461	0.945306	0.017833	ARNT2	0.381774	0.182336	0.799358	0.0106516	AZGP1P1	3.79762	1.10891	13.0055	0.0336233	AP1S3	0.489624	0.295347	0.811696	0.0056246
ASAP2	6.0648	1.43497	25.6325	0.0142442	ATF3	1.28887	1.06327	1.56234	0.00974219	B2M	0.368225	0.163398	0.829816	0.0159538	ANKRD46	0.768522	0.601049	0.982658	0.0357761	B4GALT6	1.23137	1.00777	1.50457	0.0417842	BCL6	0.797227	0.645345	0.984854	0.0355973	C2orf77	0.827842	0.704025	0.973435	0.022272	ARPC1B	3.79973	1.28472	11.2382	0.0158302	B3GNT7	0.337361	0.157967	0.720483	0.00500388	AP2M1	1.52996	1.01504	2.3061	0.0422288
ASB1	23.3368	1.34239	405.698	0.0306132	ATF5	1.93873	1.18435	3.17362	0.00846753	B3GALT4	0.387582	0.160499	0.935958	0.035109	ANKRD54	0.75886	0.603478	0.95425	0.0182464	B9D2	1.5907	1.06569	2.37434	0.0231292	BIN1	0.757059	0.592201	0.967811	0.0263458	C2orf81	0.620141	0.404151	0.951563	0.0287247	ARPM1	11.4095	1.22939	105.888	0.0322224	B4GALT6	2.20039	1.09054	4.43975	0.0276671	AP3S1	2.21048	1.22704	3.98214	0.00826012
ASCL2	0.264911	0.0791396	0.886762	0.0311678	ATG12	0.597486	0.365671	0.976261	0.0397953	B3GALT6	3.18192	1.03872	9.74716	0.0427156	ANKRD57	1.29087	1.03712	1.60671	0.0222354	BAG2	1.2781	1.05998	1.54111	0.0101678	BIN2	0.875725	0.771493	0.994039	0.0401271	C2orf88	0.842405	0.715887	0.991283	0.0388844	ARRB2	9.57708	1.71358	53.5255	0.0100701	BAALCOS	5.08602	1.24505	20.7764	0.0234998	APAF1	4.09112	1.66593	10.0468	0.00211651
ASF1B	6.1423	1.45247	25.975	0.0136124	ATL1	1.33261	1.04507	1.69925	0.0205876	B4GALNT2	0.00242903	2.91e-05	0.20309	0.00767923	ANKRD7	1.14178	1.02399	1.27313	0.0170048	BAGE4	1.86776	1.04517	3.33777	0.0349361	BIRC3	0.860269	0.773944	0.956223	0.00527641	C3orf25	0.577215	0.361818	0.920841	0.0211093	ARX	0.112239	0.016505	0.763259	0.0253399	BARX1-AS1	26.9718	4.56069	159.511	0.000279732	APBA2	1.86957	1.20733	2.89507	0.00504061
ASPA	0.0449754	0.00284197	0.711755	0.027716	ATOH7	1.77337	1.04909	2.99767	0.0324446	B4GALT2	0.0582924	0.00796278	0.426736	0.00513551	ANKS1A	0.68201	0.505285	0.920545	0.0123848	BAIAP2	0.715124	0.536054	0.954013	0.0226016	BLVRA	0.739451	0.561341	0.974074	0.0318101	C3orf39	0.490823	0.273045	0.882299	0.0173844	ASAH2	0.0284428	0.00236671	0.341821	0.00501369	BAZ2A	0.229835	0.0565108	0.93476	0.0399548	APBB1	1.79296	1.0077	3.19014	0.0470279
ASPG	0.342857	0.125948	0.93333	0.0361711	ATP2C2	0.73878	0.553304	0.986429	0.0401115	B4GALT4	6.02594	1.80586	20.1078	0.00348602	ANKS3	1.25504	1.05906	1.48728	0.00873113	BATF	1.21755	1.01372	1.46237	0.0352256	BLZF1	1.50507	1.02077	2.21915	0.0390419	C4orf47	0.758404	0.580949	0.990064	0.0420129	ASB1	12.5014	1.75271	89.1675	0.0117427	BBS5	1.69258	1.12407	2.54861	0.0117347	APBB2	2.49974	1.656	3.77337	1.3e-05
ASPM	3.62129	1.50512	8.71272	0.00406924	ATP5D	0.703551	0.512116	0.966546	0.0300105	BAAT	0.212292	0.0507101	0.888738	0.0338862	ANLN	1.30693	1.12627	1.51657	0.000421098	BAZ2B	1.35492	1.00068	1.83455	0.0494882	BMI1	1.38487	1.07131	1.79021	0.0129246	C5orf34	1.64343	1.039	2.5995	0.0337133	ASNSD1	0.193258	0.0423703	0.881482	0.0337632	BC047651	0.120564	0.0204259	0.711629	0.0195156	APCDD1L	2.30447	1.56452	3.3944	2.39e-05
ASPSCR1	0.0141166	0.00138226	0.144168	0.000326118	ATP8B5P	30.7192	1.12427	839.358	0.0424205	BAIAP2L2	3.50616	1.08317	11.3493	0.0363256	ANPEP	0.806084	0.690827	0.940569	0.0061768	BCAP31	0.54178	0.312376	0.939655	0.0291458	BMP1	1.28947	1.01492	1.6383	0.0374193	C5orf47	1.86977	1.05711	3.30717	0.0314887	ASPN	1.49134	1.04397	2.13042	0.0280615	BC048141	4.31823	1.24414	14.988	0.0212215	APEX2	0.607955	0.380267	0.971973	0.0376446
ASS1	5.04169	1.54836	16.4165	0.00723552	ATRN	0.692596	0.49752	0.964161	0.0295402	BAK1	0.367765	0.140603	0.961934	0.0414426	ANTXR1	1.28934	1.1262	1.4761	0.00023148	BCAR1	1.34491	1.11802	1.61784	0.00167024	BMP2K	0.729799	0.575142	0.926044	0.00953378	C6orf118	0.839849	0.721513	0.977593	0.0242957	ASRGL1	0.324274	0.170432	0.616986	0.000600565	BC062753	0.591399	0.364201	0.960329	0.0337019	APMAP	1.6315	1.14276	2.32925	0.00704797
ASTE1	11.9014	1.16835	121.235	0.0364967	ATXN10	0.589913	0.391516	0.888847	0.0116255	BANF1	0.0616014	0.00768112	0.494034	0.00869526	ANTXR2	1.26688	1.03095	1.5568	0.0244553	BCAS1	1.33199	1.18156	1.50158	2.75e-06	BMPR2	1.431	1.00739	2.03274	0.0453847	C6orf154	0.750015	0.583527	0.964004	0.0246895	ASTN2	0.170837	0.041467	0.703819	0.0144374	BC070118	4.00877	1.16307	13.8171	0.0278615	APOBEC3C	0.478133	0.317692	0.719599	0.000403771
ASXL1	50.805	5.30458	486.588	0.000655883	ATXN3	2.15268	1.16895	3.96427	0.0138537	BATF	0.521666	0.322451	0.843959	0.00802199	AOC2	0.723993	0.576169	0.909744	0.00557548	BCL6	0.754766	0.613374	0.928752	0.00785241	BRCA2	1.26645	1.00894	1.58969	0.0416828	C6orf165	0.738735	0.562705	0.969834	0.029218	ASZ1	11.7281	1.01527	135.48	0.0485981	BCAR4	2.47181	1.01149	6.0404	0.0471411	APOBEC3F	0.474459	0.22874	0.984137	0.0451858
ATAD2	5.0343	1.4105	17.9682	0.0127817	AURKC	60.2676	3.19603	1136.47	0.00623091	BATF2	0.276637	0.109697	0.697631	0.006471	AOX1	1.17882	1.02517	1.35549	0.0209541	BCL6B	1.45907	1.10198	1.93187	0.00833911	BRCC3	0.621876	0.451359	0.856812	0.00367168	C6orf228	1.64645	1.03332	2.62339	0.0359182	ATF3	1.79182	1.22757	2.61543	0.00250672	BCCIP	0.402146	0.201779	0.801478	0.00962856	APOBEC3G	0.68644	0.501697	0.939212	0.018672
ATAD3B	19.1812	1.88817	194.855	0.0125136	AWAT1	8.38788	1.11291	63.2188	0.0390397	BAZ2A	2.88473	1.03827	8.01491	0.0421534	AP1G1	1.48913	1.15245	1.92418	0.00232709	BEND4	0.696773	0.524407	0.925795	0.0127131	BRSK2	1.49579	1.1607	1.92763	0.00186135	C8orf38	1.42648	1.00146	2.03188	0.0490616	ATF5	5.51478	1.75015	17.3773	0.00354828	BCDIN3D	0.410467	0.186953	0.901205	0.0264724	APOBEC4	0.322525	0.163871	0.634783	0.00105476
ATF5	11.7132	1.807	75.9266	0.00986823	AX746830	15.3755	3.12596	75.6269	0.000773164	BAZ2B	2.51768	1.08382	5.84848	0.0317815	AP1G2	0.834938	0.705443	0.988204	0.0359088	BGN	2.16094	1.19288	3.91461	0.0110303	BTBD10	1.50206	1.01629	2.22003	0.0412474	C9orf116	0.690676	0.494516	0.964647	0.0299224	ATF6	6.28593	1.00255	39.4122	0.0496824	BCL2L10	0.159763	0.0490691	0.520172	0.00232564	APOO	0.694222	0.516892	0.932388	0.0153023
ATF7IP	19.5289	1.18569	321.651	0.0376063	AX747250	6.72932	1.56807	28.8787	0.01031	BBOX1	0.585579	0.380325	0.901603	0.0150835	AP2S1	1.34042	1.07246	1.67532	0.010031	BIRC6	1.42264	1.01298	1.99796	0.0419104	BTF3	1.3737	1.00097	1.88521	0.0492991	C9orf117	0.78293	0.666133	0.920205	0.0029892	ATG4B	7.20971	1.2773	40.6954	0.0252777	BCL2L11	2.80446	1.29274	6.08396	0.00905975	APPL2	1.53684	1.10529	2.13689	0.0106127
ATL2	7.1073	1.27576	39.5951	0.0252294	AX747444	6.99051	1.1715	41.7133	0.0328721	BBS5	4.72858	1.25334	17.8399	0.0218315	AP3S1	1.22385	1.01087	1.48171	0.03838	BLOC1S3	2.2157	1.16337	4.21993	0.0155072	BTF3P11	1.3703	1.03561	1.81315	0.0274618	C9orf135	0.802807	0.670619	0.961052	0.0167227	ATMIN	0.0759964	0.00599528	0.963333	0.0467241	BCL6	0.554242	0.345118	0.890085	0.0146175	APTX	0.352017	0.185894	0.666594	0.00135098
ATP1A1OS	0.17933	0.0323114	0.995295	0.0493728	AX747630	0.797597	0.643315	0.988879	0.0392151	BCAR4	0.464462	0.216714	0.995436	0.0486408	AP4E1	0.579183	0.436899	0.767804	0.000146517	BMI1	1.60736	1.06577	2.42417	0.0235852	BTK	0.847011	0.744615	0.963487	0.011544	C9orf150	0.71257	0.508614	0.998312	0.048863	ATP10A	10.2423	1.3001	80.6895	0.0271632	BET1	0.432678	0.228028	0.820996	0.0103624	AQP11	0.733098	0.542666	0.990358	0.0430634
ATP1B3	0.0950205	0.020048	0.450364	0.00302896	AXL	1.54057	1.15405	2.05654	0.00336691	BCL2	0.358935	0.15358	0.838872	0.0180004	APBB1	0.674035	0.529852	0.857453	0.00131673	BMP4	1.29234	1.06512	1.56803	0.00933704	BTLA	0.866446	0.756586	0.992259	0.0382368	C9orf24	0.782032	0.65714	0.930661	0.00561577	ATP11B	0.129824	0.0202869	0.830798	0.0311075	BICD1	0.670523	0.47033	0.955928	0.0271695	AREL1	2.82298	1.17637	6.77438	0.0201433
ATP2B1	5.83814	1.84022	18.5216	0.0027415	B3GALT2	1.30207	1.11072	1.52639	0.00113476	BEAN1	2.07895	1.10165	3.92323	0.0238998	APC2	0.805174	0.660401	0.981685	0.0321335	BNC2	1.18048	1.00497	1.38665	0.0433507	BTN2A2	0.766564	0.593697	0.989765	0.0414631	C9orf4	0.578602	0.351512	0.952401	0.0314162	ATP1A4	0.207568	0.0454551	0.947845	0.0424491	BPIFA1	5.46425	1.61536	18.4838	0.00630989	ARFGAP1	2.24815	1.3415	3.76755	0.00210376
ATP2B3	312.611	14.7011	6647.5	0.000230254	B3GNT8	2.40587	1.20855	4.78938	0.0124475	BEND6	5.16097	1.32417	20.1149	0.0180536	APH1A	1.25379	1.09325	1.43789	0.00121467	BP75	0.70734	0.504158	0.992409	0.0450627	BTN3A1	0.789838	0.633284	0.985093	0.0363292	C9orf50	0.514085	0.307381	0.859791	0.0112234	ATP2C2	0.128753	0.0547926	0.302546	2.57e-06	BPIFB6	5.44453	1.46483	20.2364	0.0114109	ARGLU1	1.56306	1.08701	2.24759	0.0159457
ATP2B4	12.6945	2.72732	59.0876	0.00120085	BAG1	0.692085	0.533089	0.898503	0.0057168	BEST3	5.33298	1.4376	19.7835	0.0123272	APIP	1.3575	1.11857	1.64747	0.00197268	BRCA1	1.297	1.04086	1.61619	0.0205209	BTN3A2	0.824798	0.690521	0.985187	0.0336226	CA7	0.387491	0.169582	0.885412	0.0245367	ATP4B	0.0821874	0.00782138	0.86363	0.0373306	BRAT1	3.10583	1.68355	5.72969	0.000286564	ARHGAP19	1.92573	1.21254	3.05839	0.00549448
ATP5C1	5.46478	1.0054	29.7035	0.049276	BAG4	1.42691	1.05915	1.92236	0.0193954	BFSP2	0.288131	0.11908	0.697178	0.00577901	APLN	0.750599	0.614542	0.916779	0.00493143	BRCA2	1.33133	1.07003	1.65643	0.0102544	BTN3A3	0.792861	0.654594	0.960333	0.0175999	CADM2	1.44906	1.11197	1.88835	0.00604095	ATP6V1G1	0.195949	0.0617403	0.621898	0.00567435	BRK1	3.14785	1.23291	8.03708	0.0164956	ARHGAP24	2.68477	1.30841	5.50895	0.00708204
ATP5G2	0.00595587	9.9e-05	0.35844	0.0142562	BAIAP2	0.561386	0.374086	0.842466	0.00530909	BLMH	3.45581	1.19195	10.0194	0.0224145	APOA1	1.09071	1.0266	1.15882	0.00496353	BRD1	1.4054	1.04921	1.8825	0.0224821	BZW2	1.39425	1.024	1.89836	0.0348068	CAGE1	1.77756	1.08738	2.90582	0.0217894	ATP8B1	0.0244122	0.001435	0.415301	0.0102371	BTBD19	0.407876	0.191276	0.869754	0.0202791	ARHGAP26	0.651732	0.474291	0.895557	0.00828459
ATP6V0A4	0.389114	0.17028	0.88918	0.025187	BANK1	0.749711	0.576342	0.975231	0.0318022	BMP2K	0.221525	0.0602171	0.81494	0.0233364	APOA5	1.23657	1.0418	1.46775	0.0151694	BREA2	0.855546	0.732326	0.999499	0.0492657	C10orf68	1.21893	1.0294	1.44337	0.0216782	CAMK4	0.672438	0.453327	0.997453	0.0485363	ATP8B3	0.251105	0.0886413	0.711337	0.00929301	BTBD2	1.55619	1.07246	2.25809	0.0198977	ARHGAP27	0.312115	0.103971	0.936948	0.037886
ATP6V0B	0.170243	0.0310133	0.93453	0.0415599	BATF	1.47612	1.02109	2.13392	0.0383614	BMS1P1	3.41035	1.26983	9.15912	0.0149381	APOBEC3D	0.694055	0.574921	0.837875	0.000144142	BRUNOL4	1.88597	1.30093	2.7341	0.000812626	C10orf88	1.50167	1.07866	2.09058	0.0160175	CAPN8	0.658725	0.45165	0.960742	0.0301622	ATPIF1	0.171993	0.0564126	0.52438	0.00196849	BTLA	0.235415	0.0978211	0.566547	0.00124639	ARHGAP28	2.81144	1.68831	4.68173	7.1e-05
ATP6V1F	0.0324333	0.00190296	0.552779	0.0178035	BBIP1	1.60264	1.08777	2.36121	0.0170573	BOLA2B	0.178116	0.0536758	0.591056	0.00481426	APOBEC3G	0.763126	0.646793	0.900384	0.00135802	BRUNOL5	0.840294	0.710574	0.993696	0.0419634	C11orf86	0.85971	0.740477	0.998142	0.0472144	CAPS	0.760448	0.615332	0.939787	0.0112514	ATRX	0.0385796	0.00379614	0.392079	0.00593437	BTN1A1	3.81633	1.27681	11.4069	0.0165126	ARHGAP33	2.47567	1.12842	5.43145	0.0237373
ATP8B2	41.9053	2.16558	810.893	0.0134687	BBS12	0.741323	0.600897	0.914567	0.00521555	BOP1	0.344791	0.13496	0.880864	0.026079	APOBEC4	0.848107	0.738331	0.974205	0.0198336	BRWD3	1.41856	1.02894	1.95573	0.0328375	C12orf36	0.872987	0.768366	0.991853	0.0370189	CAPSL	0.776322	0.642031	0.938701	0.0089818	AUH	0.327731	0.109094	0.984539	0.0468418	BTN2A1	0.297149	0.105396	0.837766	0.0217508	ARHGEF10	1.3605	1.00542	1.84098	0.0460423
ATP8B3	0.202964	0.0508566	0.810007	0.0239231	BC015159	214.067	1.29928	35269.5	0.0393517	BPHL	0.330313	0.11598	0.940737	0.0380452	APOL3	0.680403	0.560678	0.825695	9.64e-05	BSDC1	0.518091	0.276386	0.971174	0.0402475	C12orf48	1.49237	1.07258	2.07646	0.017514	CASC1	0.786629	0.644464	0.960154	0.0182865	AURKA	2.42861	1.03701	5.68768	0.0409877	BTN3A3	0.724841	0.531696	0.988149	0.0418136	ARHGEF3	0.769332	0.610731	0.969118	0.025996
ATP8B4	0.221302	0.0497923	0.983577	0.0475103	BC027448	3.04714	1.03916	8.93514	0.0423614	BRCA1	2.77315	1.14365	6.72443	0.0240104	APOL6	0.815301	0.730822	0.909545	0.000253453	BTBD16	1.31885	1.07329	1.62058	0.00846783	C12orf61	1.41697	1.11176	1.80597	0.00486363	CASQ2	1.34273	1.04282	1.72889	0.022309	AVPI1	3.63534	1.18432	11.1589	0.0240961	BUB1	2.54536	1.25781	5.1509	0.00938411	ARHGEF38	0.364594	0.139921	0.950031	0.0389354
ATRNL1	0.218497	0.0542298	0.880346	0.0324191	BC032415	0.583945	0.406068	0.83974	0.00370444	BRCC3	0.156099	0.0515324	0.472844	0.0010215	APP	1.34717	1.19197	1.52258	1.82e-06	BTBD17	1.20162	1.05456	1.36919	0.00582417	C14orf133	1.64417	1.05415	2.56445	0.0283453	CBLB	0.467857	0.268492	0.815258	0.00734407	AXL	3.09065	1.28972	7.40635	0.0113884	BVES	1.81112	1.12958	2.90385	0.0136695	ARID5B	2.68191	1.03089	6.9771	0.0431426
ATXN3	25.1088	1.20664	522.487	0.0374109	BC033164	3.51461	1.42467	8.67042	0.00636795	BRD1	3.19031	1.24183	8.19604	0.0159585	APTX	1.34397	1.10386	1.63631	0.00324008	BTN3A3	0.846572	0.727368	0.985311	0.03147	C14orf56	0.894258	0.799964	0.999666	0.0493179	CBR4	0.662697	0.447701	0.980939	0.0397688	B3GALT4	0.353072	0.135092	0.922778	0.0336768	BVES-AS1	2.67613	1.2	5.96807	0.0161504	ARL3	1.94268	1.05725	3.56962	0.0324096
AURKA	8.95674	2.39238	33.5328	0.00113376	BC034416	2.60994	1.44896	4.70117	0.00139796	BRMS1	0.064432	0.00681692	0.608997	0.0167246	AQP10	0.661046	0.516269	0.846422	0.00103079	BZW1	1.32792	1.04589	1.68601	0.0198956	C15orf38	0.734422	0.566192	0.952638	0.0200443	CBY3	0.486799	0.257248	0.921186	0.0269507	B3GAT1	0.336675	0.147145	0.770332	0.00994191	BX648501	9.93753	2.01759	48.9466	0.00476069	ARL4C	1.36025	1.0231	1.8085	0.0342475
AVEN	0.0837452	0.0125513	0.558769	0.0104372	BC035400	33.651	6.71144	168.726	1.92e-05	BRSK2	222.329	6.57775	7514.78	0.00262386	AQP11	1.24613	1.06149	1.4629	0.00716188	BZW2	1.46822	1.07051	2.01369	0.0171858	C15orf39	0.711581	0.554526	0.913118	0.00748834	CCDC108	0.424461	0.202715	0.888771	0.023045	B4GALT3	10.1302	1.33958	76.6066	0.0248847	BYSL	0.485949	0.271532	0.869682	0.0150922	ARL4D	0.597622	0.357663	0.998572	0.0493657
AXIN2	0.281441	0.109243	0.725067	0.00864453	BC036209	6.44992	1.14266	36.4075	0.034773	BTBD10	4.34032	1.21182	15.5456	0.0241268	ARCN1	1.2973	1.06316	1.58301	0.0103745	C10orf113	1.11692	1.00082	1.24649	0.0483123	C15orf41	1.37354	1.01934	1.85082	0.0369902	CCDC11	0.817823	0.683364	0.978737	0.0282008	BACE2	0.435908	0.191063	0.994516	0.0484921	C10orf85	4.13116	1.35972	12.5515	0.0123524	ARMC2	0.63165	0.424461	0.939972	0.0235009
B3GALT1	10.8119	2.11453	55.2833	0.00424473	BC039122	17.4181	1.34844	224.994	0.028599	BTBD3	3.1733	1.14396	8.8026	0.0265324	ARF1P1	0.80839	0.697563	0.936826	0.00469306	C10orf114	1.16802	1.0015	1.36223	0.0478122	C17orf62	0.65227	0.447162	0.951458	0.0265351	CCDC13	0.494062	0.25463	0.958635	0.0370806	BACH1	6.70457	1.60273	28.0466	0.00916051	C11orf1	0.501943	0.256649	0.981676	0.0440094	ARMC3	0.663247	0.523854	0.83973	0.000647172
B3GALTL	0.0593962	0.00793434	0.444638	0.00597606	BC040734	38.8333	5.20077	289.963	0.000360613	BTBD7	6.23683	1.22222	31.8258	0.0277162	ARF3	0.758796	0.588518	0.978342	0.0332675	C10orf12	1.30648	1.00255	1.70255	0.0478355	C17orf63	1.42511	1.07364	1.89163	0.0142176	CCDC135	0.805464	0.667367	0.972137	0.0241682	BAG1	0.339895	0.123316	0.936854	0.0369734	C11orf72	4.69332	1.68573	13.0669	0.0030811	ARMC4	0.399457	0.201716	0.791044	0.0084791
B4GALNT1	8.92166	1.05634	75.3511	0.0443986	BC041363	10.4699	1.24543	88.0167	0.0306167	BTLA	0.21974	0.075383	0.64054	0.00550313	ARF4	1.65731	1.35492	2.02718	8.87e-07	C10orf140	1.20785	1.05359	1.3847	0.00675409	C17orf77	1.38849	1.04044	1.85298	0.0258	CCDC150	1.67375	1.13607	2.4659	0.0091802	BAIAP3	0.287246	0.0957204	0.861992	0.0260921	C12orf43	0.560854	0.341049	0.922323	0.0226929	ARMC8	1.63185	1.03662	2.56888	0.0344036
B4GALT5	4.43479	1.05442	18.6522	0.0421265	BC042366	1.75947	1.23634	2.50393	0.00169864	BTN2A2	0.259685	0.0810398	0.83214	0.0232542	ARFRP1	0.647722	0.449517	0.933323	0.0197953	C10orf30	0.684731	0.478324	0.980209	0.0385294	C18orf54	1.33357	1.06111	1.67598	0.0135629	CCDC153	0.772929	0.601352	0.99346	0.0443045	BATF3	9.1791	2.87352	29.3215	0.000183081	C12orf77	5.39912	1.16236	25.0787	0.0313997	ARMCX1	1.36676	1.08055	1.72877	0.00915693
B9D1	0.0945515	0.0176599	0.506231	0.00586582	BC042590	3.5172	1.73743	7.1201	0.000473802	BTN3A1	0.284388	0.101164	0.799465	0.0171086	ARHGAP10	1.21807	1.01444	1.46257	0.0345507	C10orf79	0.845237	0.74458	0.959502	0.0093499	C19orf12	1.35966	1.0274	1.79937	0.0316326	CCDC164	0.78333	0.673466	0.911116	0.00153882	BBS1	0.0425155	0.00506657	0.356763	0.00361873	C14orf166	0.298019	0.113453	0.782837	0.0140168	ARNT	2.7744	1.55748	4.94214	0.000532156
BAAT	0.0436583	0.00371602	0.512927	0.0127358	BC044614	6.46267	1.0877	38.3986	0.0401282	BTN3A2	0.326871	0.137723	0.775797	0.0112244	ARHGAP21	1.33675	1.0647	1.6783	0.0124194	C10orf96	0.379258	0.154318	0.932081	0.0345775	C19orf2	1.29442	1.02587	1.63327	0.0296089	CCDC19	0.748842	0.630991	0.888704	0.000931343	BBS10	4.32366	1.31482	14.2179	0.0159261	C14orf28	0.544401	0.308999	0.959137	0.0353479	ARNTL2-AS1	11.0413	1.36944	89.0217	0.024121
BABAM1	15.644	1.5785	155.043	0.0187717	BC045559	4.41086	1.92114	10.1271	0.000465884	BTN3A3	0.230257	0.0833552	0.636054	0.00461493	ARHGAP26	0.540448	0.402201	0.726213	4.46e-05	C11orf24	1.49755	1.14991	1.95028	0.00273166	C19orf21	1.18122	1.01181	1.379	0.0349809	CCDC30	0.701742	0.522628	0.942242	0.0184907	BBS2	0.224065	0.0663179	0.757035	0.0160375	C15orf37	0.462356	0.233125	0.916986	0.0272429	ARRDC3	1.39328	1.03097	1.88291	0.0308905
BAMBI	0.595464	0.402607	0.880703	0.00942791	BC045789	8.04188	1.52241	42.4798	0.0140921	BTNL2	5.08472	1.02265	25.2817	0.0468849	ARHGAP30	0.652462	0.51184	0.831717	0.000565247	C11orf75	1.28608	1.02765	1.6095	0.0279293	C19orf59	0.852671	0.741635	0.980331	0.0251541	CCDC37	0.803516	0.693813	0.930565	0.00349131	BCAS1	0.112262	0.0166131	0.758607	0.0248732	C15orf40	0.459046	0.252269	0.835313	0.0107999	ARSA	0.518837	0.27151	0.991459	0.0470417
BANF1	13.3056	1.27541	138.81	0.0305186	BC062763	12.9547	1.28774	130.325	0.0296555	C10orf12	5.85482	1.36911	25.0374	0.0171392	ARHGDIB	0.723118	0.628348	0.832182	6.1e-06	C11orf87	1.33433	1.15189	1.54566	0.000120554	C19orf63	1.37321	1.01128	1.86468	0.0421729	CCDC40	0.621212	0.463592	0.832423	0.00143127	BCHE	2.25879	1.11281	4.58493	0.0240775	C17orf96	0.471607	0.256738	0.866304	0.0154121	ARSB	2.9118	1.01489	8.35421	0.0468735
BARHL2	1743.14	1.48565	2.04526e+06	0.0384767	BC069739	4.16807	1.37754	12.6114	0.0115046	C10orf137	3.89434	1.01727	14.9084	0.0471488	ARHGEF1	0.532743	0.37936	0.748142	0.000278155	C11orf92	1.15098	1.00128	1.32306	0.0479294	C1orf135	1.30511	1.07327	1.58704	0.00761749	CCDC42B	0.73781	0.558431	0.974809	0.0323965	BCL2L12	5.17214	1.11055	24.0881	0.0363002	C18orf25	2.05268	1.03679	4.06397	0.0390506	ARSD	0.638566	0.469234	0.869006	0.00432988
BBOX1	1.68072	1.02069	2.76757	0.0413066	BCKDK	0.69924	0.490125	0.997575	0.0484547	C10orf62	15.8951	1.1543	218.879	0.0387146	ARHGEF2	1.25412	1.09272	1.43936	0.00127571	C12orf10	2.54143	1.03123	6.26325	0.0426839	C1orf162	0.774798	0.63565	0.944407	0.0115274	CILP2	1.55723	1.04958	2.31043	0.0277828	BCL2L13	0.0806762	0.0124637	0.522208	0.00824725	C18orf54	3.00678	1.39612	6.47563	0.00491599	ARTN	0.624519	0.41086	0.949287	0.0275545
BCL2	0.26979	0.0884148	0.823239	0.0213528	BCL11B	1.52001	1.10608	2.08886	0.00983605	C10orf67	27.0273	1.14556	637.657	0.0409314	ARHGEF6	0.814191	0.68484	0.967973	0.0198736	C12orf23	1.41727	1.12574	1.7843	0.0029974	C1orf177	0.690964	0.514479	0.927991	0.0140259	CCDC65	0.850075	0.722703	0.999895	0.0498523	BCMO1	0.0248734	0.000839277	0.737167	0.0326534	C19orf12	1.66616	1.11982	2.47905	0.0117969	ARX	0.717499	0.56077	0.918032	0.00828862
BCL2L15	0.0720371	0.00886197	0.585574	0.0138731	BCL2L1	0.54396	0.360775	0.820157	0.00365737	C10orf68	4.00481	1.07352	14.9401	0.0388679	ARID4A	1.46791	1.16589	1.84817	0.00109123	C12orf27	1.29314	1.02025	1.63902	0.0335242	C1orf183	0.698214	0.507249	0.961071	0.0275576	CCDC69	0.471472	0.222678	0.998241	0.0494647	BCOR	0.227461	0.0596512	0.867349	0.0301314	C1GALT1C1	0.43777	0.20228	0.947412	0.0359842	ASAP1	1.40914	1.01658	1.95329	0.039529
BCL9L	8.61162	1.31095	56.5694	0.024969	BCL2L13	0.511621	0.267563	0.9783	0.0427342	C10orf95	0.375659	0.156039	0.904386	0.0289504	ARID4B	1.44371	1.21185	1.71993	3.94e-05	C12orf29	1.37018	1.05147	1.78551	0.019727	C1orf192	0.90514	0.830587	0.986386	0.023055	CCDC75	1.68708	1.01587	2.80177	0.0433003	BDKRB1	8.46431	2.45857	29.1407	0.000708845	C1orf101	0.168963	0.0543658	0.525118	0.00211697	ASAP3	1.57421	1.12682	2.19924	0.00781703
BDH1	7.47596	1.18752	47.0645	0.0321087	BEND6	1.92427	1.09577	3.37919	0.0227095	C11orf20	0.255846	0.0804448	0.813693	0.0209314	ARIH2	1.68218	1.20588	2.34661	0.00219687	C12orf36	1.11971	1.00962	1.2418	0.0322535	C1orf54	0.700813	0.521625	0.941555	0.0182906	CCDC83	1.76283	1.06974	2.90498	0.026115	BDNF	0.468103	0.223445	0.980647	0.0442454	C1orf159	3.05044	1.38842	6.70198	0.00548438	ASPN	1.17752	1.06355	1.30369	0.00165308
BDNF	0.10142	0.0172964	0.594695	0.0112176	BIN2	1.58056	1.15221	2.16815	0.00453313	C11orf48	0.0765319	0.0113429	0.516368	0.00832728	ARL1	1.24981	1.01344	1.54131	0.0370914	C12orf39	1.14355	1.00777	1.29762	0.0375316	C1orf63	1.34338	1.01837	1.77211	0.036726	CCDC96	0.720286	0.52038	0.996988	0.0479115	BFSP1	0.222379	0.0786234	0.628976	0.00459674	C1orf210	0.488912	0.292089	0.818364	0.00647637	ASRGL1	0.7862	0.683757	0.903991	0.000732819
BDP1	6.89954	1.04084	45.7359	0.0453449	BLK	1121.84	1.53398	820434	0.0368769	C11orf57	0.189593	0.0555267	0.647358	0.00795411	ARL2	1.43884	1.06992	1.93496	0.0160803	C12orf47	2.0332	1.09495	3.77542	0.0246256	C1orf88	0.839831	0.726771	0.970479	0.0179736	CCL28	1.24754	1.00605	1.54701	0.0439179	BMI1	6.41477	2.00367	20.537	0.00174472	CETN2	0.417885	0.208483	0.837614	0.013916	ASTN2	0.487875	0.292181	0.814639	0.00607502
BEND6	12.5135	1.83337	85.4095	0.00992224	BMP5	1.32468	1.10281	1.59118	0.00264412	C11orf71	0.139537	0.0469252	0.414929	0.000397093	ARL2BP	1.39673	1.10236	1.76972	0.00565827	C12orf5	1.41806	1.02251	1.96661	0.0363151	C1QA	0.835599	0.733474	0.951944	0.00692485	CCNB2	2.2087	1.34254	3.63369	0.00181081	BMP1	5.3671	1.02132	28.2046	0.047158	C1QTNF3	1.50817	1.00524	2.26271	0.0471214	ASXL3	1.5432	1.07464	2.21606	0.0187796
BEST3	0.052167	0.00480993	0.565786	0.015172	BMPR2	1.69155	1.03056	2.77647	0.0376138	CCL28	1.71255	1.04845	2.79731	0.0316382	ARL3	1.22403	1.05168	1.42462	0.00903301	C12orf52	1.59118	1.03421	2.44812	0.0346032	C1QB	0.837906	0.737368	0.952153	0.0066922	CCND3	0.434865	0.21836	0.866035	0.0178277	BNC1	3.63961	1.59412	8.30975	0.00216169	C21orf15	2.60208	1.16151	5.82932	0.0201374	ATAD2	1.22721	1.00513	1.49836	0.0444136
BEX1	0.464813	0.265341	0.814242	0.00739756	BNC2	1.26612	1.06046	1.51166	0.00908046	C12orf23	3.142	1.33021	7.42151	0.00903779	ARL6	1.26547	1.05811	1.51346	0.00991953	C12orf59	0.845631	0.727456	0.983003	0.0290224	C1QC	0.832181	0.727963	0.95132	0.00712395	CCNK	1.91834	1.09839	3.3504	0.0220325	BRCC3	0.102436	0.0233126	0.450106	0.00255339	C21orf37	4.48406	1.25348	16.0409	0.0210346	ATF5	1.72825	1.07907	2.76797	0.0228087
BEX2	0.482712	0.23492	0.991874	0.0474603	BPESC1	7.19546	1.41787	36.5158	0.0172527	C12orf4	2.9975	1.09434	8.21042	0.0327347	ARL6IP1	1.20167	1.01981	1.41596	0.0282165	C12orf77	0.714219	0.520496	0.980043	0.0370839	C2	0.858072	0.747235	0.985349	0.0300741	CCNYL1	1.62267	1.10966	2.37285	0.0125379	BRD1	0.300412	0.102318	0.88203	0.028641	C21orf67	6.13181	1.36104	27.6253	0.0182095	ATG9B	0.255713	0.105878	0.617591	0.00243603
BEX5	0.330101	0.160983	0.676884	0.00248538	BPIFB4	1.51309	1.15548	1.98137	0.00260852	C12orf49	3.82601	1.00189	14.6108	0.0496784	ARL6IP2	1.28755	1.04146	1.59179	0.0195265	C13orf16	1.22505	1.05689	1.41996	0.0070495	C20orf196	1.3267	1.03012	1.70867	0.0285383	CD164	1.58376	1.04163	2.40806	0.0314981	BRD9	9.2384	1.46181	58.3852	0.0180991	C22orf24	5.03951	1.84186	13.7886	0.00163667	ATP2C1	1.72081	1.18698	2.49471	0.00417513
BHLHE22	7.28479	1.17412	45.1983	0.0329801	BRINP1	3.37525	1.49304	7.63025	0.00346564	C12orf76	3.21307	1.53876	6.70916	0.00188824	ARL8A	0.863401	0.77201	0.965612	0.010083	C13orf27	1.23813	1.01663	1.50789	0.0336762	C20orf3	1.35894	1.01617	1.81734	0.0386275	CD1C	0.725443	0.526899	0.998802	0.0491472	BSPRY	0.454202	0.244276	0.844535	0.0126347	C22orf42	4.78853	1.56596	14.6428	0.00602495	ATP2C2	0.323434	0.178144	0.587218	0.000207698
BHLHE41	2.04258	1.18701	3.51483	0.00990758	BRPF1	1.52325	1.03681	2.2379	0.03202	C13orf16	6.04935	1.44712	25.2878	0.0136488	ARL8B	1.33468	1.07881	1.65124	0.00784833	C14orf118	1.53641	1.12362	2.10084	0.00714346	C20orf30	1.64502	1.14162	2.3704	0.00757192	CD207	0.635744	0.412452	0.979921	0.0401847	BTK	10.5037	2.7205	40.5542	0.000644895	C2orf71	4.85502	1.2298	19.1667	0.0241203	ATP5A1	0.309058	0.140072	0.681911	0.00363548
BIRC7	14.0503	1.90452	103.654	0.00954752	BSG	0.674069	0.504264	0.901055	0.007732	C14orf118	6.02847	1.06998	33.9655	0.0416852	ARMC1	1.2522	1.03391	1.51657	0.02138	C14orf139	1.16106	1.02769	1.31173	0.0164507	C20orf43	1.7427	1.16652	2.60348	0.00668753	CD3EAP	1.63722	1.00013	2.68014	0.04994	C10orf107	0.202662	0.0492494	0.833954	0.0269987	C3orf62	3.36747	1.1549	9.81893	0.0261676	ATP5SL	1.97739	1.06087	3.68573	0.0318778
BLM	5.65366	1.63612	19.5363	0.00617833	BTBD2	0.663337	0.470331	0.935545	0.0192971	C14orf133	6.46485	1.32406	31.5652	0.0210589	ARMC2	0.812112	0.664805	0.992059	0.0415464	C14orf169	1.3624	1.03874	1.7869	0.0254408	C20orf7	1.54444	1.11351	2.14212	0.00921016	CD70	0.750827	0.595959	0.945939	0.0150359	C10orf33	0.195964	0.0467308	0.821768	0.0258574	C6orf132	0.561281	0.340483	0.925262	0.0235406	ATP6V0D1	0.638207	0.432673	0.941378	0.0235379
BMP15	6137.81	9.27292	4.06266e+06	0.0084881	BTN1A1	5.84333	1.33454	25.5852	0.0191298	C15orf27	0.419322	0.178446	0.985345	0.0461704	ARMC3	0.854865	0.753567	0.969779	0.0148165	C14orf37	1.34106	1.00293	1.79319	0.0477403	C20orf72	1.46079	1.02668	2.07846	0.0351758	CD97	0.600163	0.418049	0.86161	0.00565197	C10orf57	0.187545	0.0410359	0.85713	0.030865	C7orf26	7.47309	1.63618	34.1325	0.00945122	ATP6V1C2	0.715813	0.556444	0.920825	0.00927138
BMP4	0.235192	0.086228	0.6415	0.00469676	C10orf128	0.619957	0.392146	0.980111	0.0407629	C15orf57	0.186797	0.0478609	0.72905	0.0157434	ARMC4	0.817729	0.676625	0.988258	0.0373254	C14orf48	2.24919	1.26225	4.00778	0.00595658	C21orf56	1.24494	1.01818	1.52219	0.0327139	CD99L2	0.579383	0.346426	0.968995	0.037526	C10orf63	0.354151	0.175574	0.714359	0.00373696	C7orf60	0.592778	0.367853	0.955233	0.0317057	ATP6V1G1	0.575801	0.380967	0.870276	0.00881178
BMS1	40.0459	2.26089	709.31	0.0118618	C10orf91	21.3374	3.25298	139.96	0.00142705	C15orf63	0.170398	0.0402797	0.720851	0.0161827	ARMC8	1.48736	1.16882	1.89272	0.0012443	C15orf23	1.56909	1.15707	2.12782	0.00374732	C22orf13	0.633605	0.456881	0.878686	0.00623582	CDC40	1.85061	1.03758	3.30073	0.0370762	C10orf79	0.317922	0.141653	0.713532	0.00546477	C8orf17	3.29395	1.00575	10.7881	0.0489034	ATP6V1G2	2.01431	1.16567	3.48078	0.012098
BOC	4.60745	1.58267	13.4132	0.00507761	C11orf53	2.89302	1.33842	6.25332	0.00691016	C16orf58	0.0413918	0.00270858	0.632538	0.0220682	ARMCX1	1.68211	1.33769	2.11522	8.63e-06	C15orf29	1.35439	1.05163	1.74433	0.0187782	C22orf26	0.803071	0.663608	0.971844	0.024233	CDC45	1.59287	1.03836	2.4435	0.0329749	C10orf81	0.542106	0.359444	0.817592	0.00349378	C8orf44	0.34858	0.155533	0.781237	0.0104809	ATP8B1	0.598092	0.450835	0.793447	0.000364722
BOK	0.0248849	0.000792468	0.781427	0.0357108	C11orf58	0.32249	0.14471	0.718677	0.00564127	C16orf86	0.0507173	0.0039986	0.643286	0.0214289	ARMCX3	1.31724	1.13571	1.52778	0.000270551	C15orf41	1.3078	1.00191	1.70708	0.0483833	C22orf46	0.581359	0.408162	0.82805	0.00265148	CDCA5	1.55092	1.04871	2.29364	0.0279344	C10orf99	0.141478	0.0246096	0.813347	0.0284171	C8orf66	4.08135	1.03953	16.024	0.0438496	ATP8B2	1.49683	1.09064	2.05429	0.0125199
BORA	8.48333	1.96243	36.6724	0.00420197	C11orf63	0.562695	0.351561	0.900627	0.0165706	C17orf61	0.304519	0.118801	0.780564	0.0132934	ARMET	1.33415	1.10219	1.61492	0.00309171	C15orf5	1.52129	1.17059	1.97706	0.0017009	C2CD3	0.586736	0.416685	0.826184	0.00226241	CDH20	0.704234	0.53046	0.934935	0.0152953	C11orf1	0.217463	0.0587464	0.804987	0.0223232	C9orf66	2.80559	1.0378	7.58463	0.0420438	ATP9B	0.174348	0.063042	0.482174	0.000764292
BPTF	9.66626	1.38979	67.2308	0.0218716	C14orf39	3.06603	1.46585	6.41303	0.00292315	C17orf63	8.25537	3.72557	18.2928	1.99e-07	ARNTL2	1.26662	1.03141	1.55548	0.0241303	C15orf62	1.42295	1.16647	1.73583	0.000504409	C2orf27A	1.4271	1.1257	1.8092	0.00330187	CDK11B	2.50932	1.21061	5.20123	0.0133647	C11orf16	0.0910286	0.0223413	0.370893	0.00082629	CA1	4.302	1.18112	15.6691	0.0269408	ATXN3	1.82973	1.01829	3.28778	0.0433219
BRCA1	4.14881	1.20829	14.2455	0.0237861	C15orf37	1.83304	1.06725	3.14833	0.0281063	C17orf76	2.23391	1.12332	4.44254	0.021935	ARPC5	1.27732	1.07197	1.52201	0.00619775	C16orf61	1.73233	1.10381	2.71875	0.0168722	C2orf28	1.4043	1.00805	1.95631	0.0447083	CDK20	0.504628	0.305925	0.832391	0.00739753	C11orf21	2.67461	1.26839	5.63985	0.00975018	CA12	0.72456	0.536412	0.978702	0.0357026	ATXN7L1	0.231565	0.0932141	0.57526	0.00162754
BRCA2	9.85449	1.03764	93.5883	0.0463561	C16orf46	0.395776	0.21377	0.732746	0.00318356	C17orf77	283.712	3.25008	24766.2	0.0132543	ARRDC3	1.20761	1.04578	1.39449	0.0101802	C16orf69	1.33475	1.06482	1.6731	0.0122525	C2orf53	1.35269	1.07848	1.69662	0.00895862	CDK8	1.74552	1.05405	2.8906	0.0304259	C11orf52	0.293084	0.133807	0.641958	0.00215545	CAB39	0.494477	0.258805	0.944756	0.0330068	AURKA	1.3607	1.04011	1.7801	0.0246489
BRIX1	9.69359	1.48423	63.3091	0.0176723	C16orf93	0.688098	0.48621	0.973816	0.0348838	C17orf78	4.72839	1.68433	13.2739	0.00317845	ARSA	0.800868	0.700211	0.915995	0.00119377	C16orf80	0.693341	0.548333	0.876697	0.00221949	C2orf56	1.42883	1.03351	1.97537	0.0308172	CDKL1	0.614418	0.409146	0.922677	0.0188804	C11orf54	0.123232	0.0285786	0.531381	0.00498601	CACNG4	2.85608	1.27767	6.38443	0.0105579	AVL9	0.379697	0.15537	0.927912	0.033664
BSND	3.57152	1.02481	12.4469	0.0456691	C17orf105	152.441	1.88229	12345.7	0.0249569	C17orf90	0.108529	0.0235248	0.500684	0.00441677	ARSB	0.676461	0.542057	0.844191	0.000542834	C17orf100	0.880376	0.77614	0.99861	0.0475251	C2orf61	1.18925	1.00809	1.40296	0.0398241	CDRT1	1.703	1.05292	2.75444	0.0299942	C11orf60	0.280361	0.0936537	0.839288	0.0230178	CALHM1	4.62361	1.01388	21.085	0.0479544	AX747630	0.599494	0.400478	0.897411	0.0129249
BUB1	3.14472	1.29216	7.6533	0.0115767	C17orf47	80.031	1.22714	5219.44	0.0397835	C18orf56	0.403545	0.225027	0.723684	0.00232522	ARSD	0.716327	0.57604	0.89078	0.00269983	C17orf42	1.45993	1.01743	2.09489	0.0400001	C2orf63	1.4028	1.07924	1.82338	0.0114086	CDV3	1.9063	1.05103	3.45754	0.0336858	C11orf63	0.140786	0.0418634	0.47346	0.00153361	CALM1	2.24577	1.24291	4.05781	0.00735377	AX748339	0.691617	0.487296	0.981609	0.0390305
BUB1B	7.51108	2.43438	23.1748	0.000452071	C17orf53	0.214028	0.0478893	0.95654	0.0435778	C19orf21	2.31569	1.04765	5.11852	0.0379872	ART4	0.760232	0.652448	0.88582	0.00044109	C17orf58	0.731723	0.588994	0.90904	0.00478188	C2orf88	0.917055	0.847381	0.992456	0.0317307	CDX1	0.594453	0.365264	0.967447	0.0363359	C11orf66	0.0727663	0.00996246	0.53149	0.0097949	CALML5	1.56911	1.06352	2.31505	0.0231886	AXL	2.79096	1.8214	4.27662	2.43e-06
C10orf107	0.236945	0.0776581	0.722949	0.0114073	C17orf82	21.1372	1.06311	420.262	0.0454917	C19orf24	0.156351	0.03132	0.780516	0.0236955	ARTN	0.85178	0.745769	0.972862	0.0179971	C17orf63	1.2878	1.03476	1.6027	0.0234436	C3	0.912271	0.839869	0.990915	0.0295338	CDYL2	1.40802	1.01744	1.94854	0.0389907	C11orf70	0.27267	0.102189	0.727565	0.00945578	CAMKK2	2.57752	1.08283	6.13544	0.0323706	B3GALTL	1.53454	1.10799	2.1253	0.00996319
C10orf111	62.6802	4.27035	920.02	0.00253507	C18orf42	1.99671	1.2171	3.27568	0.00618418	C19orf29	0.25998	0.0719609	0.939255	0.0398222	ASAH3L	0.864389	0.753153	0.992053	0.0381273	C17orf72	0.80034	0.660714	0.969473	0.0227916	C3orf14	1.227	1.01195	1.48775	0.0374524	CENPI	1.769	1.05944	2.95381	0.0292065	C11orf71	0.162098	0.0354662	0.740866	0.0189348	CAMP	2.30951	1.1002	4.84806	0.0269417	B3GAT1	0.527763	0.327292	0.851025	0.00874958
C10orf53	437.36	1.19459	160124	0.0434871	C19orf10	0.489204	0.335825	0.712636	0.000195286	C19orf38	0.179851	0.0520741	0.621159	0.00666908	ASB13	1.37278	1.14325	1.64839	0.000688617	C17orf73	1.56148	1.28486	1.89766	7.49e-06	C4BPA	0.869594	0.77119	0.980554	0.0225803	CEP152	1.4689	1.01143	2.13328	0.0434193	C12orf49	19.4864	1.39471	272.257	0.0272978	CAND1	0.386571	0.19794	0.754965	0.00538559	B3GNT9	1.40947	1.00651	1.97375	0.0457445
C11orf40	39.965	1.39798	1142.51	0.0310991	C19orf24	0.617464	0.405525	0.940168	0.0246034	C19orf50	5.18715	1.48745	18.0891	0.00979504	ASB16	0.747218	0.625989	0.891925	0.00125418	C17orf76	1.25937	1.01733	1.55899	0.0341951	C4orf34	0.776574	0.607748	0.992298	0.0431986	CEP44	0.629772	0.40974	0.967961	0.0349925	C13orf15	2.44041	1.05841	5.62695	0.0363366	CAPN1	3.39645	1.54924	7.44618	0.00226564	B4GALNT1	0.298018	0.104209	0.852275	0.0239381
C11orf41	2.73859	1.04559	7.17287	0.0402952	C19orf25	0.465323	0.254983	0.849176	0.0126791	C19orf68	5.08231	1.92307	13.4316	0.00104263	ASB8	1.24743	1.02462	1.51869	0.0276507	C17orf79	0.706451	0.525619	0.949495	0.0212506	C4orf47	0.847057	0.720397	0.995986	0.0445753	CEP55	1.54901	1.14675	2.09237	0.00433721	C13orf33	2.02656	1.24201	3.30671	0.00469043	CAPN9	0.551961	0.318365	0.956956	0.0342875	B4GALNT3	0.481655	0.256336	0.905029	0.0232047
C11orf45	7.65841	1.17323	49.9912	0.0334306	C19orf47	266.889	23.6654	3009.87	6.2e-06	C1orf158	0.468943	0.249854	0.880145	0.0184035	ASCL1	0.72799	0.609812	0.86907	0.000443593	C18orf2	1.13732	1.00424	1.28803	0.04271	C5AR1	0.753359	0.589343	0.96302	0.0237748	CEP57L1	1.71822	1.0713	2.7558	0.0247237	C14orf162	0.00811405	0.00012872	0.511483	0.0227814	CAPZB	2.82774	1.21998	6.55429	0.0153694	B4GALT1	0.474906	0.238245	0.946657	0.0343688
C11orf52	0.140775	0.0496456	0.399182	0.000227	C19orf70	0.668672	0.488542	0.915218	0.0119645	C1orf159	9.4937	1.83737	49.054	0.00723191	ASH1L	1.16631	1.03055	1.31996	0.0148258	C18orf56	0.656187	0.504304	0.853813	0.00170941	C5orf44	1.53823	1.10239	2.1464	0.0112953	CEP63	2.2666	1.23559	4.15793	0.00820934	C14orf45	0.147195	0.0385945	0.561382	0.00502713	CARD10	0.371813	0.163363	0.846247	0.0183826	B4GALT5	2.09714	1.49533	2.94117	1.78e-05
C11orf63	0.104495	0.0184951	0.590386	0.0105753	C1orf198	2.09413	1.40484	3.12162	0.000284717	C1orf172	3.01913	1.21623	7.49463	0.0172217	ASIP	0.748386	0.628257	0.891484	0.00116758	C19orf2	2.89707	1.31331	6.3907	0.00840919	C6orf226	0.754421	0.596023	0.954915	0.0190972	CETN2	0.578998	0.363081	0.923316	0.0217305	C14orf50	0.132116	0.0264208	0.660646	0.0137107	CARD8	0.276271	0.0898694	0.849294	0.0247648	BACE2	0.798743	0.669079	0.953535	0.0129037
C11orf70	0.407999	0.174142	0.955902	0.0390378	C1orf210	0.667438	0.510926	0.871894	0.00302246	C1orf174	5.06438	1.20501	21.2844	0.0267916	ASMT	0.598697	0.466278	0.768722	5.76e-05	C19orf60	0.841258	0.707761	0.999936	0.0499155	C7orf10	1.29392	1.05319	1.58967	0.0141496	CHIA	0.374772	0.143994	0.975418	0.0443294	C14orf79	0.161996	0.0359228	0.730532	0.0178586	CARHSP1	5.84713	1.90776	17.921	0.00199952	BACH1	3.30455	1.11782	9.76906	0.0306675
C11orf82	7.2345	1.09472	47.8093	0.0399856	C1orf43	0.591961	0.395677	0.885615	0.0107423	C1orf198	3.41718	1.24043	9.41381	0.0174693	ASNA1	1.29967	1.07119	1.57689	0.00788179	C1GALT1	1.34101	1.01997	1.76309	0.0355904	C7orf28B	1.80496	1.21793	2.67495	0.00325876	CHKA	1.56625	1.00962	2.42975	0.0452076	C14orf93	0.0407947	0.00488226	0.340868	0.00314091	CARS-AS1	4.90047	1.26454	18.9908	0.0214737	BACH2	1.52394	1.1459	2.02672	0.00377773
C12orf26	0.0557506	0.00577627	0.538086	0.0125697	C20orf197	1.32324	1.00813	1.73686	0.0435616	C1orf216	0.189768	0.0417267	0.863043	0.0315112	ASNS	1.26595	1.01042	1.58611	0.0403575	C1orf106	1.17844	1.00017	1.38848	0.0497666	C7orf41	1.2543	1.01528	1.54958	0.0356768	CHRNB3	0.617804	0.395488	0.965089	0.0343359	C14orf94	0.115831	0.028776	0.46625	0.00241434	CASC17	2.98596	1.12565	7.92068	0.0279657	BAG1	0.615474	0.457249	0.82845	0.00136837
C12orf39	2.6956	1.04823	6.93188	0.0396173	C21orf15	4.08196	1.01206	16.4638	0.0480628	C1orf228	0.122391	0.0230564	0.649697	0.0136513	ASNSD1	1.25655	1.05914	1.49076	0.00882199	C1orf110	0.89826	0.820984	0.98281	0.0193994	C7orf46	1.4324	1.14218	1.79638	0.00186649	CHST1	0.785884	0.619497	0.996959	0.0471386	C15orf26	0.0983038	0.0236965	0.407809	0.00139535	CASC7	2.77847	1.25435	6.15453	0.0117872	BAI2	1.38873	1.03311	1.86677	0.0295711
C12orf74	0.000714248	1.17e-06	0.435447	0.0268248	C21orf90	1.77981	1.1368	2.78651	0.0117168	C1orf63	2.51814	1.09866	5.77161	0.0290874	ASPHD2	0.736465	0.615277	0.881523	0.00085397	C1orf114	1.66311	1.1483	2.4087	0.00710893	C7orf49	0.659787	0.475918	0.914694	0.0125979	CHST10	0.599556	0.375372	0.95763	0.0322603	C15orf34	0.0990679	0.0120732	0.81291	0.031331	CASP14	2.32703	1.07843	5.02126	0.0313665	BAI3	2.92195	1.30988	6.51801	0.00880887
C14orf132	5.17073	1.94896	13.7183	0.000965513	C22orf42	6.78263	1.36836	33.6198	0.0190807	C1QBP	0.257959	0.0803363	0.828306	0.0228192	ASRGL1	0.832038	0.75577	0.916003	0.000177853	C1orf116	1.31367	1.10721	1.55862	0.00176355	C7orf69	0.802095	0.671887	0.957536	0.0146841	CIB2	2.00439	1.2107	3.31837	0.00686536	C15orf38	0.214755	0.0477792	0.965265	0.0448489	CBFA2T2	2.30872	1.00213	5.31885	0.0494196	BAIAP3	0.356233	0.177507	0.714913	0.00368153
C14orf166	0.0754228	0.00947779	0.600203	0.0145921	C2orf71	140340	3.18054	6192409939	0.0298549	C1QTNF3	2.94891	1.30471	6.66511	0.00934231	ATAD1	1.40455	1.13308	1.74106	0.00193469	C1orf122	0.795728	0.637888	0.992625	0.0428076	C7orf70	1.47163	1.06488	2.03374	0.0192421	CLDN10	0.846186	0.726712	0.985301	0.0315043	C15orf40	0.194676	0.0443016	0.855474	0.0302622	CBX5	1.78228	1.00588	3.15796	0.0476986	BANK1	0.721991	0.554608	0.939889	0.015493
C14orf177	296272	33.8214	2595321484	0.0065246	C2orf80	5.0995	1.63131	15.9411	0.00508613	C20orf103	3.01843	1.6093	5.66142	0.000575919	ATAD3A	0.753241	0.571532	0.99272	0.0442372	C1orf150	1.23725	1.00024	1.53041	0.0497407	C8orf60	0.813719	0.673324	0.983389	0.0328988	CLDN7	1.43871	1.00465	2.0603	0.0471155	C15orf44	0.107272	0.0193477	0.594767	0.0106332	CCAR2	0.25141	0.106002	0.596278	0.00172802	BANP	2.29628	1.31366	4.01388	0.00352936
C14orf33	0.147168	0.0218358	0.991876	0.0490285	C3orf35	6.51624	1.23425	34.4025	0.0272519	C20orf112	15.014	2.20818	102.084	0.00560626	ATCAY	0.725668	0.566726	0.929187	0.0110143	C1orf19	1.33324	1.06291	1.67233	0.0128577	C9orf139	0.767499	0.59291	0.993498	0.0444837	CLDND2	1.95044	1.15394	3.29673	0.0126088	C16orf71	0.0297837	0.00361422	0.245439	0.00109328	CCDC104	0.628081	0.400975	0.983817	0.0422326	BATF3	1.82085	1.01322	3.27223	0.0450831
C14orf39	57.9028	2.63959	1270.17	0.00999529	C3orf79	178.416	2.03981	15605.5	0.0230598	C21orf91	0.136588	0.0445384	0.418879	0.000497863	ATF1	1.17306	1.00089	1.37486	0.0487339	C1orf59	1.14021	1.01642	1.27907	0.0252398	CAB39L	1.3015	1.05635	1.60356	0.0133325	CLEC11A	0.682372	0.49349	0.94355	0.0208117	C16orf78	0.01647	0.000303625	0.893408	0.0438751	CCDC107	0.473056	0.232074	0.964268	0.0393887	BBS5	0.676411	0.470867	0.971681	0.0343954
C15orf27	3.86502	1.25025	11.9483	0.0188838	C5orf15	0.464258	0.215646	0.999486	0.0498466	C2orf16	66.5771	4.28408	1034.65	0.00270539	ATF2	1.39625	1.15529	1.68746	0.000553367	C1orf71	1.44868	1.12846	1.85978	0.00363557	CABIN1	0.606907	0.43823	0.840509	0.0026493	CLK2	0.363875	0.170681	0.775746	0.00886001	C17orf60	2.78128	1.02297	7.5618	0.0450196	CCDC113	0.756131	0.594058	0.962422	0.0231378	BC022047	1.42969	1.07562	1.9003	0.013814
C15orf33	6.12098	1.01786	36.809	0.047782	C5orf46	1.28367	1.04747	1.57313	0.016086	C2orf29	2.81515	1.06512	7.44052	0.0368706	ATF3	0.814343	0.7144	0.928268	0.00211103	C20orf118	1.31956	1.15303	1.51014	5.61e-05	CAD	1.35729	1.01185	1.82064	0.0414893	CLUAP1	0.621875	0.397604	0.972648	0.0373892	C17orf61	0.186508	0.0634842	0.547935	0.0022575	CCDC120	3.2061	1.11867	9.18864	0.0301042	BC030152	0.425617	0.233029	0.777373	0.00544662
C15orf42	25.7598	4.13187	160.597	0.000502575	C5orf64	12.6691	1.04824	153.121	0.0458233	C2orf63	3.37896	1.03561	11.0247	0.0435952	ATF6	1.37263	1.01866	1.8496	0.0373891	C20orf151	1.24086	1.01852	1.51173	0.0321871	CADM4	1.23692	1.02403	1.49408	0.027359	CNTN6	0.537274	0.321191	0.898727	0.0179454	C17orf79	0.101905	0.0220159	0.471686	0.00348741	CCDC124	3.40095	1.26001	9.17966	0.0156847	BC033164	0.325006	0.14138	0.747127	0.00813575
C15orf43	0.001058	3.05e-06	0.366798	0.0216715	C6orf165	0.727233	0.55088	0.960041	0.0245925	C2orf88	0.582348	0.369355	0.918165	0.0199393	ATF7IP	1.24305	1.01898	1.51639	0.0319218	C20orf20	2.68392	1.06197	6.78305	0.0368811	CALM1	1.52108	1.04325	2.21776	0.0292533	COPB2	2.53106	1.34275	4.77099	0.00408934	C18orf23	34.4669	2.36861	501.546	0.00956599	CCDC136	0.172682	0.0462774	0.644358	0.00894549	BC042366	3.76659	1.12118	12.6537	0.0319549
C15orf59	0.237366	0.0780719	0.721679	0.0112486	C7orf13	1.21868	1.00234	1.48171	0.0473212	C3AR1	0.385806	0.220346	0.675513	0.000860395	ATG12	1.2926	1.0628	1.5721	0.0101773	C20orf201	1.17105	1.03895	1.31994	0.00971725	CAMK2G	1.59245	1.11708	2.27011	0.0101118	COPS2	1.79197	1.01648	3.15909	0.0437501	C19orf12	3.96929	1.68915	9.32733	0.00156384	CCDC157	3.87765	1.13122	13.292	0.0310742	BC042590	2.40622	1.147	5.04786	0.0201917
C16orf72	0.0643615	0.00651937	0.635399	0.0188669	CILP2	1.52699	1.09981	2.1201	0.0114663	C3orf32	0.258231	0.112835	0.590979	0.00135009	ATG16L1	0.718945	0.528268	0.978447	0.0358582	C20orf26	0.759663	0.58335	0.989266	0.0413447	CAMP	0.906634	0.82992	0.990439	0.0297842	COQ3	1.63304	1.0674	2.49843	0.0237832	C19orf18	0.189117	0.0435925	0.820443	0.0261287	CCDC172	6.80519	1.92622	24.0423	0.00290154	BC045559	3.15347	1.57464	6.31531	0.00118974
C16orf73	3.63446	1.32254	9.98777	0.0123502	C9orf114	0.435194	0.229904	0.823795	0.0106094	C3orf45	0.0407004	0.00172255	0.96167	0.047235	ATG4B	1.68877	1.17064	2.43622	0.00506865	C20orf43	2.03113	1.06409	3.87704	0.0316909	CAMSAP2	1.41672	1.0463	1.91828	0.0242819	CP	0.828419	0.701083	0.978883	0.0270626	C19orf2	2.42313	1.24006	4.7349	0.00961217	CCDC177	5.33117	1.50774	18.8504	0.00939923	BC047615	0.120978	0.0163138	0.897136	0.0388145
C17orf104	5.23773	1.18184	23.2128	0.029264	C9orf116	0.690328	0.540416	0.881825	0.00300968	C3orf54	0.164032	0.0556411	0.48357	0.00104871	ATG4C	0.788871	0.674536	0.922587	0.00299219	C20orf54	0.866576	0.770695	0.974386	0.0166803	CAMTA1	1.38027	1.02555	1.85768	0.0334682	CPB2	1.3188	1.04851	1.65876	0.0180427	C19orf25	0.0900668	0.00984439	0.824026	0.0330615	CCDC178	3.39009	1.47105	7.81258	0.0041558	BCAM	1.26508	1.00995	1.58466	0.040746
C17orf105	5521.99	8.44637	3.61011e+06	0.00918562	CAAP1	0.698122	0.499233	0.976246	0.0356864	C3orf75	0.190949	0.0366286	0.995444	0.0493698	ATG5	1.57702	1.21133	2.05309	0.000713497	C20orf7	1.6892	1.10056	2.59268	0.0164706	CARD17	0.76871	0.649244	0.910159	0.00227088	CPM	1.23931	1.00306	1.53121	0.046783	C19orf30	0.00634766	9.26e-05	0.434953	0.0189777	CCDC18	5.29578	1.38755	20.2121	0.0147169	BCAP31	0.699421	0.497123	0.98404	0.0401378
C17orf47	0.00360668	2.51e-05	0.519101	0.0265164	CAB39	0.641617	0.450324	0.914171	0.0140191	C5orf13	2.36602	1.09237	5.12469	0.0289607	ATG9B	0.627564	0.449637	0.875899	0.00616433	C20orf70	1.3236	1.07058	1.63643	0.00959772	CASKIN2	1.31425	1.0387	1.6629	0.0228314	CPNE1	1.50701	1.01055	2.24739	0.0442822	C19orf43	15.3301	1.89024	124.329	0.0105832	CCDC26	7.37211	1.67993	32.3513	0.00811049	BCAS4	1.9252	1.0913	3.39632	0.0237207
C17orf53	19.3902	2.7211	138.172	0.00308557	CABP7	1.39909	1.0732	1.82394	0.0130606	C5orf20	0.180986	0.0463108	0.707304	0.0139747	ATOH1	0.8006	0.67942	0.943394	0.00791112	C20orf72	1.37301	1.01457	1.85808	0.0400052	CASP1	0.842413	0.732969	0.968198	0.01573	CPSF2	1.91136	1.06632	3.42607	0.0295827	C19orf60	5.84973	1.16245	29.4374	0.0321497	CCDC6	1.53205	1.00568	2.33392	0.0469975	BCCIP	1.46668	1.0301	2.08828	0.0336308
C17orf59	0.0814244	0.0100327	0.660834	0.0188881	CACNB2	1.55665	1.10436	2.19418	0.0115124	C5orf55	0.275489	0.0785011	0.966794	0.0441478	ATOH8	0.799067	0.665182	0.9599	0.0165133	C20orf94	1.40958	1.07443	1.84928	0.0132047	CASQ2	1.1248	1.00685	1.25657	0.0374551	CRIP2	0.614733	0.430234	0.878351	0.00753204	C19orf62	4.99333	1.24766	19.9841	0.0230458	CCDC8	0.592106	0.408257	0.858746	0.00573163	BCHE	1.22988	1.10372	1.37046	0.000178867
C17orf97	0.166866	0.0386605	0.720225	0.0164028	CACYBP	1.92195	1.05902	3.48803	0.0316708	C5orf62	3.80964	1.82455	7.95449	0.000369623	ATP10B	0.770477	0.611366	0.970999	0.0271519	C21orf119	0.85937	0.743671	0.993068	0.0399512	CATX-1	1.25666	1.01772	1.55169	0.0337345	CRYBA1	1.93444	1.13879	3.286	0.0146584	C1GALT1	3.82736	1.03369	14.1713	0.0444764	CCNE1	1.69847	1.01209	2.85034	0.0449146	BCL11B	1.36698	1.01931	1.83323	0.0368281
C18orf45	0.0274973	0.00231371	0.326792	0.00443321	CADPS	0.818635	0.678134	0.988246	0.0372475	C6orf120	0.192368	0.0536103	0.69027	0.0114525	ATP1A1	0.781216	0.643602	0.948254	0.0125109	C21orf33	0.683729	0.542555	0.861636	0.00127282	CBFA2T2	1.50378	1.0237	2.20901	0.0375867	CSE1L	2.1342	1.30452	3.49155	0.00254104	C1orf102	0.268496	0.107248	0.672185	0.00497993	CCNF	2.52943	1.20482	5.31033	0.0141914	BCL2L13	0.38995	0.190619	0.797722	0.00991382
C18orf49	17.9408	1.33713	240.719	0.0293122	CALCR	5.974	1.66264	21.4651	0.00616176	C6orf27	0.351026	0.141899	0.868362	0.0234886	ATP1A2	1.19665	1.02329	1.39939	0.0245606	C21orf63	0.783736	0.680873	0.902138	0.000687216	CCDC134	0.643096	0.471435	0.877262	0.00532776	CSTL1	1.66269	1.18109	2.34067	0.00357088	C1orf112	3.34573	1.16154	9.63712	0.0252608	CCZ1	3.80579	1.07951	13.4172	0.0376201	BCL2L14	0.288767	0.103614	0.804781	0.0175358
C19orf12	13.4961	2.56882	70.9061	0.00210788	CALD1	1.46342	1.11988	1.91236	0.00528133	C6orf48	2.74971	1.07753	7.01686	0.0343283	ATP1B2	0.764638	0.614242	0.951858	0.0163278	C22orf26	0.656637	0.434066	0.993332	0.0464101	CCDC135	0.891862	0.81589	0.974908	0.0117557	CTCFL	1.13601	1.0016	1.28845	0.0471651	C1orf115	0.359166	0.186825	0.690487	0.00213671	CD200	0.688594	0.53231	0.890761	0.00450123	BCL2L15	0.434835	0.250302	0.755413	0.0031231
C19orf2	10.5841	2.44333	45.8485	0.00160855	CALY	1.26283	1.00109	1.59301	0.048934	C6orf57	0.362941	0.146844	0.897046	0.0281421	ATP1B3	1.14459	1.00411	1.30473	0.0432356	C22orf40	0.744505	0.577983	0.959002	0.0223693	CCDC14	1.38219	1.02153	1.87017	0.0358991	CTDP1	0.299888	0.141999	0.633336	0.00159161	C1orf150	104.561	2.32972	4692.84	0.0165876	CD22	0.44878	0.220258	0.914397	0.0273558	BCL2L2	0.529521	0.315522	0.88866	0.0160923
C19orf20	0.0983948	0.0140222	0.690444	0.0196695	CAMK1G	2.19527	1.28493	3.75056	0.00400996	C7orf10	4.8414	2.20608	10.6248	8.39e-05	ATP2A3	0.754153	0.604292	0.94118	0.0125505	C22orf42	1.42854	1.04601	1.95097	0.0249061	CILP2	1.30141	1.09515	1.54653	0.0027688	CTDSPL2	2.1893	1.22743	3.90493	0.00795333	C1orf162	13.0448	3.00339	56.6585	0.000608921	CD47	1.69414	1.04178	2.755	0.0335923	BCL9L	1.45016	1.01415	2.07363	0.0416541
C19orf23	0.00394072	3.25e-05	0.478359	0.0237516	CAMK2G	1.66093	1.15887	2.38048	0.00572938	C7orf29	3.12229	1.46552	6.65203	0.00317362	ATP5A1	0.660067	0.506461	0.860262	0.00211457	C2orf49	1.56603	1.09699	2.23561	0.0135249	CCDC164	0.9013	0.830048	0.978669	0.0133936	CTNNA2	0.745877	0.560827	0.991985	0.0438754	C1orf2	7.50719	1.31355	42.9049	0.023413	CDC25C	3.14902	1.41559	7.00508	0.00492477	BCOR	0.623915	0.414452	0.939239	0.0238016
C19orf43	49.8226	2.08073	1192.99	0.0158577	CAMKK1	3.14203	1.32271	7.46375	0.00949934	C7orf43	0.364964	0.176119	0.756301	0.00670217	ATP5D	0.5865	0.487174	0.706078	1.74e-08	C2orf53	1.6869	1.13942	2.49743	0.00900308	CCDC19	0.898552	0.819287	0.985487	0.0231931	CTRB1	0.485233	0.294926	0.79834	0.00441991	C1orf215	4.56497	1.47107	14.1658	0.00858806	CDC42	2.68553	1.40993	5.1152	0.00265629	BCORP1	0.0728232	0.012918	0.41053	0.00298811
C19orf47	126.84	8.79653	1828.96	0.00037519	CAMKMT	0.517067	0.275676	0.96983	0.0398374	C7orf53	2.79536	1.27706	6.11877	0.0101163	ATP5E	1.24652	1.03599	1.49982	0.0195649	C2orf62	0.73462	0.56718	0.951489	0.0194526	CCDC58	1.46124	1.16034	1.84017	0.00126372	CTSA	1.62364	1.04358	2.52613	0.0316258	C1orf38	3.09418	1.72542	5.54875	0.000150364	CDC42EP4	0.499344	0.274983	0.906764	0.0225184	BDNF	0.579598	0.386364	0.869476	0.00839141
C19orf52	22.0732	3.76103	129.546	0.000610063	CAMKV	3.11947	1.38175	7.04258	0.006177	C8A	13.468	1.18557	152.995	0.0359708	ATP5I	1.16587	1.0136	1.34101	0.0316227	C2orf63	1.33514	1.07144	1.66375	0.0100351	CETN2	0.738961	0.581918	0.938385	0.0130769	CTXN1	0.526844	0.310879	0.892839	0.0172601	C1orf59	2.30889	1.1855	4.49681	0.0138824	CDCA5	1.53265	1.00419	2.33922	0.0477774	BDNF-AS	0.081057	0.00969201	0.677903	0.0204104
C19orf55	736.044	1.98469	272969	0.0287378	CAND2	1.71628	1.02847	2.86405	0.0386944	C8orf33	0.267034	0.0947964	0.752214	0.0124605	ATP5O	1.3679	1.18118	1.58414	2.87e-05	C2orf67	1.69445	1.18706	2.41874	0.00368023	CCDC92	1.64486	1.1255	2.40387	0.0101501	CUBN	0.570104	0.392966	0.827091	0.00307714	C1orf64	0.0285943	0.00134226	0.609148	0.0227516	CDCA7L	1.48868	1.0322	2.14703	0.0332067	BEND6	1.59054	1.07092	2.36228	0.0214784
C19orf66	9.90636	1.62466	60.4038	0.0129155	CANX	0.609338	0.392708	0.945468	0.027095	C8orf58	3.8714	1.02833	14.5748	0.0453634	ATP6V0A4	0.764312	0.591888	0.986965	0.0393458	C2orf70	1.1137	1.0024	1.23736	0.0450012	CCDC96	0.780311	0.647389	0.940524	0.00922731	CUX1	3.07687	1.4898	6.35463	0.00238747	C1orf74	8.86194	1.16762	67.2595	0.0348734	CDH17	4.83725	1.13521	20.612	0.0330527	BEST4	0.663622	0.44236	0.995556	0.0475369
C1orf106	3.13783	1.08407	9.08246	0.0349603	CAPS	0.790722	0.668861	0.934785	0.00596514	C8orf75	0.0352626	0.00200814	0.619202	0.022149	ATP6V0D2	0.72191	0.575724	0.905215	0.0047644	C3orf21	1.48893	1.09279	2.02869	0.0116627	CCL13	0.836176	0.766947	0.911654	4.96e-05	CWH43	0.827829	0.692831	0.989132	0.037501	C1orf83	0.155503	0.030183	0.801152	0.0260797	CDH24	7.64218	1.47149	39.6895	0.0155406	BHLHE22	1.63749	1.17052	2.29074	0.00398721
C1orf111	1222.96	1.51576	986725	0.0373646	CAPZA3	7.20339	2.04019	25.4334	0.00215648	C9orf135	0.400659	0.198093	0.810367	0.0109264	ATP6V0E1	1.23385	1.00203	1.5193	0.0478044	C3orf27	0.677427	0.486702	0.942893	0.0209703	CCL18	0.931318	0.869558	0.997463	0.0421017	CXorf22	0.688987	0.509356	0.931966	0.0156437	C1orf87	0.378742	0.180956	0.79271	0.00998371	CDH7	10.6953	1.33349	85.7816	0.0256884	BICC1	1.35181	1.10321	1.65642	0.00364522
C1orf112	4.32502	1.06377	17.5844	0.0407216	CAPZB	1.9268	1.08238	3.42999	0.0258141	C9orf93	0.0279304	0.001092	0.714383	0.0305169	ATP6V0E2	0.797221	0.635975	0.999349	0.0493437	C3orf31	1.14308	1.00178	1.30432	0.046999	CCL2	0.822687	0.718859	0.941512	0.00457484	CXorf59	0.597321	0.398647	0.895011	0.0125047	C1orf92	0.146518	0.0306041	0.701457	0.0162273	CDK12	0.160368	0.0443059	0.580459	0.00529139	BIN1	1.4492	1.03432	2.03049	0.0310772
C1orf127	0.0021745	5.15e-06	0.918099	0.0468485	CARD10	0.598237	0.392634	0.911505	0.0167924	CA14	0.57335	0.353057	0.931096	0.0245409	ATP8A1	0.7837	0.630251	0.97451	0.0283645	C3orf38	0.701753	0.530447	0.928381	0.0131232	CCL20	0.899985	0.832796	0.972594	0.00776971	CXXC1	0.457419	0.257896	0.811305	0.00746891	C1QA	2.43237	1.29921	4.55385	0.00546832	CDK18	0.39638	0.198608	0.791092	0.0086747	BIVM	1.88106	1.10707	3.19618	0.0194894
C1orf133	0.414715	0.211471	0.813297	0.0104262	CARD18	17.2954	4.23156	70.6905	7.24e-05	CACHD1	3.40827	1.25628	9.24663	0.0160398	ATP8A2	1.32023	1.05334	1.65475	0.0159101	C3orf52	1.15891	1.00244	1.33981	0.0462766	CCL23	0.818666	0.684655	0.978908	0.0282577	CYB5D2	0.610373	0.385111	0.967397	0.0356385	C1QB	3.99978	1.90817	8.38407	0.000241478	CDK4	0.464378	0.241171	0.894164	0.0217558	BMF	1.46899	1.10102	1.95993	0.00894557
C1orf168	0.264944	0.0752713	0.932561	0.0385735	CARTPT	1.35683	1.10379	1.66787	0.0037586	CACNA2D4	3.00703	1.1119	8.13226	0.0300888	ATP8B1	0.783001	0.666106	0.920411	0.00302382	C4BPB	1.40235	1.09408	1.79748	0.00758755	CCL3L3	0.8631	0.754215	0.987706	0.0323742	D4S234E	0.842884	0.717754	0.989828	0.0370999	C1QC	5.86572	2.40801	14.2884	9.84e-05	CDK9	4.29516	1.02447	18.0078	0.0462594	BMPR1A	1.8061	1.1297	2.8875	0.0135352
C1orf172	0.119533	0.0199882	0.714832	0.0199193	CASC10	1.33393	1.06228	1.67505	0.0131397	CACNG1	2.8597	1.00864	8.10781	0.0481378	ATXN2L	0.723013	0.57809	0.904266	0.00448789	C4orf14	0.411959	0.231377	0.73348	0.00258634	CCL4	0.853538	0.753446	0.966927	0.0128307	DAGLA	1.28524	1.00147	1.64941	0.0486696	C1QTNF3	2.09958	1.15479	3.81736	0.0150241	CDKN2D	3.99057	1.10229	14.4468	0.0350017	BNC1	1.43063	1.16353	1.75904	0.000682682
C1orf173	0.133148	0.0356455	0.49735	0.00271085	CASC11	1.93663	1.08193	3.46654	0.0260774	CACNG7	0.00870915	0.000485236	0.156314	0.00128326	ATXN3	0.614459	0.454838	0.830096	0.00150714	C4orf23	0.804092	0.65377	0.988977	0.038929	CCL5	0.856937	0.780104	0.941338	0.00127616	DBNDD2	1.63614	1.09505	2.44459	0.0162535	C1QTNF5	3.82977	1.36819	10.7201	0.0105613	CDT1	1.69596	1.05008	2.73909	0.0307913	BOC	1.35223	1.04259	1.75383	0.0229447
C1orf177	170.641	1.12133	25967.6	0.0450026	CASD1	0.442969	0.198733	0.987363	0.0464741	CADM3	0.454021	0.238248	0.865214	0.0163943	ATXN7L3	0.725012	0.546278	0.962226	0.0259748	C4orf32	1.49984	1.00922	2.22896	0.0449243	CCL7	0.879041	0.802581	0.962784	0.0054891	DBR1	2.45041	1.08407	5.53885	0.0312427	C20orf103	0.626471	0.409052	0.959454	0.0315331	CEACAM8	8.67128	1.62156	46.3695	0.0115683	BPIFB2	0.416523	0.191427	0.906306	0.0272455
C1orf183	0.122064	0.0208465	0.714733	0.0196792	CATSPERG	5.21108	1.38731	19.5741	0.0144939	CALD1	2.95608	1.06298	8.22065	0.0378005	AUH	1.20407	1.00205	1.44682	0.0475035	C5orf34	1.36444	1.00386	1.85454	0.047189	CCNG1	1.31714	1.00772	1.72157	0.0437747	DCAKD	0.466002	0.252752	0.859171	0.0144352	C20orf108	0.200667	0.055665	0.723388	0.0140924	CEBPA	1.90864	1.25753	2.89687	0.00239442	BPIFB4	0.428194	0.202715	0.904474	0.0262075
CETN2	0.127677	0.0280091	0.582004	0.00783013	CAVIN1	1.34029	1.08279	1.65902	0.00712967	CAMK4	0.128623	0.0261693	0.63219	0.0115892	AURKC	0.733863	0.556512	0.967732	0.028354	C5orf44	1.19679	1.00073	1.43126	0.0490669	CCR1	0.745688	0.624711	0.890092	0.00115775	DCLRE1C	1.71834	1.07501	2.74669	0.0236851	C20orf20	6.26892	1.36123	28.8706	0.0184862	CELF2-AS1	3.48321	1.17024	10.3677	0.0249321	BRCC3	0.602661	0.431487	0.84174	0.0029722
C1orf35	9.81895	1.11102	86.7774	0.0399117	CBLN2	1.359	1.07182	1.72312	0.0113218	CAND1	4.90733	1.19826	20.0973	0.0270072	AUTS2	0.747535	0.620575	0.900468	0.00218457	C5orf48	2.4056	1.09382	5.29054	0.0290372	CCR2	0.836316	0.73253	0.954807	0.00819252	DDX27	2.31646	1.26789	4.23221	0.00629809	C20orf24	3.25313	1.20653	8.77134	0.0197559	CELF6	0.571959	0.402454	0.812855	0.00183711	BRD9	2.59689	1.62968	4.13814	5.96e-05
C1orf38	3.70369	1.40349	9.77371	0.0081785	CBLN4	1.37211	1.00787	1.86797	0.0444526	CAP2	0.285376	0.111901	0.727781	0.00865986	AVP	0.696849	0.577308	0.841144	0.000168823	C5orf53	1.32221	1.0519	1.66199	0.0166853	CCR5	0.807565	0.698227	0.934024	0.00398305	DEFA5	0.615178	0.388581	0.973915	0.0381976	C20orf26	0.309682	0.119428	0.803023	0.0158998	CENPA	1.83514	1.01244	3.32636	0.0454245	BRDT	1.77859	1.20343	2.62865	0.00386458
C1orf64	0.0586012	0.0124164	0.276577	0.000339205	CCDC125	0.703129	0.495225	0.998313	0.0489068	CAPN10	4.25834	1.40984	12.8621	0.0102002	B3GALNT1	1.55696	1.19949	2.02095	0.000878668	C6	0.878713	0.775405	0.995785	0.0427489	CCR7	0.870541	0.778207	0.973831	0.0153719	DEFA6	0.383499	0.171406	0.85803	0.019668	C20orf27	10.046	2.39661	42.1101	0.00160309	CENPE	1.6068	1.04287	2.47569	0.0315334	BSPRY	0.679328	0.530108	0.870553	0.00224733
C1orf81	45761.6	19.4576	1.07625e+08	0.00674103	CCDC148	0.538206	0.348494	0.831193	0.00520995	CAPZB	6.12843	1.26395	29.7145	0.0243997	B3GALT2	1.20148	1.03581	1.39364	0.0153178	C6orf120	2.49168	1.31695	4.71429	0.00501245	CCR8	0.839298	0.721144	0.976812	0.0236338	DEFB104B	0.284449	0.107302	0.754053	0.0114882	C20orf29	6.3625	1.29273	31.3146	0.0228618	CENPW	1.33021	1.04412	1.69467	0.0209196	BTBD10	2.11548	1.23112	3.6351	0.00667272
C1QTNF3	5.69353	1.60165	20.2393	0.00719068	CCDC159	0.603015	0.388016	0.937145	0.0245414	CARHSP1	0.121466	0.0250381	0.589266	0.00888768	B3GALT6	1.4067	1.01911	1.94169	0.0379781	C6orf156	1.19729	1.01685	1.40974	0.0307371	CCRL2	0.829124	0.703534	0.977135	0.0253535	DEFB129	0.648221	0.452305	0.928998	0.0182222	C20orf3	10.8592	2.29699	51.3379	0.00261935	CEP192	0.403249	0.229712	0.707885	0.00156025	BTN2A3P	0.328973	0.130975	0.826292	0.01798
C20orf106	5.35624	1.3249	21.6539	0.0185378	CCDC177	3.2681	1.17449	9.09371	0.0233296	CASC3	6.26273	1.4397	27.243	0.0144528	B3GAT1	0.693853	0.558102	0.862622	0.00100074	C6orf182	1.39996	1.07918	1.8161	0.0112817	CCZ1	1.70069	1.13238	2.55421	0.0104947	DHX35	2.35138	1.08477	5.09691	0.0303031	C20orf30	4.30215	1.09342	16.9272	0.0368202	CEP250	5.92735	1.01307	34.6804	0.0483402	BTRC	3.88795	1.22511	12.3387	0.0211927
C20orf107	794.035	5.23827	120363	0.0091508	CCDC19	0.746666	0.58456	0.953727	0.0193173	CASP9	3.49754	1.17297	10.4289	0.0246927	B3GAT2	0.779009	0.615421	0.986081	0.0378464	C6orf188	1.61316	1.01437	2.56542	0.0433571	CD14	0.820934	0.706683	0.953656	0.00986356	DIAPH3	1.53137	1.06696	2.19794	0.020806	C20orf4	10.9196	1.25485	95.0212	0.0303401	CEP76	0.627482	0.424774	0.926927	0.0192246	BUD13	1.5785	1.0347	2.40811	0.0341527
C20orf11	10.9705	1.76501	68.1876	0.0101859	CCDC28B	1.69533	1.02405	2.80662	0.0401334	CBFA2T2	15.0489	1.5069	150.289	0.0209322	B3GNT1	1.51844	1.20804	1.90861	0.000343905	C6orf204	1.33966	1.00036	1.79405	0.0497218	CD160	0.796046	0.669528	0.946471	0.0097961	DKFZP686I15217	0.476256	0.242439	0.935576	0.0312977	C20orf43	6.1644	1.27954	29.698	0.0233752	CEP85	2.78314	1.48796	5.20572	0.00135602	C10orf107	0.344137	0.140734	0.841516	0.0193777
C20orf112	108.261	7.50905	1560.85	0.000580009	CCDC40	0.355923	0.138566	0.914229	0.0318511	CBR1	0.203972	0.0591657	0.703187	0.0118153	B3GNT6	0.783297	0.621209	0.987677	0.0389427	C6orf26	0.840002	0.725249	0.972912	0.0199982	CD163	0.867174	0.757314	0.992971	0.0392059	DLEC1	0.743257	0.624888	0.884049	0.000801028	C20orf70	0.00272765	1.3e-05	0.571348	0.0303694	CEP89	3.18672	1.21852	8.33405	0.0181329	C10orf12	2.94692	1.07749	8.0598	0.035261
C20orf165	11.6901	1.54177	88.6372	0.0173681	CCDC50	1.3218	1.00372	1.74067	0.0469877	CBR3	0.15761	0.0488422	0.508598	0.00199437	B4GALT2	0.749031	0.588224	0.953799	0.0190994	C6orf27	0.876488	0.782555	0.981695	0.0226444	CD163L1	0.853525	0.730143	0.997755	0.0467924	DLGAP3	0.59497	0.364918	0.970049	0.037353	C20orf72	4.18291	1.28798	13.5846	0.0172628	CEP97	3.03599	1.50352	6.13042	0.00195234	C10orf25	1.40983	1.01031	1.96734	0.0433532
C20orf20	9.37375	1.47603	59.5293	0.0176545	CCDC62	6.66667	2.01443	22.0631	0.0018906	CBX3P2	0.214073	0.0564464	0.811874	0.0234274	B4GALT5	1.17395	1.03291	1.33424	0.0140537	C7orf11	1.46594	1.00446	2.13943	0.0473635	CD180	0.850332	0.745714	0.969629	0.0155032	DLGAP4	2.29315	1.09491	4.80272	0.0277814	C20orf85	0.566261	0.376524	0.85161	0.00630561	CER1	4.07496	1.46746	11.3156	0.00701807	C10orf32	1.39727	1.02346	1.9076	0.0352096
C20orf46	0.156487	0.0305584	0.801359	0.0260346	CCDC65	0.199728	0.0546482	0.729962	0.0148519	CCDC117	0.100478	0.020893	0.483216	0.00413599	BAALC	0.560403	0.409808	0.766338	0.00028716	C7orf16	1.47508	1.10695	1.96564	0.00796278	CD1C	0.89056	0.807736	0.981878	0.0199564	DMAP1	0.451645	0.228343	0.893321	0.0223634	C21orf2	0.106216	0.0117638	0.959027	0.0458005	CFLAR-AS1	13.1556	2.88414	60.0071	0.000874944	C10orf71	0.328512	0.118926	0.907459	0.031771
C20orf54	0.17789	0.0585367	0.540599	0.00233029	CCDC88A	1.61718	1.17245	2.23061	0.00339435	CCDC153	0.396289	0.167867	0.935535	0.0346853	BACH1	1.50478	1.12655	2.00999	0.00566213	C7orf27	1.70021	1.02523	2.81959	0.0397343	CD2	0.883803	0.808559	0.96605	0.00651303	DNA2	1.50138	1.04181	2.16368	0.0292824	C21orf41	35.7075	1.95703	651.511	0.0158161	CHCHD6	0.526134	0.280118	0.988217	0.0458447	C10orf82	1.35521	1.00982	1.81874	0.0428601
C20orf72	24.9094	3.60634	172.052	0.00111077	CCDC94	0.514335	0.313449	0.843967	0.00850493	CCDC51	0.171535	0.042525	0.691932	0.0132311	BAG1	0.816712	0.685807	0.972603	0.0231087	C7orf46	1.26206	1.04861	1.51896	0.0138119	CD209	0.681544	0.496504	0.935545	0.0176822	DNAAF1	0.835577	0.716326	0.97468	0.0222313	C21orf67	0.0431719	0.00285945	0.651807	0.0232688	CHDC2	3.43018	1.24819	9.42659	0.0168584	C10orf88	1.52208	1.00721	2.30014	0.0461429
C21orf62	0.13363	0.0179311	0.995871	0.0495299	CCL13	0.418453	0.206849	0.846522	0.0153734	CCDC77	2.51036	1.02331	6.1584	0.0444012	BAG2	1.27851	1.09109	1.49813	0.00238315	C7orf49	0.608471	0.386483	0.957963	0.0319191	CD22	1.11685	1.00352	1.24297	0.0429351	DNAH1	0.440096	0.209892	0.922784	0.0298035	C21orf96	2.40201	1.36485	4.2273	0.0023777	CHMP1B	0.390624	0.195634	0.779961	0.00771404	C11orf16	0.325131	0.172306	0.6135	0.000524169
C21orf90	0.0817694	0.00721434	0.926798	0.0432452	CCL19	1.40741	1.1337	1.74719	0.00195303	CCDC85B	0.178331	0.065266	0.487269	0.000774348	BAI1	1.17023	1.03875	1.31836	0.00973549	C7orf55	0.645688	0.522486	0.797942	5.13e-05	CD244	0.691823	0.533733	0.89674	0.00538003	DNAH2	0.667344	0.449466	0.990839	0.044899	C22orf23	0.103715	0.017821	0.603607	0.0116774	CHN2	0.508855	0.284746	0.909348	0.0225619	C11orf30	0.48618	0.257789	0.916918	0.0258858
C22orf13	28.2137	1.03471	769.31	0.0476816	CCL21	1.44075	1.12805	1.84014	0.00344329	CCDC85C	3.14428	1.06418	9.29028	0.038219	BAIAP2	0.677932	0.529659	0.867712	0.00202345	C8orf41	1.25483	1.02726	1.53282	0.0261922	CD247	0.852827	0.760207	0.95673	0.00664588	DNAH9	0.685596	0.483974	0.971212	0.03364	C2CD2	0.112163	0.0199225	0.63148	0.0130894	CHRM2	2.93784	1.21659	7.09432	0.0165831	C11orf45	1.47338	1.11284	1.95073	0.00679744
C22orf31	0.0221851	0.00127441	0.3862	0.00898407	CCN1	1.19592	1.00786	1.41907	0.0404004	CCDC90A	0.222495	0.0512475	0.965982	0.0448386	BAIAP3	0.82702	0.703988	0.971553	0.0208252	C8orf79	0.665576	0.50133	0.883632	0.00486868	CD27	0.826606	0.715826	0.95453	0.00949088	DNAI2	0.828915	0.695404	0.988058	0.0362566	C2orf3	0.0822094	0.00948757	0.712341	0.0233383	CHST1	0.604917	0.407501	0.897972	0.0126354	C11orf65	0.406555	0.166017	0.995601	0.0488829
C22orf45	18853.7	23.4249	1.51746e+07	0.00392861	CCNDBP1	0.587967	0.442516	0.781227	0.00024962	CCDC97	5.1792	1.97142	13.6065	0.00084604	BAK1	0.773546	0.607837	0.98443	0.0368389	C9orf117	0.822142	0.695658	0.971623	0.021578	CD274	0.782697	0.671869	0.911806	0.00165987	DNAJB9	1.86119	1.03793	3.33746	0.037078	C2orf39	0.448963	0.280034	0.719797	0.000883715	CIDEC	5.49508	1.59336	18.9511	0.00698674	C11orf88	0.722936	0.543249	0.962055	0.0260616
C2orf43	0.301319	0.0955933	0.949783	0.0405677	CCNG1	0.79353	0.631737	0.99676	0.0468276	CCKAR	0.00609936	5.59e-05	0.665214	0.0331509	BANK1	0.81684	0.684639	0.974568	0.0247072	C9orf23	0.676014	0.491773	0.929279	0.0158764	CD300A	0.749495	0.625726	0.897744	0.00173994	DNAJC1	1.66148	1.02125	2.7031	0.0408917	C2orf63	0.202963	0.0478059	0.861693	0.0306377	CIR1	0.435333	0.217232	0.872411	0.0190368	C11orf97	0.580513	0.394209	0.854863	0.00588558
C2orf54	0.287862	0.101045	0.820078	0.0197369	CCNO	0.766039	0.607584	0.965817	0.0241886	CCL13	0.522858	0.306335	0.892425	0.0174445	BASP1	1.16992	1.04687	1.30743	0.00564438	C9orf24	0.743193	0.582695	0.9479	0.0168019	CD300C	0.78879	0.680056	0.914911	0.00171822	DNAJC12	0.775946	0.611981	0.983841	0.0362179	C2orf65	4.98938	1.08811	22.8782	0.03858	CISD3	0.399117	0.169407	0.940303	0.0356634	C12orf55	0.475183	0.256703	0.879613	0.0178728
C2orf68	21.0867	2.02972	219.069	0.0106891	CCNYL2	1.25954	1.02869	1.54219	0.0254978	CCL17	0.542793	0.301637	0.976753	0.0415067	BAT3	0.769515	0.639756	0.925593	0.00542625	C9orf61	0.876832	0.786959	0.976967	0.0172044	CD300LF	0.818055	0.709642	0.943031	0.0056296	DNAJC13	2.1973	1.12367	4.29672	0.0214057	C3AR1	6.09006	1.77326	20.9156	0.00410603	CCL28	1.6561	1.09718	2.49974	0.0163288	C14orf142	0.595355	0.440642	0.804388	0.00073095
C2orf72	6.10998	1.03359	36.1187	0.04589	CD1D	1.65077	1.02868	2.64906	0.0377901	CCL25	0.31931	0.121458	0.83946	0.0206237	BATF	0.780856	0.662937	0.919751	0.00306184	CALD1	1.45819	1.07379	1.98021	0.0156942	CD33	0.807845	0.688767	0.94751	0.00872501	DNAJC2	2.02168	1.07067	3.81738	0.0299667	C3orf17	7.75002	1.63222	36.7983	0.00998343	CLASP1	3.28768	1.06276	10.1705	0.0388652	C14orf182	0.314073	0.121759	0.810139	0.0165994
C2orf74	3.04748	1.18691	7.82461	0.0205513	CD209	0.277223	0.0788307	0.974904	0.0455459	CCL5	0.497409	0.30763	0.804261	0.00439294	BAX	0.572272	0.437783	0.748076	4.44e-05	CALM1	1.39627	1.05318	1.85113	0.020337	CD37	0.842381	0.729595	0.972604	0.0193496	DNAJC22	0.74767	0.565048	0.989315	0.0418364	C3orf23	0.131249	0.0413321	0.416779	0.000572041	CLCF1	0.483044	0.242806	0.960982	0.0381378	C14orf28	0.677557	0.47232	0.971975	0.0344843
C2orf85	860.925	1.55407	476934	0.0360155	CD24	0.850298	0.739164	0.978141	0.0232538	CCNB3	0.394089	0.171735	0.904335	0.0280034	BAZ2A	0.794022	0.669922	0.941111	0.00781571	CAMK2D	1.50474	1.05449	2.14724	0.0242946	CD38	0.860873	0.783901	0.945403	0.00171974	DNALI1	0.844095	0.733861	0.970888	0.0176092	C3orf24	0.0208601	0.000455829	0.954625	0.0472817	CLDN10-AS1	4.29259	1.14196	16.1357	0.0310486	C14orf37	1.54013	1.01646	2.3336	0.0416529
C3orf15	3.71043	1.02909	13.3781	0.0450933	CD248	1.3221	1.07237	1.62998	0.00894575	CCR2	0.439833	0.230162	0.840506	0.0129256	BBC3	0.6621	0.538882	0.813493	8.69e-05	CAMK2G	1.6039	1.13351	2.26948	0.00763958	CD3D	0.870559	0.798973	0.94856	0.00154445	DNTTIP1	2.13992	1.19975	3.81685	0.00997194	C3orf26	4.41542	1.49441	13.0459	0.00721511	CLDN18	6.5318	1.14932	37.1213	0.0342636	C15orf26	0.154048	0.052597	0.45118	0.000645877
C3orf23	0.106125	0.0140468	0.801778	0.0296987	CD27	1.46068	1.14221	1.86794	0.00253092	CCR3	59.57	4.67748	758.653	0.00164188	BBOX1	0.878911	0.784322	0.984906	0.0262999	CAMK2N1	1.31771	1.05172	1.65098	0.016469	CD3G	0.882855	0.792853	0.983073	0.0231375	DOCK3	0.630976	0.421817	0.943848	0.0250109	C3orf35	11.5798	2.03841	65.7823	0.00571841	CLDN3	1.53839	1.15089	2.05636	0.00362493	C15orf56	0.299369	0.143269	0.625547	0.00133831
C3orf36	9.54e-05	9.97e-08	0.0912683	0.00820335	CD28	28.1379	2.55558	309.808	0.00639937	CCR4	0.000113551	6.85e-07	0.0188121	0.000494124	BBS10	1.36336	1.14261	1.62675	0.000583182	CAMKV	1.15355	1.05765	1.25815	0.00125687	CD44	0.802525	0.682026	0.944314	0.0080444	DPM1	1.85826	1.08096	3.19449	0.0249871	C3orf59	169.011	5.43068	5259.88	0.00344879	CLEC1B	2.398	1.02904	5.58811	0.0427354	C15orf62	0.400188	0.195505	0.819161	0.0122197
C3orf49	0.0018134	1.72e-05	0.191655	0.00793707	CD2BP2	0.643508	0.417764	0.991234	0.0455102	CCR7	0.546558	0.337504	0.885101	0.0140412	BBS12	1.20678	1.01782	1.43081	0.0305175	CAMSAP1	1.2653	1.00848	1.58753	0.0420654	CD48	0.877338	0.780178	0.986599	0.0288701	DRG2	0.33564	0.136858	0.823147	0.0170712	C3orf75	0.0200063	0.00136726	0.292741	0.00427269	CLEC4D	4.24022	1.40869	12.7633	0.0101868	C15orf65	0.753895	0.570541	0.996175	0.0469316
C3orf64	0.109341	0.0133032	0.898688	0.0394603	CD300LB	3.22207	1.1252	9.22661	0.0292786	CD160	0.0232344	0.0018302	0.294961	0.00371239	BCAM	1.4507	1.02568	2.05186	0.0354402	CAMSAP1L1	1.28664	1.02334	1.6177	0.030972	CD52	0.852817	0.755274	0.962957	0.0101977	DSCR9	1.30471	1.03098	1.65111	0.026835	C4orf14	0.0603745	0.0128438	0.2838	0.000378065	CLN8	0.394626	0.188354	0.826794	0.01374	C16orf93	0.543412	0.372974	0.791734	0.0014926
C3orf75	0.00711877	0.000189679	0.267172	0.00750517	CD3E	1.5493	1.15988	2.06947	0.00303504	CD19	0.375759	0.188769	0.747976	0.00532478	BCAS2	1.48282	1.05635	2.08146	0.022798	CAPN10	1.62299	1.23887	2.1262	0.000440577	CD53	0.84183	0.740686	0.956786	0.00837956	DSN1	1.89849	1.17151	3.07659	0.00925127	C4orf17	0.00428371	8.84e-05	0.207641	0.00589037	CILP2	1.59442	1.11111	2.28795	0.0113488	C17orf97	0.681698	0.539073	0.862057	0.00137746
C3orf78	0.228615	0.0661471	0.79013	0.0196879	CD79A	2.23392	1.53927	3.24206	2.34e-05	CD1C	0.443346	0.207029	0.949412	0.0362974	BCCIP	1.31162	1.07583	1.59908	0.00729901	CARD18	1.33953	1.09223	1.64282	0.00499863	CD6	0.808868	0.664292	0.984909	0.0347456	DTWD1	2.46552	1.29441	4.6962	0.00605289	C4orf22	0.0834012	0.0174091	0.399546	0.00188549	CLTA	0.194007	0.0579953	0.648995	0.00777501	C18orf21	0.39573	0.167317	0.93596	0.0348026
C3orf80	3.45419	1.26191	9.45502	0.0158324	CDC37	0.615941	0.404697	0.93745	0.0237358	CD2	0.642206	0.464539	0.887823	0.00736154	BCHE	1.2522	1.07938	1.45269	0.00299652	CAST	1.589	1.04759	2.41021	0.0293551	CD68	0.804043	0.687501	0.94034	0.00633514	DUOX1	0.759307	0.582794	0.989283	0.0413717	C4orf23	0.0143406	0.00101458	0.202697	0.00168357	CLU	0.746918	0.575233	0.969845	0.0285434	C19orf12	1.54582	1.24683	1.9165	7.14e-05
C3P1	4.87309	1.35719	17.4973	0.0151725	CDC42SE2	0.651433	0.490866	0.864523	0.00299571	CD244	0.0586528	0.0080484	0.427432	0.00513069	BCKDHA	0.723067	0.560687	0.932474	0.0124639	CBR1	0.720169	0.546926	0.948286	0.0193784	CD69	0.911136	0.830594	0.999487	0.0487439	DUSP18	0.535886	0.302545	0.949194	0.0324579	C4orf34	0.11363	0.0428489	0.301335	1.24e-05	CNIH2	3.65573	1.04599	12.7767	0.042317	C19orf18	0.514595	0.318048	0.832603	0.00680625
C4BPB	0.138276	0.0386796	0.494323	0.00233497	CDH1	0.710403	0.596194	0.846491	0.000131501	CD247	0.432538	0.230823	0.810528	0.008908	BCKDHB	0.741967	0.568185	0.968899	0.0283784	CBWD5	0.517123	0.304306	0.878776	0.0147842	CD70	0.857176	0.778053	0.944345	0.00181577	DUSP4	0.528174	0.336253	0.829635	0.00559498	C4orf42	0.176166	0.0382177	0.812047	0.0259475	CNIH3	0.454409	0.208524	0.990235	0.047183	C19orf40	1.63699	1.07914	2.48324	0.0204392
C4orf32	0.25604	0.0738386	0.887837	0.0317549	CDH10	1.61816	1.25913	2.07957	0.000169799	CD27	0.373464	0.180593	0.772316	0.00788617	BCL2L2	0.739527	0.600308	0.911032	0.00457425	CBX1	1.3457	1.01605	1.78229	0.0383533	CD74	0.848411	0.758682	0.948753	0.00394724	DUT	1.63047	1.0344	2.57003	0.0352374	C4orf43	0.251681	0.0747141	0.847812	0.0259875	CNNM3	2.20173	1.08024	4.48753	0.0298239	C1orf112	1.45662	1.15633	1.83489	0.0014077
C4orf39	5.00438	1.77014	14.148	0.00238998	CDH3	1.2092	1.04607	1.39777	0.0101937	CD274	0.284147	0.0980193	0.82371	0.0204983	BCL3	0.778987	0.669347	0.906587	0.00125062	CCDC112	1.40336	1.12428	1.75172	0.00274025	CD79B	0.878444	0.774665	0.996125	0.0433321	DUX4	0.576125	0.334996	0.990818	0.0462276	C4orf49	0.505339	0.293971	0.868683	0.0135388	CNOT3	1.58447	1.01456	2.47451	0.0430182	C1orf158	0.618132	0.430404	0.887741	0.00919527
C4orf49	0.509457	0.26163	0.992034	0.047313	CDIP1	1.4547	1.00887	2.09755	0.0447216	CD2BP2	0.0636194	0.00742544	0.545076	0.0119482	BCL6B	0.821603	0.677048	0.997021	0.0465715	CCDC128	1.42984	1.01197	2.02027	0.0426182	CD83	0.66766	0.536757	0.830487	0.000285484	DUX4L4	0.545656	0.358615	0.830251	0.00467499	C4orf7	2.7117	1.02264	7.19049	0.0449665	CNOT4	0.272654	0.0806889	0.921318	0.0364493	C1orf168	0.755588	0.617294	0.924865	0.0065824
C5orf30	5.2991	1.77032	15.8618	0.00287291	CDK2AP2	0.622586	0.447184	0.866788	0.0050051	CD300LG	24.3032	1.1544	511.648	0.0401384	BDH2	1.28964	1.12545	1.47779	0.000251423	CCDC13	0.526949	0.313431	0.885921	0.0156521	CD84	0.840962	0.735974	0.960928	0.0109044	DYDC2	0.825625	0.704537	0.967524	0.0178863	C5AR1	10.9786	2.51053	48.0097	0.00145894	CNOT6L	0.275197	0.0907974	0.83409	0.0225707	C1orf192	0.85206	0.761855	0.952946	0.00504494
C5orf34	17.2812	4.11883	72.5057	9.83e-05	CDK5R2	1.61137	1.04486	2.48504	0.0308893	CD37	0.232097	0.0672302	0.801263	0.0208633	BECN1	1.35852	1.00624	1.83415	0.0454401	CCDC19	0.902458	0.818676	0.994813	0.0389625	CD8A	0.843632	0.749988	0.948968	0.00461851	DZIP1L	0.748933	0.565168	0.99245	0.0441434	C5orf23	0.518914	0.306422	0.878763	0.0146537	CNOT7	0.405952	0.221456	0.744152	0.00354886	C1orf194	0.651194	0.509011	0.833095	0.000642858
C5orf35	0.248835	0.0760184	0.814526	0.0215025	CDK6	1.32603	1.0317	1.70433	0.0275502	CD38	0.411836	0.250402	0.677349	0.000474894	BEST1	0.764155	0.633305	0.922039	0.00500069	CCDC82	1.51707	1.03223	2.22962	0.0338838	CD96	0.834612	0.730092	0.954095	0.00808864	E2F2	1.88422	1.004	3.53617	0.0485661	C5orf32	0.287843	0.0980295	0.845193	0.0234513	CNPY2	0.325766	0.149576	0.709497	0.00474068	C1orf210	0.703968	0.529129	0.936578	0.0159623
C5orf38	0.0082071	0.00025368	0.265518	0.00677855	CDK7	0.63772	0.453146	0.897476	0.00986749	CD3D	0.467115	0.276736	0.788464	0.00437511	BET1	1.19763	1.06131	1.35147	0.00344444	CCDC85B	0.777902	0.62656	0.965799	0.0228931	CDC14B	1.50888	1.09262	2.08372	0.0124964	EBF4	0.5769	0.394421	0.843803	0.00457725	C5orf46	8.94347	1.67102	47.8665	0.0104717	CNTNAP2	3.49498	1.53327	7.96657	0.00291393	C1orf226	1.2962	1.07036	1.56969	0.00790502
C5orf50	0.000975904	3.32e-06	0.286671	0.0168077	CDO1	1.25192	1.00953	1.55252	0.0407203	CD3E	0.170009	0.034316	0.84226	0.0299902	BEX1	1.12996	1.0171	1.25534	0.0228572	CCDC88A	1.4946	1.17743	1.89722	0.0009598	CDC42SE2	0.690553	0.492843	0.967577	0.0314377	EFCAB1	0.813854	0.686731	0.964509	0.0174547	C6	0.243028	0.0764767	0.772294	0.0164855	COG2	0.290502	0.114213	0.738897	0.00945195	C1orf228	0.170773	0.0517335	0.563724	0.00372353
C5orf51	10.3884	1.26149	85.5482	0.0295624	CDS1	0.693566	0.493997	0.97376	0.034553	CD3G	0.397033	0.230564	0.683692	0.000864621	BGLAP	1.58449	1.16559	2.15393	0.00330235	CCDC92	3.48031	1.89124	6.40455	6.13e-05	CDH17	1.24622	1.0003	1.55259	0.0496872	EFCAB6	0.671645	0.464428	0.971318	0.0344665	C6orf103	0.181785	0.0372966	0.886023	0.0348836	COG5	0.469283	0.251177	0.87678	0.0176774	C1orf53	1.38133	1.06698	1.78828	0.0142039
C6orf124	0.036918	0.00337942	0.403306	0.00684431	CDYL2	0.667872	0.476178	0.936736	0.0193567	CD40	0.305672	0.100752	0.927381	0.0363401	BICD1	0.758335	0.626612	0.917747	0.00448752	CCDC93	1.45331	1.09442	1.92988	0.00978122	CDH19	1.25169	1.03868	1.5084	0.018341	EFHC2	0.68027	0.465971	0.993126	0.0459672	C6orf118	0.317141	0.137007	0.734113	0.00732377	COG8	0.230078	0.0758309	0.69808	0.00946853	C1orf54	1.41034	1.09508	1.81634	0.00773068
C6orf136	15.7962	1.71404	145.574	0.014871	CEACAM21	2.81545	1.35263	5.86026	0.00564805	CD47	2.334	1.06675	5.1067	0.0338619	BID	0.768162	0.612857	0.962823	0.0220958	CCK	1.3225	1.00403	1.74198	0.0467445	CDK19	1.51212	1.11302	2.05433	0.00817324	EHD3	0.588772	0.35801	0.968277	0.0368906	C6orf130	0.288176	0.0931259	0.891754	0.0308702	COL5A3	1.61691	1.00217	2.60875	0.0489717	C1orf85	1.76966	1.24041	2.52472	0.00164225
C6orf15	0.149595	0.0486798	0.459713	0.000910794	CEACAM8	1.43122	1.02314	2.00205	0.0362995	CD48	0.570781	0.347177	0.938401	0.0270635	BIK	0.865569	0.773461	0.968645	0.011906	CCL13	0.861956	0.76192	0.975126	0.018267	CDK7	1.64473	1.14467	2.36324	0.00713211	EID1	2.05992	1.02173	4.15301	0.0433773	C6orf141	0.174994	0.0422472	0.724853	0.0162287	COL6A5	2.50779	1.22154	5.14843	0.0122369	C1orf87	0.587405	0.389211	0.886522	0.011292
C6orf168	0.23085	0.0533673	0.998581	0.0497783	CEBPA	1.19641	1.03189	1.38716	0.0175068	CD5	0.274253	0.0844905	0.890216	0.0312758	BIN3	0.705487	0.55981	0.889073	0.0031135	CCL14	1.37647	1.09748	1.72638	0.00569568	CDK8	1.75437	1.29695	2.37311	0.000265416	EIF3J	3.12824	1.5784	6.19989	0.00108436	C6orf165	0.3805	0.16746	0.864563	0.021027	COL6A6	1.77077	1.18236	2.652	0.00555734	C1QBP	0.602551	0.416893	0.87089	0.00702752
C6orf201	0.00342626	1.44e-05	0.814179	0.0419905	CCL28	2.30154	1.11521	4.74984	0.0241367	CD52	0.514782	0.31341	0.84554	0.00872513	BIRC2	1.27384	1.06993	1.51662	0.00654108	CCL16	1.66574	1.22156	2.27143	0.00126107	CDKL1	0.823209	0.686344	0.987366	0.0359923	EIF4EBP1	1.45135	1.03954	2.02629	0.028692	C6orf211	0.295309	0.102741	0.848806	0.0235576	COLEC10	3.83103	1.10814	13.2446	0.0338209	C1QTNF3	1.63114	1.26586	2.10182	0.000155227
C6orf97	0.195498	0.0451285	0.846903	0.0291009	CELA1	27.6204	2.47551	308.174	0.0070073	CD6	0.239405	0.0698839	0.820144	0.0228718	BIRC5	1.21942	1.05959	1.40336	0.00565075	CCL28	1.28902	1.06471	1.56059	0.0092472	CDKL3	1.52317	1.10456	2.10044	0.0102734	EIF5A2	1.61741	1.19367	2.19159	0.00192162	C6orf223	0.0769351	0.00738057	0.801972	0.0319943	COLGALT1	2.11966	1.14175	3.93517	0.0173176	C1QTNF6	1.57047	1.04322	2.36418	0.030563
C7orf13	7.07547	2.18908	22.8691	0.00107963	CELSR1	0.655575	0.430953	0.997275	0.0485284	CD7	0.0809397	0.0128065	0.511556	0.00752862	BIVM	1.33585	1.17026	1.52487	1.8e-05	CCL3	0.878931	0.774283	0.997723	0.0460204	CDON	1.22527	1.01306	1.48194	0.0362927	ELMO2	1.92584	1.01976	3.63698	0.0433524	C6orf224	0.115925	0.0235641	0.5703	0.00802943	COPZ1	0.280681	0.117532	0.670301	0.00422792	C20orf173	0.412187	0.176342	0.963459	0.0407667
C7orf33	0.00523385	3.34e-05	0.819367	0.0416267	CELSR2	0.83397	0.709249	0.980623	0.0280408	CD70	0.45946	0.233184	0.905308	0.0246116	BLK	0.8578	0.753967	0.975932	0.0198032	CCL5	0.787848	0.658277	0.942923	0.00929431	CEBPA	0.811125	0.672474	0.978363	0.0286204	ELMOD1	0.645027	0.477253	0.87178	0.00433447	C6orf57	0.197222	0.0515897	0.753962	0.0176573	COX18	0.33841	0.140182	0.816949	0.0159706	C20orf26	0.0726269	0.0212702	0.247984	2.85e-05
C7orf41	0.0527851	0.00556298	0.500859	0.0103999	CEP350	2.0862	1.05965	4.10725	0.0333713	CD79A	0.410944	0.232315	0.726919	0.00224343	BLNK	0.848316	0.735626	0.978267	0.0236907	CCND1	2.16597	1.38499	3.38734	0.000705439	CEBPZ	1.49402	1.01638	2.19611	0.0410868	EML4	1.99534	1.15146	3.45768	0.0137884	C6orf64	0.10638	0.0196631	0.575527	0.00928598	CPB1	1.55291	1.05296	2.29025	0.0264005	C20orf78	0.296075	0.114705	0.764225	0.011878
C7orf55	0.188464	0.046569	0.762709	0.0192972	CEP57L1	2.31188	1.21007	4.41692	0.0111728	CD79B	0.248481	0.0833417	0.740838	0.0124839	BLOC1S2	1.23682	1.02463	1.49296	0.0268722	CCNJL	1.49696	1.21701	1.8413	0.000133866	CECR1	0.739516	0.562573	0.972113	0.0305668	EMX2	0.829238	0.717259	0.958698	0.0114121	C6orf72	0.161454	0.0365279	0.713632	0.0161761	CPNE5	0.631098	0.410472	0.970309	0.0359674	C20orf85	0.853348	0.759137	0.95925	0.00788428
C7orf58	0.121788	0.0199666	0.742852	0.0224794	CER1	13.5572	3.44939	53.2843	0.000189196	CD8A	0.516542	0.321847	0.829014	0.00620307	BLR1	0.71783	0.608272	0.847121	8.73e-05	CCNO	1.13449	1.02514	1.25551	0.0146803	CEL	1.55291	1.17359	2.05482	0.00206855	EMX2OS	0.837032	0.735436	0.952663	0.00704946	C6orf97	0.152064	0.052441	0.440945	0.000525434	CPSF1	1.68028	1.07824	2.61848	0.0218612	C21orf59	0.461677	0.230288	0.92556	0.0294098
C8orf12	0.00064382	9.27e-07	0.447123	0.0277308	CERS2	0.596141	0.39695	0.895289	0.0126652	CD8B	0.267726	0.117518	0.609925	0.00170755	BLZF1	1.17983	1.05112	1.3243	0.00501773	CCR2	0.539545	0.302637	0.961906	0.0364727	CELA3B	1.2278	1.06984	1.40907	0.00349135	ENTPD2	0.436558	0.207661	0.917759	0.0287904	C7	0.43844	0.224026	0.858067	0.0160939	CPSF6	0.201083	0.0884834	0.45697	0.000128267	C21orf67	0.241538	0.0716611	0.814119	0.0219239
C8orf58	0.132829	0.0187626	0.94036	0.0432236	CERS5	3.34773	1.26591	8.85316	0.0148843	CD93	3.52581	1.19747	10.3813	0.0221932	BMI1	1.4216	1.23352	1.63835	1.18e-06	CD1A	0.883912	0.802917	0.973076	0.0118502	CENPH	1.37661	1.06961	1.77173	0.0130406	ENTPD3	0.731162	0.535999	0.997386	0.0481	C7orf10	6.99942	1.17947	41.5371	0.0322221	CPXCR1	14.648	1.3891	154.463	0.0255217	C22orf15	0.307479	0.118219	0.79973	0.0155974
C8orf84	0.427838	0.227639	0.804104	0.00835943	CFC1	2.08316	1.07125	4.05091	0.0305561	CD96	0.346979	0.155732	0.773088	0.0096087	BMP1	0.747722	0.563739	0.991752	0.0436496	CD2	0.822003	0.709487	0.952363	0.00905826	CENPJ	1.80534	1.37076	2.3777	2.62e-05	EPB41L4A	0.550521	0.327644	0.925008	0.024172	C7orf20	7.22299	2.025	25.7637	0.00230831	CREB5	3.93188	1.08109	14.3	0.0376791	C22orf23	0.410165	0.203302	0.827516	0.0128227
C9orf79	0.000492323	8.16e-07	0.297153	0.0197308	CFHR4	2.21653	1.47705	3.32624	0.000121341	CDC26	4.58257	1.23873	16.9528	0.0225654	BMP7	1.16587	1.06741	1.27341	0.000651532	CD248	1.22204	1.00463	1.4865	0.044835	CENPO	1.31037	1.03142	1.66476	0.0268784	EPPK1	0.722444	0.534121	0.977166	0.03487	C7orf28A	8.03577	1.83084	35.2699	0.00575647	CREG1	0.313009	0.146922	0.666845	0.00261243	C2orf27A	2.33941	1.12636	4.85885	0.0226639
C9orf84	0.00762524	6.18e-05	0.94062	0.0471576	CH25H	1.52043	1.17852	1.96153	0.0012649	CDC42BPB	5.78596	1.12125	29.8571	0.036024	BMPER	0.777347	0.635737	0.950501	0.014099	CD274	0.799377	0.653237	0.978211	0.0297183	CENPW	1.15667	1.00122	1.33626	0.0480901	ESCO1	2.20073	1.25937	3.84574	0.00561012	C7orf42	18.1811	2.1956	150.551	0.00716361	CRELD2	0.586715	0.347005	0.992015	0.0466038	C2orf40	1.12685	1.00866	1.2589	0.0346513
CA12	0.276735	0.0973818	0.78641	0.0159146	CHD5	4.50843	1.12416	18.081	0.0335763	CDH1	2.26337	1.15279	4.44386	0.0176435	BMPR1A	1.24205	1.01058	1.52654	0.0393974	CD300LG	1.47296	1.17846	1.84106	0.000667095	CFB	0.88838	0.813253	0.970448	0.00865535	ESPNL	1.29761	1.02481	1.64301	0.030501	C7orf58	0.0555148	0.00531846	0.579471	0.0156954	CRNDE	1.25843	1.07657	1.471	0.0038962	C2orf50	0.62201	0.404149	0.957309	0.0309055
CA5A	1.77e-05	1.06e-08	0.0295428	0.00385301	CHM	0.566217	0.327244	0.979702	0.0420252	CDH11	2.00205	1.14448	3.50218	0.014976	BMPR1B	1.22109	1.07892	1.38199	0.00156335	CD38	0.853974	0.758106	0.961964	0.00937001	CFLAR	0.673334	0.456891	0.992315	0.0456131	ETV4	0.645026	0.480189	0.866448	0.00359077	C8G	11.9536	1.07915	132.408	0.0431719	CRTC1	3.97394	1.03093	15.3184	0.0450472	C2orf70	0.399673	0.175993	0.907642	0.0284135
CA5B	0.0162277	0.00126179	0.208704	0.0015654	CHMP2A	0.526826	0.354485	0.782955	0.00152251	CDK10	0.0974684	0.0147615	0.64357	0.0156229	BOC	1.22565	1.06252	1.41381	0.00523496	CD3EAP	1.27519	1.0197	1.5947	0.0330912	CHAF1B	0.779529	0.611091	0.994395	0.04494	FAH	0.658288	0.440562	0.983615	0.041291	C8orf40	0.207504	0.0696642	0.618076	0.00474337	CS	0.462863	0.230462	0.929619	0.0303813	C2orf73	0.418459	0.202206	0.865989	0.0188892
CA6	0.000383588	9.81e-07	0.150063	0.00980208	CHMP4C	0.742989	0.632602	0.872639	0.00029452	CDK11B	3.88281	1.18041	12.772	0.02555	BPIL3	0.768951	0.606697	0.974597	0.0297981	CD3G	0.845476	0.73196	0.976596	0.0224949	CHCHD6	1.35731	1.01985	1.80644	0.0361949	FAM125A	0.373905	0.199723	0.699994	0.00210636	C9orf103	0.158939	0.0635952	0.397226	8.3e-05	CSMD1	4.32803	1.04746	17.8831	0.0429677	C2orf76	1.76312	1.20853	2.57221	0.00325191
CA9	2.64367	1.04775	6.67048	0.0395194	CHP1	0.591388	0.436625	0.801006	0.000690382	CDSN	6.89091	1.35356	35.0814	0.020096	BPNT1	1.17584	1.01609	1.36071	0.0296906	CD72	0.778661	0.635397	0.954227	0.0158821	CHCHD8	0.578886	0.367776	0.911177	0.0181837	FAM126B	2.65628	1.28508	5.49056	0.00836415	C9orf116	0.187225	0.0608088	0.576449	0.00349981	CSNK2A2	0.511314	0.28538	0.916117	0.0241697	C2orf88	0.834946	0.747517	0.9326	0.00139147
CABLES1	0.126177	0.0383877	0.414735	0.000650585	CHRNA9	1.37887	1.12397	1.69157	0.00206561	CDX2	2.73357	1.07119	6.97578	0.0353925	BRD1	0.805751	0.671528	0.966802	0.0201734	CD74	0.720874	0.575696	0.902662	0.00433787	CHDH	0.830378	0.696284	0.990296	0.0385943	FAM138A	0.506449	0.272532	0.94114	0.0314101	C9orf23	0.261052	0.0718331	0.948701	0.0413552	CSRP3	4.05918	1.20339	13.6921	0.0239191	C3orf80	1.23052	1.03096	1.4687	0.0215774
CABLES2	11.112	1.39061	88.7936	0.023151	CHRND	112.592	2.47416	5123.7	0.0153074	CEACAM3	11.6651	1.29831	104.809	0.0283062	BRD4	0.697417	0.51424	0.945843	0.0204426	CD96	0.838746	0.716775	0.981472	0.0282917	CHI3L2	0.894877	0.819892	0.97672	0.0128639	FAM166B	0.719585	0.568738	0.910442	0.00611323	C9orf24	0.536449	0.34231	0.840694	0.00658749	CT83	2.19238	1.06333	4.52025	0.0334792	C4BPA	0.711432	0.515256	0.9823	0.0385972
CABS1	9.81e-05	1.2e-07	0.0799982	0.00696643	CHST4	0.830304	0.696231	0.990195	0.038488	CEACAM7	2.35728	1.05227	5.28073	0.03718	BRD9	1.49731	1.11683	2.00742	0.00696191	CDC25B	1.73627	1.25357	2.40484	0.000900984	CHIT1	0.83324	0.73531	0.944213	0.00423893	FAM175A	0.561013	0.323072	0.974194	0.0400904	C9orf4	0.0638102	0.00622004	0.654616	0.020522	CTA-292E10.6	0.173958	0.0530432	0.570506	0.00390035	C4orf22	0.380167	0.196578	0.735217	0.00405292
CACNA1F	0.025389	0.000800286	0.805467	0.0372866	CHST6	0.777917	0.660984	0.915536	0.00251296	CEBPA	0.277741	0.11042	0.698605	0.0064871	BRMS1	0.678206	0.533364	0.862382	0.00153582	CDC73	1.52011	1.01116	2.28522	0.0440813	CHMP4B	1.63196	1.05793	2.51748	0.0267894	FAM176A	0.704912	0.551849	0.900429	0.00511475	C9orf41	0.0302401	0.00162776	0.561794	0.0189383	CTA-390C10.10	0.539165	0.307382	0.945727	0.0311936	C4orf29	0.549856	0.345911	0.874045	0.0114302
CACNA1G	13.7795	1.03672	183.147	0.0468906	CIC	1.77645	1.21133	2.60522	0.00326818	CEL	0.14216	0.0394928	0.511726	0.00283427	BRP44L	1.20142	1.02386	1.40976	0.0245144	CDH11	1.15106	1.01626	1.30374	0.0268449	CHRNB3	1.28025	1.01495	1.61489	0.0370537	FAM179A	0.686185	0.490001	0.960916	0.0283787	C9orf5	0.281377	0.0873311	0.906587	0.0336495	CTB-50L17.7	1.76612	1.06704	2.92319	0.0269416	C5orf46	1.38314	1.15437	1.65724	0.000437746
CACNA2D1	11.9101	3.06036	46.3511	0.000352514	CIDEB	1.48673	1.08818	2.03125	0.0127496	CELA1	3.49917	1.37391	8.91192	0.0086407	BRPF3	0.772024	0.641134	0.929636	0.00633892	CDH17	1.27009	1.12614	1.43244	9.8e-05	CHRNB4	0.747469	0.594372	0.939999	0.0128059	FAM181A	0.627492	0.456536	0.862465	0.00408235	C9orf61	0.256739	0.142272	0.463302	6.35e-06	CTD-2002J20.1	0.277045	0.0979558	0.783557	0.0155298	C5orf49	0.612722	0.412398	0.910353	0.0153117
CAD	8.77106	1.31032	58.7118	0.0251823	CIRBP	0.750311	0.56596	0.994711	0.045844	CELA2A	0.399245	0.172526	0.923901	0.0319642	BRSK1	0.711646	0.620258	0.816499	1.23e-06	CDIPT	0.754326	0.61805	0.92065	0.0055509	CHRNG	1.34225	1.01436	1.77613	0.0394214	FAM27A	0.725321	0.531135	0.990504	0.0433856	C9orf9	0.215024	0.0556907	0.830217	0.0257531	CTD-2124B8.2	0.347246	0.185774	0.649067	0.000918765	C5orf66	0.263858	0.0966748	0.720156	0.00930084
CADM1	0.293603	0.0972121	0.88675	0.0297738	CISD3	0.590882	0.369664	0.944486	0.0279037	CELSR1	2.60752	1.0053	6.76328	0.0487425	BSPRY	0.859176	0.742499	0.994188	0.0415253	CDK2AP2	0.575366	0.333505	0.992629	0.046972	CHST6	0.88527	0.793046	0.988218	0.0299222	FAM54A	1.68652	1.21879	2.33376	0.00161126	C9orf95	0.278462	0.1265	0.612972	0.00149467	CTD-2281E23.2	3.40382	1.08188	10.7091	0.0362121	C6	0.686929	0.513203	0.919465	0.0115899
CADM2	79.4494	7.00268	901.4	0.00041471	CLASRP	1.63527	1.03379	2.58672	0.0355544	CENPJ	2.92306	1.01139	8.44806	0.0476053	BTBD10	1.21033	1.04622	1.4002	0.0102384	CDK5R1	1.38891	1.14832	1.67992	0.000711961	CIB1	0.744263	0.558228	0.992297	0.0441509	FAM69B	0.619752	0.455181	0.843824	0.00237854	C9orf98	0.0664941	0.00800258	0.552506	0.012102	CTD-2542L18.1	8.51775	2.29821	31.569	0.00135093	C6orf118	0.349378	0.179044	0.68176	0.00204881
CALHM1	2693.25	1.58699	4.57067e+06	0.0373714	CLCA2	1.66085	1.00934	2.73292	0.0458758	CEP104	5.60101	1.54745	20.2729	0.00865949	BTBD14A	0.832174	0.731091	0.947234	0.0054296	CDK6	1.40021	1.16424	1.684	0.000350387	CIITA	0.816536	0.715787	0.931466	0.00255617	FAM75A2	0.737945	0.551036	0.988253	0.0414237	CA8	0.5247	0.288601	0.953946	0.0344684	CTD-2561B21.11	3.4716	1.12341	10.7281	0.0306094	C6orf123	0.665209	0.483688	0.914854	0.0121654
CALR3	84.3843	2.62188	2715.88	0.012274	CLDN10	0.920079	0.84833	0.997895	0.0443441	CEP290	3.81309	1.06614	13.6376	0.0395456	BTBD2	0.782634	0.631243	0.970333	0.0254476	CDK9	0.706524	0.515621	0.968108	0.0306457	CLDN6	1.10083	1.01943	1.18872	0.0142426	FAM75C2	0.467367	0.305007	0.716153	0.000477265	CABP2	0.0189128	0.000381169	0.938414	0.046385	CTD-2611O12.6	2.92556	1.02123	8.38095	0.0455981	C6orf141	0.464819	0.241	0.896498	0.0222554
CAMK1D	8.37894	2.29352	30.611	0.0013014	CLDN3	0.830854	0.733237	0.941467	0.00366305	CEP63	5.23797	1.17942	23.2625	0.0294876	BTBD3	1.2234	1.03507	1.446	0.0180735	CDKL2	0.885397	0.791762	0.990105	0.0328146	CLEC10A	0.800997	0.649956	0.987137	0.0373968	FAM81B	0.80257	0.698185	0.922562	0.00197654	CABP7	0.000672335	5.96e-06	0.0758457	0.00244865	CTD-3092A11.2	0.650198	0.472424	0.89487	0.00825215	C6orf15	0.482489	0.278748	0.835145	0.00922711
CAMKK1	43.1681	2.11988	879.053	0.014341	CLDN4	0.659557	0.446136	0.975075	0.036933	CEP95	4.38195	1.47495	13.0184	0.00782586	BTBD7	0.778594	0.629153	0.963531	0.0213561	CDKL4	1.65435	1.01629	2.693	0.042872	CLEC4A	0.817279	0.680127	0.982089	0.0313353	FAM95B1	0.567936	0.329083	0.98015	0.0421563	CACHD1	0.0346312	0.00232314	0.516249	0.0147041	CTD-3193O13.1	3.15686	1.04528	9.53407	0.0415011	C6orf165	0.557941	0.41443	0.751149	0.000120004
CAMSAP2	3.97191	1.00625	15.6781	0.0489698	CLDN7	0.812051	0.672885	0.979999	0.0299608	CERCAM	4.01364	1.05251	15.3056	0.041861	BTK	0.758173	0.622421	0.923533	0.0059555	CDKN2C	0.759278	0.60672	0.950197	0.0161125	CLEC4D	0.84239	0.740915	0.957764	0.00882118	FAR2	1.27059	1.01209	1.59513	0.0390664	CACNA2D2	4.6912	1.0433	21.094	0.0438808	CTSB	0.613002	0.390111	0.963241	0.0338053	C6orf223	0.413565	0.204162	0.837746	0.0142253
CAND1	10.6835	1.26522	90.2111	0.0295493	CLDN9	1.25222	1.02531	1.52934	0.0274507	CHAC1	0.191693	0.0519028	0.707982	0.0132115	BTN2A3	0.756474	0.604847	0.946112	0.0144723	CDR2	1.26118	1.01194	1.57181	0.0388601	CLEC4E	0.897033	0.81324	0.989461	0.0298771	FASTKD3	1.99505	1.0636	3.74223	0.0313908	CADPS	0.410438	0.207471	0.811965	0.0105162	CTXN3	16.0373	2.09397	122.826	0.00755181	C7orf13	1.30879	1.03154	1.66056	0.0267176
CAPN1	12.1974	1.20692	123.27	0.0340636	CLINT1	0.708911	0.514059	0.977622	0.0359067	CHAC2	0.488932	0.243384	0.98221	0.044389	BUB1	1.22135	1.07015	1.39391	0.00302223	CDX1	1.17988	1.04936	1.32664	0.00568423	CLEC4G	0.83957	0.727826	0.968469	0.0164122	FBXL21	0.696626	0.512011	0.947807	0.0213813	CALM3	9.20661	1.31891	64.2665	0.0251449	CUBN	4.06794	1.0578	15.6439	0.041178	C7orf57	0.701878	0.56418	0.873184	0.00148799
CAPS	0.443321	0.205143	0.95803	0.0385443	CLIP3	1.33741	1.04549	1.71083	0.020666	CHAF1B	0.268192	0.107183	0.671066	0.00491761	BUD31	1.29202	1.09384	1.5261	0.00256301	CDX2	1.20302	1.07826	1.34222	0.000937024	CLEC5A	0.825656	0.709188	0.961252	0.0135361	FBXL7	0.620872	0.405613	0.950367	0.0282115	CALML5	2.5681	1.12375	5.86886	0.0253093	CUL2	0.466938	0.243464	0.895537	0.0219043	C7orf60	1.56216	1.06784	2.28532	0.0215562
CARD10	0.29698	0.090556	0.973951	0.0451214	CLPP	0.510211	0.357252	0.728661	0.000214891	CHCHD4	0.247814	0.07409	0.828881	0.0235359	BXDC5	1.55446	1.3011	1.85716	1.18e-06	CEACAM5	1.32198	1.19754	1.45934	3.13e-08	CLECL1	0.8286	0.713525	0.962235	0.0137168	FBXO30	2.24477	1.14796	4.38948	0.0181148	CALML6	0.0318403	0.00311678	0.325272	0.00364724	CWC22	0.501014	0.261645	0.959375	0.0370612	C7orf61	1.65867	1.16758	2.35631	0.00472925
CASC5	7.06051	1.179	42.2823	0.0323322	CLVS2	75.9432	4.40558	1309.11	0.00287518	CHCHD8	0.263455	0.0752228	0.922704	0.0370006	BZRAP1	0.811712	0.67327	0.978622	0.0287818	CEACAM6	1.11958	1.01364	1.23659	0.0259398	CLN6	0.678581	0.493657	0.932778	0.0169106	FBXO46	1.48671	1.01294	2.18208	0.0428035	CALU	6.04407	1.98834	18.3725	0.00151597	CXCL3	0.761471	0.592688	0.97832	0.0330563	C7orf63	0.751656	0.596447	0.947253	0.0155561
CASP10	5.45968	1.20931	24.6489	0.0273086	CMBL	1.58907	1.13468	2.22543	0.00703313	CHD1	4.19179	1.26975	13.8382	0.018678	BZW1	1.24387	1.10816	1.3962	0.000213662	CEACAM7	1.20783	1.05447	1.38351	0.00642188	CLPB	0.758063	0.587082	0.978841	0.0336738	FBXW4P1	0.50663	0.265271	0.967592	0.0394215	CAMK1	105.426	6.59937	1684.2	0.000985524	CXorf30	2.10922	1.13602	3.91614	0.0180828	C8orf82	1.31165	1.04061	1.65329	0.0216188
CASP12	0.0140023	0.000271195	0.722961	0.0339076	CNBD2	30.2997	1.47294	623.293	0.0270379	CHD4	4.58493	1.36645	15.384	0.0136835	C10orf13	0.657167	0.474269	0.910598	0.0116444	CEACAM8	1.52583	1.04845	2.22058	0.0273072	CLTC	1.47977	1.0435	2.09844	0.0278881	FCER1A	0.650815	0.478402	0.885364	0.00623175	CAMK2G	7.70818	1.12686	52.7272	0.0373698	CXXC1P1	3.94669	1.27608	12.2064	0.0171643	C8orf88	1.23823	1.00296	1.5287	0.0468772
CASP8AP2	6.14739	1.07163	35.2644	0.0415915	CNGA3	1.40804	1.00226	1.9781	0.0484955	CHD6	6.89059	1.42387	33.346	0.0164301	C10orf18	1.45967	1.1937	1.7849	0.000228593	CEBPG	1.40577	1.07468	1.83885	0.0129333	CMKLR1	0.818747	0.692986	0.967331	0.0187571	FDX1	1.55115	1.0201	2.35867	0.0400714	CAMK2N1	0.387515	0.192381	0.780576	0.00797083	CYP1A1	2.67883	1.18321	6.06499	0.018105	C9orf116	0.565065	0.428897	0.744465	4.96e-05
CATR1	0.00431585	2.92e-05	0.637709	0.0326414	CNN1	1.19826	1.02249	1.40424	0.0254302	CHERP	2.63973	1.1277	6.17914	0.0252921	C10orf22	1.1667	1.00533	1.35397	0.0423636	CECR1	0.748023	0.618761	0.904287	0.00270541	CNDP2	0.721152	0.529434	0.982293	0.0381472	FAP	1.32861	1.08529	1.62649	0.00590646	CAMKV	14.8763	2.10088	105.338	0.00686565	CYP26B1	1.94001	1.1815	3.18549	0.0088155	C9orf117	0.341863	0.180663	0.646899	0.000972028
CBLB	4.63303	1.08129	19.8512	0.0388999	CNOT11	0.683042	0.47837	0.975283	0.0359327	CHIT1	0.348448	0.123415	0.983802	0.0465027	C10orf27	0.727438	0.573385	0.922881	0.00876839	CELSR3	1.55754	1.16729	2.07825	0.00260297	CNOT6L	0.624545	0.452497	0.862007	0.00419476	FHAD1	0.722555	0.554905	0.940856	0.01584	CAPN11	40.9795	1.24091	1353.3	0.0374401	CYP2C19	12.8519	2.27963	72.4552	0.00380618	C9orf135	0.760584	0.623437	0.927902	0.00698509
CBS	7.07895	1.90245	26.3406	0.00350833	CNOT8	0.695836	0.487206	0.993804	0.0461368	CETN2	0.288621	0.0907612	0.917816	0.0352692	C10orf28	1.34944	1.07867	1.68818	0.00872442	CETN2	0.602006	0.368608	0.983186	0.0425893	CNTNAP3	0.832022	0.695937	0.994718	0.0435824	FICD	1.99198	1.15349	3.43998	0.0134271	CAPN13	0.366912	0.156853	0.858284	0.0207546	CYP39A1	0.611191	0.381905	0.978135	0.040159	C9orf142	0.556498	0.347742	0.890573	0.0145644
CBY3	231.494	3.36748	15913.8	0.0116526	CNTLN	1.32674	1.01353	1.73675	0.0396148	CHODL	0.543729	0.340603	0.867992	0.0106737	C10orf4	1.29504	1.03645	1.61814	0.022909	CFB	0.847045	0.734145	0.977308	0.022938	CCL28	1.58192	1.12064	2.23308	0.00912073	FITM2	1.70314	1.0043	2.88826	0.0481689	CAPN9	0.346313	0.131277	0.913589	0.0321479	CYP4F3	1.3506	1.0585	1.72332	0.0156404	C9orf152	0.553927	0.396951	0.77298	0.000511683
CCBE1	0.0867451	0.0199325	0.377509	0.00112092	CNTNAP3	2.02289	1.22438	3.34218	0.00595597	CHRAC1	0.26805	0.0985916	0.728774	0.00988113	C10orf47	0.834577	0.703554	0.990001	0.0379595	CFDP1	1.5558	1.0735	2.2548	0.0195654	COIL	1.4651	1.09195	1.96576	0.0108818	FKSG29	1.31179	1.00784	1.70741	0.0435858	CAPS	0.470575	0.30467	0.726821	0.000677508	CYP4V2	0.506594	0.289024	0.887945	0.0175478	C9orf16	0.592088	0.372397	0.941384	0.0267408
CCDC101	0.0449979	0.0025716	0.787373	0.0336979	COA3	0.453715	0.232272	0.886276	0.0207029	CHRNA4	0.287748	0.0866044	0.956056	0.0420205	C10orf63	0.855923	0.744057	0.984608	0.0294791	CFL1	3.17387	1.09082	9.23476	0.0340494	COL13A1	1.11878	1.01584	1.23215	0.0226673	FLCN	0.414706	0.209392	0.821336	0.0115871	CAPS2	0.0294851	0.00153051	0.568027	0.0195599	CYTH3	6.22698	1.86081	20.8378	0.00300082	C9orf24	0.811694	0.712992	0.924059	0.00161105
CCDC112	9.81553	1.52018	63.3772	0.0163912	COA4	0.530038	0.323882	0.867415	0.0115391	CHST13	0.200609	0.0583309	0.689924	0.0108058	C10orf80	0.639487	0.495944	0.824575	0.000566472	CHCHD10	0.795681	0.679485	0.931748	0.00454451	COMMD3	1.47552	1.02636	2.12124	0.0356898	FLJ23152	0.783537	0.620088	0.99007	0.0409961	CAPSL	0.418403	0.237107	0.738321	0.00263905	D21S2088E	4.22857	1.04077	17.1803	0.0438172	C9orf41	0.565592	0.347041	0.921777	0.0222068
CCDC124	8.48143	1.15864	62.0857	0.0352967	COBL	0.833083	0.703535	0.986485	0.0341957	CHST15	2.39704	1.11789	5.13986	0.0246835	C10orf81	0.801627	0.676646	0.949693	0.0105629	CHD1	1.39622	1.10757	1.76009	0.00473465	COPG2	1.34027	1.016	1.76803	0.038239	FLJ31713	0.35511	0.133693	0.943232	0.0377812	CAPZB	4.92335	1.12706	21.5067	0.0340925	D2HGDH	0.543482	0.301926	0.978293	0.0420384	C9orf47	0.287732	0.0970078	0.853432	0.0247249
CCDC14	4.22916	1.01006	17.7077	0.0484203	COG1	0.367842	0.177981	0.760236	0.0069331	CHST8	0.26446	0.0738083	0.947576	0.0410859	C10orf89	1.3961	1.19544	1.63043	2.5e-05	CHD6	1.46862	1.05928	2.03613	0.021141	COPS7B	1.51483	1.03057	2.22663	0.0345836	FOXA2	0.703861	0.525214	0.943274	0.0187276	CARD10	0.0488138	0.0111562	0.213583	6.08e-05	DAGLA	3.81774	1.17033	12.4539	0.0263718	C9orf50	0.51175	0.291684	0.897848	0.0195097
CCDC148	0.192123	0.0441538	0.835972	0.0278946	COL10A1	1.10519	1.00117	1.22001	0.0473491	CHSY1	2.1553	1.0387	4.47222	0.0392148	C10orf97	1.37761	1.06684	1.77891	0.0140501	CHGB	1.1533	1.00087	1.32894	0.0486176	CORO1A	0.770524	0.645979	0.919082	0.00375545	FOXJ1	0.682445	0.548928	0.848437	0.00058256	CARD18	13.0711	1.42367	120.01	0.0230731	DAGLB	3.56034	1.57503	8.04814	0.00227592	C9orf64	0.640261	0.430262	0.952753	0.0279049
CCDC150	7.01551	1.86137	26.4414	0.00400496	COL11A1	1.11011	1.0138	1.21556	0.0240731	CHSY3	2.24961	1.11271	4.54814	0.0239894	C11orf17	1.71758	1.26503	2.33202	0.000526997	CHI3L1	0.795397	0.636707	0.993637	0.0437803	COTL1	0.778191	0.633993	0.955187	0.0164646	FOXN2	1.8495	1.09768	3.11625	0.020884	CASC1	0.395647	0.189464	0.826206	0.0135819	DAND5	4.30288	1.18246	15.6579	0.0268102	C9orf72	0.61548	0.393667	0.962272	0.0332847
CCDC18	94.1952	5.87908	1509.21	0.00132018	COL16A1	1.29988	1.09872	1.53787	0.00223241	CIITA	0.170298	0.0520785	0.556879	0.00340734	C11orf2	0.714216	0.579866	0.879694	0.00154788	CHMP5	0.625025	0.438068	0.891769	0.00955184	COX11	1.49081	1.07616	2.06522	0.0163341	FOXP1	0.618045	0.390218	0.978888	0.0402757	CAT	0.210729	0.0695358	0.638617	0.00591038	DBNDD1	2.34714	1.32862	4.14645	0.00329671	C9orf85	0.431369	0.197555	0.941911	0.0348448
CCDC25	0.112199	0.0202039	0.623074	0.0123907	COL4A3BP	0.752711	0.574075	0.986934	0.0398681	CKAP4	2.63419	1.11408	6.22842	0.0273833	C11orf42	0.724653	0.586487	0.895367	0.00284544	CHRNA7	1.31605	1.04791	1.6528	0.0181516	COX18	0.708951	0.540254	0.930324	0.0131063	FRMPD2	0.734029	0.548204	0.982843	0.0378785	CATSPER3	0.109133	0.0125178	0.951444	0.0449614	DCAF10	0.496171	0.281308	0.875147	0.0154957	C9orf9	0.379184	0.209538	0.686182	0.00135306
CCDC43	13.2805	1.68526	104.655	0.0140693	COL5A2	1.20668	1.04724	1.39041	0.0093702	CLASP1	7.70563	1.24635	47.6405	0.0280282	C11orf46	1.39385	1.15461	1.68266	0.000547656	CHST1	0.86417	0.76691	0.973763	0.0165573	COX7A2L	1.56983	1.12411	2.19228	0.00813129	FSHR	0.412625	0.185505	0.917815	0.0299907	CAVIN1	3.86792	1.30596	11.4558	0.0146132	DCAF15	2.72113	1.30382	5.67911	0.0076599	C9orf91	0.733243	0.54856	0.980101	0.0361067
CCDC48	0.466269	0.243215	0.89389	0.0215747	COL6A6	1.55476	1.01914	2.37187	0.0405652	CLDN12	4.34837	1.13438	16.6684	0.0320428	C11orf60	1.24568	1.0281	1.50932	0.0249065	CHST6	0.916844	0.843786	0.996228	0.040445	COX7C	1.61056	1.05911	2.44912	0.0258456	FSTL5	1.28516	1.03409	1.59719	0.0236856	CBLL1	8.3405	1.31571	52.8716	0.0243751	DCAF6	0.265066	0.0974417	0.721046	0.00930853	CA14	1.46647	1.03306	2.08171	0.0321984
CCDC53	0.0856723	0.0130807	0.56111	0.0103899	COL8A1	1.21657	1.0142	1.45932	0.0346997	CLDN2	14.4654	1.00753	207.684	0.0493585	C11orf67	1.28206	1.05394	1.55957	0.0129389	CHURC1	1.24166	1.03197	1.49396	0.0218249	CP	0.921326	0.856275	0.991319	0.0282834	GABPB1	2.59116	1.17628	5.70795	0.0181332	CBLN2	12.9784	1.28564	131.015	0.0297831	DCBLD2	0.3087	0.0999924	0.95303	0.040992	CA4	1.41615	1.02412	1.95825	0.03537
CCDC54	0.001573	3.75e-06	0.660605	0.0362158	COLGALT2	1.69504	1.12059	2.56396	0.0124475	CLEC4G	3.40748	1.00089	11.6006	0.049834	C11orf73	1.30764	1.08195	1.5804	0.0055245	CIB2	1.3889	1.0148	1.9009	0.0401977	CPB2	1.19804	1.03819	1.3825	0.0133996	GABPB2	0.559612	0.331978	0.943331	0.0293366	CBR4	0.130624	0.0423041	0.403335	0.000402521	DCTD	0.52781	0.298486	0.933321	0.0280033	CA5B	0.449357	0.217109	0.930049	0.0311339
CCDC60	0.00721326	0.000118663	0.438477	0.0186039	COMMD10	0.594336	0.356138	0.991848	0.0464491	CLK1	2.61549	1.17818	5.80623	0.0181299	C11orf74	1.37082	1.14834	1.6364	0.000481583	CIITA	0.794587	0.683522	0.923699	0.00276116	CPNE1	1.31784	1.01691	1.70782	0.0369103	GABRA1	0.355069	0.151964	0.829628	0.0167879	CBY1	0.1675	0.0626936	0.447512	0.000365829	DCTN2	0.183645	0.0430293	0.783783	0.0220785	CA5BP1	0.486219	0.321222	0.73597	0.000650908
CCDC68	0.226411	0.0691549	0.741264	0.0140985	COMP	1.10485	1.01589	1.2016	0.0199095	CLK4	2.5756	1.01158	6.55778	0.0472442	C12orf10	0.739965	0.574676	0.952796	0.0195506	CILP2	1.15642	1.00985	1.32426	0.0355829	CPSF3	1.44998	1.09983	1.91161	0.00842037	GABRR1	0.67662	0.48252	0.948799	0.0235338	CCBL2	0.18906	0.0486446	0.73479	0.0161772	DCUN1D5	0.418136	0.176966	0.987973	0.0468621	CA7	0.28952	0.125081	0.670139	0.00379482
CCDC69	0.00895348	0.000141672	0.565848	0.0258049	COMT	0.574757	0.345147	0.957116	0.0333028	CLN8	5.26401	1.08041	25.6475	0.0398128	C12orf11	1.23366	1.03962	1.46391	0.0161746	CIRBP	0.636344	0.405957	0.99748	0.0487276	CPSF6	1.55921	1.01484	2.39558	0.0426416	GABRR2	0.599775	0.366268	0.982148	0.0421993	CCDC102B	3.69861	1.45736	9.38659	0.00591284	DDX11	1.78425	1.04506	3.04626	0.0338826	CAAP1	0.700504	0.510443	0.961333	0.0275136
CCDC90A	9.22712	1.39171	61.1761	0.0213102	CPNE5	1.57031	1.14523	2.15316	0.0050793	CLSTN1	4.68916	1.13313	19.4049	0.032971	C12orf29	1.33174	1.11483	1.59086	0.00158688	CIT	1.35861	1.09844	1.68039	0.00471743	CPT1A	0.731182	0.549669	0.972636	0.0315126	GALK2	2.31979	1.18262	4.55041	0.0143687	CCDC103	0.321533	0.12589	0.821217	0.0177081	DEFB127	6.41406	1.87322	21.9623	0.00308202	CABLES2	1.54552	1.14162	2.09231	0.00484844
CCDC99	4.94932	1.48067	16.5437	0.00939213	CPPED1	0.702686	0.511588	0.965167	0.0293388	CLTC	2.72076	1.07154	6.90834	0.0352659	C12orf30	1.17552	1.01958	1.35531	0.0259485	CITED4	0.817795	0.698435	0.957553	0.0124614	CPT1C	1.17325	1.02766	1.33947	0.0181007	GAMT	0.698403	0.511288	0.953995	0.0240733	CCDC104	0.226052	0.0716652	0.713034	0.0111797	DENND3	1.91642	1.11823	3.28435	0.0179556	CABP4	0.360655	0.147708	0.880601	0.0251472
CCL11	4.62331	1.9584	10.9145	0.000476586	CRB3	0.609659	0.446914	0.831666	0.00178806	CMAS	3.10244	1.14177	8.42996	0.0264238	C12orf31	1.34512	1.09771	1.6483	0.00425036	CKB	1.1843	1.0147	1.38225	0.0319507	CPT2	0.742228	0.559369	0.984864	0.0388616	GARS	1.56389	1.00996	2.42163	0.0450282	CCDC11	0.300453	0.131449	0.686741	0.00435888	DGAT1	1.51902	1.07579	2.14485	0.0175497	CACNA1C	3.75367	1.23861	11.3757	0.0193747
CCL14	0.193975	0.044443	0.846624	0.0291518	CREM	1.56034	1.06016	2.2965	0.0240552	CMC1	0.308753	0.11853	0.804258	0.0161318	C12orf32	1.19014	1.02201	1.38592	0.0250831	CKMT1A	1.37049	1.11369	1.68652	0.00291043	CREB1	1.6032	1.05429	2.43789	0.0273005	GBA3	0.691503	0.486211	0.983475	0.0401033	CCDC113	0.13688	0.035418	0.528998	0.0039371	DGKZ	3.01752	1.19678	7.60825	0.0192486	CACNA2D2	1.23293	1.02926	1.4769	0.0230241
CCL25	7.10675	1.47771	34.1785	0.0143939	CRISP1	1.79422	1.0901	2.95313	0.0214881	CMPK1	0.39147	0.179147	0.855434	0.0186993	C12orf35	1.2528	1.11065	1.41314	0.000244661	CLCA1	1.20187	1.0118	1.42765	0.0362984	CREB3L2	0.740663	0.575422	0.953355	0.0197623	GBX1	1.3886	1.07395	1.79543	0.0122745	CCDC117	0.121368	0.0209984	0.701497	0.0184705	DHDDS	3.42588	1.24543	9.42377	0.0170749	CACNA2D3	1.25653	1.03024	1.53252	0.0241947
CCL27	49.6299	1.03525	2379.26	0.0479842	CROCCP3	4.51196	1.93699	10.51	0.000478729	CMTM3	4.95969	1.52138	16.1686	0.00790905	C12orf36	0.787117	0.621687	0.996567	0.0467529	CLDN12	1.40712	1.02326	1.93497	0.0356044	CREG2	0.833662	0.712477	0.975458	0.0232071	GCA	1.73199	1.03409	2.9009	0.0368547	CCDC121	0.18219	0.0376459	0.881718	0.0343078	DHODH	0.379632	0.158529	0.909108	0.0297173	CADPS	0.703074	0.549992	0.898764	0.00492525
CCL28	3.55167	1.3623	9.25961	0.00953255	CROT	2.14544	1.11043	4.14516	0.0231046	CNIH2	0.463963	0.255568	0.842285	0.0115995	C12orf39	1.16337	1.03725	1.30484	0.00974982	CLDN5	1.22608	1.02528	1.46621	0.0255102	CRELD2	0.743538	0.568906	0.971774	0.0300382	GDAP1	1.51985	1.01895	2.26701	0.0401735	CCDC124	9.12314	1.61329	51.5914	0.0123837	DHRS3	0.743486	0.557487	0.991541	0.043613	CALB2	1.23939	1.04359	1.47191	0.0144309
CCNA2	4.25104	1.44778	12.4821	0.00845668	CRTAM	1.34994	1.03453	1.76151	0.0271083	CNIH4	0.432373	0.189213	0.988018	0.0467507	C12orf41	1.58994	1.24866	2.02449	0.000169041	CLDN9	1.19592	1.04629	1.36696	0.00870538	CRNKL1	1.79362	1.29749	2.47947	0.000405751	GJB2	1.64529	1.04184	2.59826	0.0326955	CCDC135	0.0378463	0.00487065	0.294076	0.00174835	DHX32	0.334283	0.138333	0.807796	0.0149287	CALD1	1.46495	1.12671	1.90475	0.0043632
CCNB2	33.3046	3.84261	288.657	0.00146409	CRX	18182.2	2.3748	1.39208e+08	0.0315937	CNKSR1	16.2863	2.08954	126.939	0.00773595	C12orf43	1.25614	1.04152	1.51497	0.0170542	CLEC12A	0.830654	0.696207	0.991063	0.0394352	CRTAM	0.868182	0.766412	0.983467	0.0262808	GDF11	0.736074	0.553489	0.97889	0.0351483	CCDC148	0.21618	0.0516737	0.904401	0.0359428	DISP2	2.687	1.19725	6.03045	0.0165554	CAMK1D	1.24468	1.00828	1.5365	0.0416794
CCNE1	2.65052	1.17998	5.95373	0.0182368	CRYAA	3.88159	1.03491	14.5586	0.044343	CNNM4	2.41156	1.08224	5.37368	0.0312952	C12orf53	0.694163	0.548567	0.878403	0.00237009	CLEC4G	0.799158	0.681227	0.937505	0.00592062	CRYBB3	0.735387	0.549304	0.984508	0.0389365	GEMIN7	2.05385	1.12375	3.75376	0.0193267	CCDC17	0.370034	0.159445	0.85876	0.0206433	DKFZp434J0226	3.30467	1.15149	9.48409	0.02627	CAMK1G	0.481569	0.258423	0.897399	0.0214009
CCNYL1	3.1857	1.05748	9.59709	0.0394666	CRYBB2	155.063	1.07928	22278.4	0.0465838	CNOT10	0.141701	0.0248878	0.806792	0.0276734	C13orf1	1.389	1.11597	1.72883	0.00325511	CLEC4M	1.38669	1.00985	1.90416	0.0433269	CRYGS	0.774807	0.605978	0.990672	0.0418806	GINS1	1.56412	1.07696	2.27165	0.0188044	CCDC19	0.28302	0.13945	0.574404	0.000473737	DKFZp451B082	6.75015	1.70831	26.6722	0.0064533	CAMTA1	1.51907	1.06502	2.16668	0.0210176
CCT6B	0.232734	0.0690657	0.784254	0.0186705	CRYBB3	1.49741	1.05664	2.12203	0.0232257	CNOT2	4.38952	1.09392	17.6136	0.0369247	C13orf21	1.22222	1.03107	1.44881	0.0207461	CLEC6A	0.628883	0.40876	0.967545	0.0348528	CSE1L	1.68417	1.21641	2.33181	0.00168936	GJB1	0.777564	0.619305	0.976264	0.0302457	CCDC28A	0.120292	0.0344045	0.420588	0.000912807	DLL3	6.02712	1.34391	27.0301	0.0189754	CANT1	0.576525	0.35235	0.943325	0.0283647
CD177	7.86703	1.36513	45.3364	0.0209839	CRYGB	784.269	6.68473	92012.4	0.00611739	CNOT6L	0.136724	0.0343834	0.543678	0.00472474	C13orf24	1.24086	1.06511	1.4456	0.00561457	CLIP1	1.48094	1.02627	2.13706	0.0358579	CSF1	0.773682	0.624829	0.957997	0.0185949	GJB7	0.762447	0.589799	0.985633	0.0384122	CCDC48	0.378094	0.220853	0.647285	0.000391679	DLX5	2.13754	1.09348	4.1785	0.026333	CAP2	1.33448	1.02724	1.73363	0.0306751
CD209	0.0305419	0.00161783	0.57658	0.0199494	CRYGC	1.95309	1.0765	3.5435	0.0276298	CNPY4	3.7184	1.18279	11.6897	0.0246256	C13orf27	1.1839	1.04622	1.3397	0.00744475	CLIP2	1.54677	1.17381	2.03823	0.0019459	CSF1R	0.822141	0.710713	0.95104	0.00840096	GJC2	0.663009	0.439643	0.999859	0.0499214	CCDC55	0.119857	0.0194999	0.736701	0.0220339	DLX6	2.17138	1.4154	3.33115	0.000383664	CAPG	1.36124	1.06757	1.73571	0.0128729
CD2BP2	0.0317373	0.00108622	0.927301	0.0450916	CRYZ	0.773992	0.625712	0.95741	0.018222	CNRIP1	2.16023	1.01321	4.60578	0.0461594	C13orf34	1.3522	1.08126	1.69102	0.00817341	CLIP3	2.69346	1.2272	5.91161	0.0134951	CSF2	0.680002	0.52558	0.879795	0.00334206	GK2	0.632579	0.40699	0.983209	0.0418286	CCDC56	0.276884	0.0849823	0.902123	0.0330986	DLX6-AS1	2.48571	1.41159	4.37716	0.00161045	CAPN3	0.586074	0.400546	0.857536	0.00593423
CD300LB	361.669	3.43063	38128.5	0.0131873	CSN1S2AP	117.265	3.1734	4333.27	0.00968157	CNTN1	3.34216	1.33789	8.349	0.0097907	C13orf7	1.5162	1.15073	1.99773	0.00309956	CLK4	1.30844	1.01317	1.68978	0.0393793	CSF2RA	0.844961	0.74088	0.963664	0.0120109	GKN2	0.676257	0.460453	0.993204	0.0460717	CCDC65	0.220025	0.0645506	0.749966	0.0155276	DNAAF2	0.618266	0.418503	0.913381	0.0157346	CAPRIN2	1.47585	1.04799	2.07839	0.0258592
CD58	0.312499	0.104312	0.93619	0.0377326	CSNK1G2	0.54939	0.351275	0.859238	0.00866972	CILP2	1.45182	1.0169	2.07276	0.0401489	C14orf11	1.34959	1.10115	1.65408	0.00387448	CLRN1OS	0.808416	0.672474	0.97184	0.0235718	CSF3R	0.805605	0.677883	0.957391	0.0141134	GLRA1	0.453855	0.208928	0.98591	0.045954	CCDC68	0.417847	0.17799	0.980936	0.0450519	DNAH17-AS1	4.46184	1.1722	16.9834	0.0283123	CAPS	0.728828	0.603313	0.880455	0.00103715
CD59	0.0746824	0.0110914	0.502861	0.0076652	CETN2	1.27494	1.01154	1.60693	0.0396709	COL12A1	1.87605	1.07919	3.26131	0.0257424	C14orf12	0.421556	0.266972	0.665648	0.000210398	CLRN3	1.39557	1.19891	1.62449	1.7e-05	CSRNP2	1.50775	1.09619	2.07382	0.0115808	GLS2	0.663292	0.455711	0.965428	0.0320587	CCDC80	1.99625	1.24957	3.1891	0.00382665	DNAH8	4.29052	1.15761	15.9022	0.0293371	CAPSL	0.880688	0.785942	0.986855	0.0286822
CD8B	0.255023	0.0967505	0.67221	0.00572454	CSRP3	1267.58	1.12197	1.43209e+06	0.0463654	COL13A1	1.72533	1.10502	2.69384	0.0164278	C14orf14	1.36755	1.02701	1.82101	0.0321639	CMTM2	1.40429	1.04609	1.88515	0.0238272	CTLA4	0.824488	0.689325	0.986154	0.0346357	GNAS	2.0988	1.13566	3.87877	0.0179847	CCDC81	0.0934265	0.0145223	0.601042	0.0125607	DNAJA2	0.454521	0.245084	0.842933	0.0123432	CAPZB	1.88486	1.08164	3.28455	0.025292
CDADC1	0.115597	0.0182603	0.731792	0.0219281	CST1	0.882391	0.788701	0.98721	0.028909	COL18A1	3.57494	1.16636	10.9574	0.0257979	C14orf15	1.32278	1.04214	1.67899	0.0214916	CMTM6	0.737722	0.54564	0.997423	0.0480717	CTNNA1	1.52023	1.03332	2.23658	0.0334746	GOLGA7	1.56478	1.01137	2.421	0.0443535	CCDC87	0.0129182	0.000279847	0.596327	0.0261237	DNAJB9	0.557764	0.355872	0.87419	0.0108835	CARD10	0.580677	0.347032	0.971625	0.0384935
CDC123	13.05	1.51172	112.654	0.019506	CST3	0.707376	0.50105	0.998666	0.0491195	COL1A1	1.87381	1.05073	3.34166	0.0333694	C14orf16	1.5538	1.15087	2.0978	0.0040093	CNFN	1.18096	1.05181	1.32597	0.00488188	CTR9	1.48596	1.00706	2.19259	0.0459988	GOLT1B	1.97787	1.20113	3.2569	0.00735941	CCDC88A	2.81071	1.01325	7.79682	0.047117	DNAJC10	0.456412	0.258001	0.807408	0.00703887	CARF	0.64259	0.419119	0.985215	0.0425319
CDC16	14.9859	2.04368	109.889	0.00774261	CST4	0.811335	0.67374	0.977031	0.0274512	COL3A1	1.56035	1.0335	2.35578	0.0342845	C14orf17	0.682703	0.477798	0.975483	0.0360566	CNGA1	1.17456	1.01582	1.3581	0.0298664	CTSC	0.657182	0.527216	0.819187	0.000188494	GPATCH1	1.92267	1.11126	3.32657	0.0194338	CCDC96	0.143531	0.0508679	0.404993	0.000244634	DNAJC19	0.300063	0.127602	0.705616	0.0057943	CASC10	1.30461	1.06045	1.60499	0.0118987
CDC20	3.68274	1.20386	11.2659	0.0223019	CST8	17765.2	7.36997	4.28229e+07	0.0137907	COL4A1	2.72206	1.08832	6.80831	0.0322812	C14orf2	1.24623	1.10553	1.40484	0.000316556	CNIH2	1.29348	1.0528	1.58919	0.0142944	CTSH	0.710399	0.582856	0.86585	0.000707514	GPR153	0.6341	0.406169	0.989939	0.0450209	CCL11	2.22886	1.25366	3.96267	0.00633408	DNAJC5B	6.006	1.32228	27.2802	0.0202464	CASC15	2.4531	1.00078	6.01297	0.0498003
CDC25C	3.43649	1.0153	11.6315	0.0472141	CSTF2	0.578479	0.380015	0.88059	0.0106765	COL4A2	2.16615	1.18484	3.96018	0.0120408	C14orf29	0.796478	0.658316	0.963637	0.0192308	CNPY4	1.32587	1.00787	1.74419	0.0437976	CTSS	0.873426	0.763583	0.99907	0.0484357	GPR160	1.27929	1.00176	1.63369	0.0483707	CCL2	2.40575	1.36512	4.23965	0.00239294	DNM1P35	0.369746	0.174351	0.784118	0.00948588	CASC18	5.62105	1.45621	21.6975	0.0122333
CDC37	7.39996	1.41076	38.8156	0.0179365	CTA-445C9.15	0.531302	0.294383	0.958894	0.0357907	COL4A3	13.2375	1.18215	148.23	0.0361059	C14orf32	0.748485	0.571287	0.980645	0.0355742	CNRIP1	1.32795	1.03193	1.70889	0.0275085	CTSW	0.81483	0.703117	0.944292	0.0064917	GRAMD1A	0.536849	0.310441	0.928379	0.0260212	CCL3	4.84514	1.93407	12.1378	0.000757804	DNPH1	0.4602	0.211863	0.999627	0.04989	CASC2	0.241427	0.0781587	0.745755	0.01352
CDC45	3.03977	1.08048	8.55193	0.0351495	CTAGE11P	36.8224	4.26207	318.129	0.00104663	COL5A2	1.63493	1.03188	2.59041	0.0362955	C14orf44	1.49784	1.14541	1.9587	0.00315849	CNTNAP2	1.11505	1.01519	1.22473	0.0229131	CUL3	1.37779	1.07458	1.76655	0.0114973	GRAPL	0.44416	0.214921	0.917911	0.0284351	CCL4	2.17289	1.17954	4.00281	0.0127852	DPH5	0.391291	0.196246	0.780187	0.00769977	CASP5	0.383487	0.154315	0.952999	0.0390541
CDC7	3.48185	1.06388	11.3953	0.0391765	CTB-12A17.3	1.523	1.00609	2.30549	0.046737	COL7A1	2.86978	1.08299	7.60455	0.0339807	C14orf50	0.777431	0.626007	0.965484	0.0227408	COG3	1.47792	1.13272	1.92833	0.00400036	CXCL1	0.869111	0.799687	0.944561	0.000957447	GTF2A2	2.12969	1.1854	3.8262	0.0114408	CCL5	3.86639	1.18245	12.6424	0.0252723	DPH6-AS1	3.13105	1.13798	8.61477	0.0270861	CASP8	0.417059	0.249151	0.698125	0.00087742
CDCA5	6.91156	1.9967	23.9243	0.00227734	CTB-12O2.1	3.54027	1.22194	10.257	0.0198444	COL8A1	1.80429	1.19766	2.7182	0.00476338	C14orf58	0.815784	0.698805	0.952344	0.00992908	COG5	1.53097	1.0931	2.14424	0.0132162	CXCL10	0.908545	0.844369	0.977599	0.0102846	GTF3C6	1.75077	1.0754	2.85028	0.0243043	CCL8	2.33352	1.34302	4.05451	0.00264464	DPM2	1.84759	1.0932	3.12254	0.0218598	CAVIN1	1.30791	1.02841	1.66337	0.028645
CDCA8	3.41528	1.28105	9.10514	0.0140878	CTB-176F20.3	23.4482	1.25367	438.568	0.0347501	COLEC12	1.70655	1.13185	2.57305	0.0107368	C15orf21	1.24276	1.04661	1.47566	0.0131473	COL11A1	1.1525	1.00377	1.32327	0.0440739	CXCL11	0.916452	0.847665	0.990821	0.0284085	GUCY1B2	1.29174	1.07805	1.54779	0.00552818	CCM2	5.55082	1.02317	30.1138	0.0469765	DPP10-AS3	3.37117	1.12778	10.0771	0.029615	CBFA2T2	1.78801	1.15401	2.77032	0.00929076
CDH12	3.19344	1.00153	10.1825	0.0496988	CTB-50L17.7	0.702537	0.551328	0.895218	0.00430286	COMMD5	0.163489	0.0494168	0.540885	0.00301033	C15orf27	1.16117	1.00978	1.33527	0.0360409	COL16A1	1.40398	1.13327	1.73935	0.00190442	CXCL13	0.904832	0.839889	0.974797	0.00849565	GULP1	1.29381	1.00401	1.66726	0.0464938	CCNE1	1.93653	1.116	3.36035	0.018761	DQ583756	2.94289	1.00206	8.64281	0.0495646	CBLN2	1.3791	1.03286	1.84142	0.0293192
CDH23	64.5606	10.3029	404.553	8.55e-06	CTC-471F3.6	4.55192	1.52141	13.6189	0.0067189	COMMD9	0.132201	0.0239327	0.730263	0.0203161	C15orf44	0.656498	0.506436	0.851024	0.00148167	COL1A1	1.68261	1.1111	2.54808	0.0139903	CXCL2	0.883339	0.805575	0.968609	0.00833192	GYS1	1.68742	1.00781	2.82531	0.04664	CCNY	4.15883	1.0151	17.0385	0.0476141	DRG2	2.07239	1.03809	4.1372	0.0388324	CBX1	1.73832	1.24942	2.41852	0.00103233
CDH6	2.43798	1.2115	4.9061	0.0125006	CTC-527H23.4	3.28683	1.21455	8.89484	0.0191478	COMP	1.74957	1.08191	2.82924	0.0225482	C16orf42	1.40119	1.10272	1.78044	0.00578045	COL27A1	1.12278	1.00238	1.25764	0.0453801	CXCL3	0.830384	0.733294	0.94033	0.00339226	H1F0	0.756631	0.574139	0.997128	0.0476598	CCNYL1	4.07698	1.33141	12.4843	0.0138446	DSCAML1	0.26249	0.0881905	0.781275	0.0162388	CBX3	1.71584	1.12362	2.62021	0.0124346
CDH7	17.5568	2.32666	132.482	0.0054545	CTD-2033C11.1	49.1	1.77428	1358.75	0.0215378	COPA	10.8447	1.93932	60.644	0.00664518	C16orf50	0.553728	0.422412	0.725865	1.87e-05	COL5A1	1.41335	1.16316	1.71735	0.000500558	CXCL5	0.877716	0.771086	0.999093	0.0484159	HAGHL	0.596614	0.361083	0.985778	0.0438133	CCR5	5.92852	1.22509	28.6896	0.0269449	DSCR4	3.77933	1.17661	12.1394	0.0255399	CBY1	0.406155	0.179861	0.917166	0.0301573
CDHR4	0.00957763	9.99e-05	0.918003	0.0458562	CTD-2561B21.11	19.1114	1.97388	185.039	0.0108648	COPS2	0.28283	0.0809137	0.988617	0.0479407	C16orf51	1.36759	1.11399	1.67893	0.00277614	COL5A2	1.27158	1.05591	1.53129	0.0112866	CXCL6	0.879705	0.776668	0.996411	0.0437447	HCN4	0.590823	0.364174	0.958532	0.0330471	CCRK	0.124571	0.0362108	0.428541	0.000952509	DSN1	1.75898	1.07114	2.88852	0.0256477	CC2D2A	0.499836	0.294436	0.848524	0.0102202
CDK14	4.22653	1.13375	15.7563	0.0317983	CTD-2587M23.1	24.1963	1.28841	454.405	0.033228	COPS8	3.95082	1.24398	12.5476	0.0197937	C16orf53	1.24803	1.03118	1.51048	0.0228892	COL6A3	1.30848	1.02176	1.67565	0.0331257	CXCL8	0.880122	0.811546	0.954492	0.00203329	HDAC5	0.499743	0.263386	0.948201	0.0337762	CD14	3.53616	1.68197	7.43437	0.000863938	DTWD1	0.234459	0.0727596	0.755513	0.0151168	CCDC101	0.560013	0.327526	0.957525	0.0341278
CDK20	0.122272	0.0210039	0.711788	0.0193751	CTD-2611O12.6	430.334	8.73888	21191.2	0.00228618	COQ4	0.158969	0.035153	0.718893	0.0169109	C16orf61	1.28786	1.10813	1.49674	0.000970876	COL9A3	1.17086	1.02267	1.34053	0.0223385	CXCL9	0.894718	0.831864	0.962321	0.0027587	HDAC7	0.576122	0.333265	0.995955	0.0483274	CD160	18.1627	2.1741	151.733	0.00742797	DUSP6	0.761933	0.580774	0.999602	0.049665	CCDC11	0.46055	0.289578	0.732468	0.00105634
CDK5	0.0557046	0.00655732	0.473212	0.00815955	CTD-2639E6.4	3.4154	1.29461	9.01036	0.0130772	COQ7	0.243641	0.0688231	0.862516	0.0285771	C16orf68	1.21862	1.03056	1.441	0.0207831	COMMD2	1.22557	1.03201	1.45545	0.0203862	CXCR3	0.861477	0.763148	0.972475	0.0158944	HECW2	1.63327	1.01048	2.6399	0.0452274	CD163	2.51792	1.36398	4.64809	0.00315309	DYNC1H1	5.91059	1.05352	33.1604	0.0434651	CCDC113	0.852143	0.734634	0.988449	0.0345641
CDKN2A	2.1189	1.0358	4.33456	0.0397541	CTNNA1	0.556666	0.367629	0.842907	0.00565235	CORIN	2.54865	1.09101	5.95376	0.0306819	C16orf71	0.79381	0.642037	0.981461	0.0329408	COPA	1.62949	1.04408	2.54314	0.0315636	CXCR6	0.850542	0.763505	0.947501	0.00329224	HLA-DMB	0.751811	0.577303	0.97907	0.0342659	CD180	14.2507	1.44516	140.527	0.0228873	DYRK1B	2.33335	1.14055	4.7736	0.0203373	CCDC114	0.76609	0.627304	0.935581	0.0089767
CDKN2D	4.11692	1.33011	12.7425	0.0140955	CTNNBL1	1.49965	1.02917	2.18522	0.0348893	CORO1A	0.302514	0.116849	0.783186	0.0137588	C16orf76	0.634327	0.483699	0.831862	0.000998835	COPG2	0.643502	0.457874	0.904387	0.0111256	CXCR7	1.20867	1.05236	1.38821	0.00731442	HRSP12	1.75094	1.06727	2.87257	0.0265751	CCL28	1.77587	1.03642	3.04287	0.036603	E2F1	2.86455	1.40447	5.84255	0.00380406	CCDC115	1.83076	1.15605	2.89926	0.00993177
CDRT1	0.00037015	2.16e-06	0.0635189	0.00261273	CTR9	0.577819	0.351018	0.95116	0.0310158	CORO6	4.09344	1.62518	10.3104	0.00278704	C17orf28	0.678053	0.559746	0.821364	7.14e-05	COPS8	1.44601	1.00032	2.09029	0.0498022	CXorf21	0.854463	0.752238	0.970579	0.0155499	HS6ST2	0.542772	0.339016	0.868991	0.0109358	CD247	4.09528	1.61811	10.3648	0.00292253	E2F2	3.52321	1.39715	8.88452	0.00761611	CCDC127	1.65535	1.03538	2.64654	0.0352744
CDYL	3.51683	1.08729	11.3751	0.0357555	CTXN3	2.28595	1.32762	3.93603	0.0028625	COX7B	0.195726	0.0515179	0.743601	0.0166218	C17orf32	1.35898	1.09096	1.69284	0.00620598	CORO1C	2.03135	1.44659	2.8525	4.29e-05	CXorf26	0.527082	0.340914	0.814914	0.00396902	HSPA13	1.50849	1.04437	2.17886	0.0284259	CD248	2.19513	1.23501	3.90168	0.00737909	E2F4	3.86197	1.0536	14.1561	0.0414757	CCDC13	0.248856	0.105604	0.586429	0.00147125
CEACAM1	0.205828	0.0812568	0.521372	0.000857908	CUTC	1.74583	1.26764	2.4044	0.00064443	CPN2	8.32167	1.48871	46.5168	0.0158157	C17orf42	1.20893	1.01005	1.44698	0.0385446	CORT	1.72316	1.24192	2.39087	0.0011277	CXorf40B	0.593141	0.403104	0.872768	0.00803655	HSPA4L	0.773798	0.61469	0.974091	0.0290011	CD27	3.01464	1.0945	8.30337	0.0327899	E2F7	2.19139	1.25415	3.82904	0.00586422	CCDC135	0.375485	0.22645	0.622603	0.000146754
CECR5-AS1	0.227079	0.0539177	0.956365	0.0433024	CXCL13	1.11081	1.00234	1.23101	0.0450058	CPS1-IT1	30.9788	1.54922	619.465	0.0246796	C17orf45	1.32528	1.0913	1.60944	0.0044907	COX10	1.21804	1.00606	1.47468	0.0431915	CXorf65	0.871021	0.77103	0.98398	0.0264502	HYDIN	0.64362	0.436575	0.948853	0.0260766	CD274	19.6824	2.26002	171.414	0.00696864	EBF1	1.53097	1.0319	2.27139	0.0343452	CCDC147	0.366979	0.149126	0.903086	0.029122
CECR6	0.140057	0.0199388	0.983808	0.0481121	CXorf30	0.765797	0.589619	0.994616	0.0454535	CPSF1	0.202564	0.0450002	0.911824	0.0375049	C17orf66	0.8106	0.675843	0.972226	0.0235984	COX19	1.39127	1.07363	1.80289	0.0125171	CYBA	0.78946	0.629776	0.989634	0.0403316	ICA1L	0.554744	0.352334	0.873434	0.010951	CD28	25.8561	4.56676	146.392	0.000236044	ECEL1	3.65737	1.75935	7.60305	0.000514621	CCDC160	0.563576	0.384141	0.826827	0.00336415
CELF2	0.356451	0.139231	0.912563	0.0314973	CXorf65	4.34961	1.45564	12.9971	0.0084833	CPT1A	0.220204	0.051548	0.940675	0.0411006	C17orf68	0.604208	0.435669	0.837947	0.0025315	COX4I1	3.27577	1.00827	10.6426	0.0484193	CYBB	0.825634	0.722468	0.943532	0.00490114	ID4	0.831825	0.712654	0.970925	0.0195973	CD2AP	0.306046	0.0983616	0.952245	0.0409084	ECT2	1.74806	1.03629	2.94869	0.0362952	CCDC167	1.54347	1.1009	2.16395	0.011817
CELF3	0.0590727	0.0093268	0.374146	0.00266598	CYAT1	1.82977	1.28558	2.60433	0.000794211	CREB3L1	0.303974	0.129811	0.711805	0.00608731	C17orf69	0.819555	0.724011	0.927707	0.00165243	CP	0.859103	0.742746	0.993688	0.0408315	CYLD	0.684089	0.515899	0.907112	0.00836148	HINT2	0.388768	0.205303	0.736182	0.00373005	CD300C	13.6171	1.06934	173.402	0.0442609	EDARADD	4.1495	1.93597	8.89391	0.000253897	CCDC17	0.552999	0.371746	0.822625	0.0034604
CELSR1	4.47037	1.27906	15.6241	0.0190032	CYB561	0.672564	0.459783	0.983818	0.0409499	CRELD2	0.299863	0.091325	0.984593	0.047082	C17orf71	1.59164	1.19031	2.12827	0.00171738	CPEB2	0.717553	0.534742	0.962861	0.0269519	CYTH2	1.65992	1.12443	2.45043	0.0107691	IFIT2	1.26701	1.02381	1.56798	0.0295254	CD300LF	8.40803	1.75418	40.3008	0.00774884	EDNRB-AS1	2.59489	1.09608	6.14319	0.0301126	CCDC170	0.674376	0.528507	0.860506	0.00153452
CENPA	2.78893	1.13031	6.88143	0.0260285	CYB5B	0.61679	0.419986	0.905816	0.0137225	CRNN	2.37138	1.21156	4.64148	0.0117333	C17orf75	1.34733	1.12574	1.61254	0.00114656	CPS1	1.30923	1.13638	1.50836	0.000191688	CYTH4	0.801984	0.692974	0.928143	0.00307288	IFNGR1	1.88251	1.05356	3.36369	0.0326685	CD33	4.48093	1.67793	11.9664	0.00276545	EFR3B	8.35597	1.16081	60.1498	0.0350285	CCDC173	0.716212	0.519182	0.988013	0.0420091
CENPE	10.0054	2.16794	46.1768	0.0031612	CYB5D1	0.699106	0.5469	0.893672	0.00427247	CROCCP2	2.28153	1.3843	3.7603	0.00121389	C17orf79	1.24254	1.01692	1.51823	0.0336612	CPT1C	1.13266	1.00448	1.27719	0.0420671	CYTIP	0.853971	0.749599	0.972875	0.0176242	IFT140	0.591289	0.399611	0.874907	0.00857718	CD36	2.10278	1.30327	3.39275	0.00232545	EHBP1L1	1.79182	1.15132	2.78865	0.00975622	CCDC19	0.682396	0.528836	0.880546	0.00330334
CENPF	8.66089	3.03523	24.7134	5.45e-05	CYBA	0.505778	0.366324	0.698319	3.45e-05	CROT	3.7457	1.17067	11.9848	0.0260463	C17orf80	1.53023	1.15088	2.03463	0.00342558	CRBN	1.4351	1.01847	2.02217	0.0389652	DACH1	1.10102	1.01015	1.20007	0.0285501	IGFBP1	0.712897	0.518193	0.980758	0.0375859	CD37	28.2537	5.19368	153.701	0.000110498	EHMT1-IT1	3.91784	1.201	12.7806	0.0236006	CCDC28B	2.61622	1.39148	4.91895	0.00283085
CENPI	19.0823	2.85118	127.713	0.00236435	CYLC2	162.541	1.86352	14177.2	0.0255495	CRTAM	0.479723	0.281858	0.816489	0.00678601	C17orf85	0.780443	0.610963	0.996936	0.0471969	CREB3L1	1.48431	1.17016	1.88281	0.00113382	DAO	0.628002	0.405879	0.971684	0.0367126	IKZF2	0.48481	0.265638	0.884816	0.018342	CD3G	2.61251	1.08726	6.27745	0.0317927	EI24	0.453815	0.231441	0.889853	0.0214687	CCDC3	1.23791	1.07053	1.43146	0.00398423
CENPJ	4.13839	1.02734	16.6705	0.0457273	CYMP	2.30116	1.38147	3.83311	0.00136855	CRTAP	0.123602	0.0198134	0.771064	0.0252013	C19orf12	1.28678	1.00656	1.64502	0.0442077	CREB3L3	1.19698	1.0112	1.4169	0.0366744	DAPP1	0.877393	0.772394	0.996666	0.0442915	IKZF4	0.398968	0.187838	0.847407	0.0168135	CD48	2.5621	1.35232	4.85413	0.00390515	EIF4G1	1.87056	1.23699	2.82863	0.00299803	CCDC37	0.484057	0.266419	0.879485	0.0172436
CENPK	4.42768	1.64529	11.9154	0.00322165	CYP27A1	1.60781	1.09657	2.3574	0.0150121	CSAG1	0.474438	0.254796	0.88342	0.0187351	C19orf2	1.36078	1.15229	1.60699	0.00028287	CRTC2	1.24155	1.00635	1.53172	0.0434827	DCAF15	1.47723	1.13205	1.92765	0.00406068	IL17RD	0.7351	0.545286	0.990988	0.0434491	CD52	2.04245	1.02987	4.05058	0.040932	ELFN1	0.328348	0.128597	0.838374	0.019882	CCDC40	0.392769	0.212553	0.725783	0.00285434
CENPL	60.9448	4.07536	911.397	0.00290181	CYP27C1	1.89615	1.27154	2.82759	0.00169969	CSAG2	0.449515	0.238665	0.84664	0.0133105	C19orf21	0.835207	0.737133	0.946329	0.00472002	CRY1	2.07667	1.20218	3.58727	0.00878779	DCLRE1C	1.46925	1.078	2.0025	0.0148766	IL28A	2.44133	1.23012	4.8451	0.0107044	CD53	2.67102	1.45046	4.91866	0.00161205	ELFN2	9.5879	2.25985	40.6787	0.00217188	CCDC42B	0.497801	0.271509	0.912699	0.0241138
CEP128	26.6131	1.19182	594.265	0.0383869	CYP2A6	19.3398	1.21239	308.502	0.0360591	CSF2	0.0658804	0.00621212	0.698672	0.0239713	C19orf22	0.605891	0.455406	0.806102	0.000582515	CRYBA1	0.613063	0.409627	0.917532	0.0173916	DCTN2	1.5261	1.02609	2.26975	0.0368752	INS	0.483005	0.248069	0.940439	0.0323066	CD68	5.48742	2.04286	14.74	0.000733033	EMC1	2.26957	1.05858	4.8659	0.0351814	CCDC57	0.255759	0.0877069	0.74581	0.0125226
CEP135	97.1022	3.95488	2384.1	0.0050804	CYP2C8	1.52937	1.05515	2.21671	0.0248676	CSH2	0.0656358	0.00773841	0.556712	0.0125278	C19orf24	0.628784	0.502761	0.786395	4.79e-05	CSAG1	0.593299	0.420391	0.837326	0.00297787	DCTN4	2.13405	1.33038	3.42322	0.00166693	INSL5	0.545576	0.312528	0.952403	0.0330463	CD72	10.7146	2.88481	39.7955	0.000396373	EMILIN3	1.79566	1.13016	2.85306	0.0132153	CCDC60	0.305847	0.140559	0.665499	0.00282135
CEP72	4.79162	1.07164	21.4247	0.0403146	CYP2E1	1.50365	1.1395	1.98419	0.00394022	CSK	0.259481	0.0693489	0.97089	0.0450867	C19orf25	0.680033	0.502851	0.919647	0.0122842	CSAG3A	0.876128	0.786276	0.976247	0.0166017	DCUN1D2	1.28063	1.01213	1.62036	0.0393585	IQCG	0.712427	0.517764	0.980275	0.0373145	CD83	3.68042	1.50284	9.01328	0.00435324	ENOPH1	0.582514	0.354922	0.956048	0.0325353	CCDC65	0.334856	0.152953	0.733094	0.00620821
CES1	0.269383	0.079245	0.915729	0.0356428	CYP2F1	2.34836	1.17569	4.69068	0.015585	CSN2	0.00307432	1.74e-05	0.544541	0.0285183	C19orf28	0.80618	0.700533	0.92776	0.00264523	CSAG3B	0.76967	0.60905	0.972649	0.0283664	DDI1	2.09154	1.18661	3.68658	0.0107224	IRF3	1.55718	1.02333	2.36952	0.0386756	CD84	64.5956	2.62395	1590.2	0.0107667	ENPP5	0.65489	0.459814	0.932728	0.0189796	CCDC69	0.737796	0.565097	0.963273	0.0254188
CFHR5	2.21e-05	6.32e-10	0.775	0.0446741	CYSLTR2	3.83609	1.19769	12.2866	0.0235925	CSRNP2	3.03723	1.13042	8.16042	0.0275895	C19orf33	1.12172	1.01868	1.23517	0.0194654	CSDC2	1.29703	1.0453	1.60939	0.0181576	DDX1	1.47878	1.10153	1.98523	0.00922761	ITCH	2.63956	1.15138	6.05121	0.0218496	CD86	6.58361	2.14197	20.2355	0.0010034	EP300	0.24542	0.122936	0.489936	6.81e-05	CCDC78	0.714768	0.541859	0.942853	0.0174822
CFL1P1	7.28024	1.2959	40.8996	0.0241763	DACT3	2.57843	1.11394	5.96826	0.0269703	CSTF2	0.146221	0.0289343	0.738937	0.0200199	C19orf45	0.8238	0.712208	0.952877	0.00905634	CSF1	0.807863	0.694238	0.940085	0.00580005	DDX17	0.659025	0.488092	0.889822	0.00648965	ITFG2	1.94487	1.08741	3.47847	0.0249313	CD8A	2.20889	1.08598	4.49288	0.0286937	EPAS1	1.7935	1.11175	2.89334	0.0166612	CCDC80	1.2374	1.06972	1.43137	0.0041424
CFLAR	27.414	2.32631	323.057	0.0085188	DACT3-AS1	130.265	2.05945	8239.59	0.0213694	CT47A11	0.121209	0.0157004	0.93574	0.0430056	C19orf50	1.5737	1.21361	2.04063	0.000625351	CSF2	0.72337	0.54327	0.963175	0.0266359	DDX27	1.71995	1.20469	2.45558	0.00283555	ITGA2B	0.472971	0.247392	0.90424	0.0235498	CD8B	2.26027	1.05277	4.85275	0.0364503	EPB41	3.2608	1.15185	9.23109	0.0259985	CCDC81	0.585607	0.365037	0.939453	0.0264895
CFP	0.182221	0.0425673	0.780049	0.0217464	DAGLB	0.534963	0.325994	0.877885	0.0133117	CTAGE9	2.79273	1.01829	7.65927	0.0460244	C19orf53	1.27642	1.10543	1.47386	0.000881321	CSMD2	1.15953	1.02494	1.31179	0.0187075	DDX43	1.08408	1.00833	1.16551	0.0289201	IZUMO2	0.491998	0.274834	0.880757	0.0169708	CDC25B	7.21391	1.41431	36.7957	0.0174571	EPOR	0.575617	0.337831	0.980773	0.0422178	CCDC85C	1.56608	1.08705	2.25618	0.0160376
CHADL	0.339029	0.122576	0.937711	0.0371725	DAOA	41.695	2.81421	617.748	0.00668281	CTDSP2	5.46898	1.36493	21.9131	0.0164281	C19orf56	1.25198	1.03112	1.52015	0.0232409	CSN1S1	0.61864	0.384706	0.994825	0.0475498	DDX50	1.55004	1.09597	2.19225	0.0132087	KBTBD8	1.36052	1.01366	1.82606	0.0403308	CDH1	0.602503	0.379042	0.957704	0.0321347	EPS8L2	2.58614	1.25569	5.32622	0.00994755	CCDC88A	1.65116	1.15789	2.35458	0.00561265
CHAF1A	12.2705	1.57993	95.2997	0.0165168	DCAF12	0.589569	0.35163	0.988515	0.0450944	CTHRC1	1.80375	1.11316	2.92278	0.0166074	C19orf58	1.35549	1.15907	1.58519	0.00013998	CSNK2A1	1.64426	1.11842	2.41734	0.0114339	DEFB126	1.11734	1.00987	1.23624	0.0315248	KCMF1	2.25972	1.07968	4.72949	0.0305103	CDH18	1.82216	1.17778	2.81907	0.00704095	ERI1	0.557219	0.34804	0.892118	0.0148767	CCDC88B	0.525968	0.281446	0.98293	0.0440167
CHEK1	3.28233	1.27925	8.42188	0.0134278	DCAKD	0.463735	0.22065	0.97462	0.0425804	CTLA4	0.0221125	0.00182739	0.267574	0.00273246	C1GALT1	1.26896	1.0571	1.52328	0.0105952	CSNK2A1P	1.37119	1.04962	1.79128	0.020607	DGCR6L	0.714756	0.518066	0.986122	0.0408477	KCNE1	0.627709	0.437962	0.899666	0.0112225	CDH4	19.3811	3.10683	120.904	0.00150554	ERLEC1	0.367807	0.153586	0.880827	0.0247838	CCDC88C	0.61011	0.385137	0.966498	0.0352789
CHERP	24.3659	1.96386	302.312	0.0129461	DCLK2	1.91586	1.15286	3.18384	0.0121121	CTSA	5.6772	1.22158	26.3844	0.0267397	C1orf104	1.19589	1.0326	1.385	0.0169273	CSRNP2	1.53517	1.03988	2.26635	0.031026	DHFRL1	1.42423	1.01074	2.00688	0.0432773	KCNH3	0.475475	0.265137	0.85268	0.012604	CDK2	2.78707	1.05814	7.34097	0.0380492	ERMN	3.79355	1.37182	10.4904	0.0101952	CCDC96	0.615988	0.454542	0.834776	0.00178092
CHGB	0.453276	0.211104	0.973263	0.04241	DCLRE1A	1.51678	1.01242	2.2724	0.0434013	CTSC	0.370127	0.148203	0.924365	0.0333053	C1orf105	0.844062	0.724348	0.983562	0.0298296	CSTA	1.23185	1.07349	1.41356	0.0029772	DHRS4	0.675992	0.484855	0.942478	0.020924	KCNK5	0.655512	0.45509	0.944202	0.0233087	CDK4	4.08709	1.10688	15.0913	0.0346588	ERO1L	0.65351	0.455541	0.937513	0.0208655	CCL13	0.545927	0.311563	0.956585	0.0344243
CHID1	0.115732	0.0168565	0.79458	0.028243	DCTN3	0.497245	0.315654	0.783303	0.00258386	CTSL2	1.8793	1.04613	3.37605	0.0347858	C1orf119	1.34262	1.02622	1.75657	0.0316558	CTHRC1	1.293	1.07218	1.55929	0.00715871	DHRS4L1	0.620886	0.426364	0.904155	0.0129419	KCNMB3	1.46196	1.05556	2.02481	0.0222913	CDK5RAP1	6.74129	1.24297	36.5617	0.0269599	ERV3-2	0.679897	0.53139	0.869909	0.00215253	CCL16	0.184198	0.0649928	0.522038	0.00145792
CHML	5.41945	1.3573	21.6388	0.0167366	DCTN5	0.483179	0.265576	0.879076	0.0172169	CTSW	0.18886	0.0570799	0.624878	0.00633047	C1orf121	1.55792	1.21462	1.99824	0.000481313	CTLA4	0.751101	0.604997	0.932489	0.00950635	DHRS7C	1.3152	1.00786	1.71625	0.0436274	KIAA0090	2.03209	1.01414	4.0718	0.0455474	CDKL1	0.188007	0.0449261	0.786772	0.0221187	ESM1	0.706071	0.531251	0.938419	0.016491	CCL25	0.46005	0.221289	0.956421	0.0375906
CHPF	0.21793	0.0493642	0.962101	0.0443297	DDO	0.496937	0.274411	0.899917	0.0209986	CTU2	0.205743	0.049515	0.854898	0.0295784	C1orf126	1.27389	1.00718	1.61122	0.0434181	CTNNAL1	0.677919	0.49785	0.923117	0.0135932	DHX35	1.75975	1.23242	2.51271	0.00187175	KIAA1598	1.83761	1.12525	3.00095	0.0150358	CDKN1C	2.04546	1.08273	3.86421	0.027463	ESPNL	4.93922	1.0497	23.2408	0.0432437	CCN1	1.18667	1.02356	1.37578	0.0232877
CHRM1	20572.5	1.01064	418774993	0.0497562	DDX39A	1.35362	1.00587	1.82158	0.0456488	CUL5	0.24887	0.0973784	0.636039	0.00367103	C1orf128	1.37648	1.17368	1.61432	8.52e-05	CUL5	1.33252	1.01439	1.75043	0.0391507	DHX57	1.34897	1.00053	1.81875	0.0495916	KIAA1609	1.86904	1.04637	3.33852	0.0345925	CDKN2B	6.64088	1.18148	37.327	0.0316114	EXOSC7	0.394603	0.191669	0.812398	0.0116067	CCNB1	1.29765	1.05207	1.60054	0.0149238
CHRNA3	0.129445	0.0366356	0.457366	0.00150014	DDX3X	0.456404	0.236827	0.879563	0.0191113	CUZD1	3.39201	1.02325	11.2443	0.0457656	C1orf142	1.49444	1.17727	1.89707	0.000964262	CUL9	0.764601	0.588716	0.993034	0.0441806	DIO1	0.856793	0.734719	0.999151	0.0487477	KIF20B	1.71321	1.12397	2.61135	0.0123006	CEACAM19	0.353569	0.158419	0.789118	0.0111438	FA2H	2.15985	1.08528	4.29839	0.0283039	CCNE1	1.42827	1.08806	1.87486	0.01023
CHRNB2	0.0082349	0.000128174	0.529076	0.0238394	DDX50	1.7768	1.02702	3.07398	0.0398519	CWC25	4.48698	1.41272	14.2513	0.0108983	C1orf149	1.17809	1.02105	1.35929	0.0247451	CUTL1	2.3253	1.03798	5.20916	0.0403109	DIS3	1.40752	1.05414	1.87935	0.0204796	KIF6	0.662328	0.465652	0.942074	0.0219105	CEBPA	2.5963	1.01055	6.67039	0.0475062	FAF2	2.02059	1.09865	3.71617	0.0236601	CCNG2	1.71688	1.08295	2.72191	0.0215112
CHST9	2.29754	1.05731	4.99255	0.035667	DDX51	3.26999	1.40672	7.60121	0.00590689	CWC27	5.90511	1.68861	20.6503	0.00543284	C1orf151	0.663322	0.571062	0.770487	7.78e-08	CXCL10	0.89181	0.806049	0.986695	0.0264449	DISP2	1.22192	1.04808	1.4246	0.0104773	KIF9	0.712826	0.528011	0.962331	0.0270552	CEBPB	8.4771	2.2548	31.8704	0.00155999	FAH	0.516197	0.311845	0.85446	0.0101218	CCNJ	1.53598	1.02347	2.30512	0.0382672
CHTF18	5.97383	1.08071	33.0215	0.0404679	DEAF1	0.465597	0.237862	0.911372	0.0256952	CXADR	0.469655	0.221366	0.996433	0.0489215	C1orf157	0.730451	0.598266	0.891843	0.00204383	CXCL13	0.787973	0.672724	0.922967	0.00314139	DKFZP564C152	1.27265	1.01354	1.598	0.0379143	KIR3DL1	0.490483	0.279595	0.860436	0.0129864	CEBPE	3.08721	1.11766	8.52755	0.0296648	FAM104A	0.463797	0.250452	0.858877	0.0145309	CCNJL	1.78361	1.11801	2.84548	0.0151802
CHTOP	93.0438	4.71917	1834.47	0.00288258	DEFB129	5.64543	1.30511	24.4201	0.0205405	CXADRP3	0.397378	0.16247	0.971927	0.043139	C1orf158	0.823398	0.712353	0.951754	0.00856402	CXCL2	0.868269	0.755595	0.997745	0.0463935	DKK2	1.14719	1.00922	1.30401	0.0356912	KLHDC5	1.91347	1.01812	3.5962	0.0438264	CELSR3	4.17869	1.10604	15.7873	0.0349811	FAM111B	5.08511	2.0156	12.8291	0.000572163	CCNL1	1.44674	1.0037	2.08534	0.0477288
CIC	13.2749	2.07713	84.8396	0.00628823	DERL3	1.87721	1.1071	3.18302	0.0194076	CXCL10	0.43754	0.253455	0.755327	0.00300452	C1orf159	0.523533	0.388207	0.706032	2.22e-05	CXCR7	1.33999	1.1349	1.58214	0.000554295	DMC1	0.76586	0.631084	0.929418	0.00691005	KLHDC9	0.663045	0.463022	0.949479	0.0249006	CENPB	18.1778	1.49859	220.494	0.0227471	FAM122A	0.493182	0.24873	0.977881	0.0429694	CCNO	0.737717	0.584778	0.930655	0.0102806
CILP2	46.5988	6.1423	353.524	0.000202664	DGCR12	1771.68	10.9607	286372	0.00394204	CXCL11	0.472794	0.312941	0.714301	0.000373654	C1orf163	1.2082	1.00546	1.45182	0.0435799	CYB5RL	0.717954	0.561849	0.917431	0.00807551	DMPK	1.31949	1.03432	1.68329	0.0256446	KLHL26	0.34785	0.13806	0.876428	0.0251089	CENPJ	17.4243	1.81913	166.896	0.0131751	FAM131A	3.19024	1.06628	9.54497	0.0380103	CCT8L2	0.389729	0.152406	0.996603	0.0491755
CIP2A	29.7693	4.53006	195.629	0.000411398	DGCR2	0.582681	0.3797	0.894172	0.01344	CXCL13	0.524618	0.348398	0.789972	0.00200944	C1orf164	0.629978	0.500621	0.79276	8.13e-05	CYGB	1.27807	1.00123	1.63144	0.0488532	DNAH11	0.851376	0.742107	0.976734	0.0216838	KLK12	0.745096	0.564811	0.982926	0.0373601	CEP78	0.0428949	0.00366656	0.501825	0.0120928	FAM134C	0.534924	0.29976	0.954576	0.0342351	CD209	0.313769	0.122717	0.80226	0.0155226
CISH	0.0983076	0.0111721	0.865045	0.0365618	DGKB	5.39413	2.37051	12.2744	5.88e-05	CXCL14	1.79238	1.16257	2.76339	0.00824297	C1orf165	1.14016	1.00079	1.29893	0.0486231	CYLN2	1.23067	1.02859	1.47246	0.023331	DNAH5	0.818437	0.697808	0.959919	0.0137868	KNCN	0.415519	0.212837	0.811215	0.0100845	CES2	0.28407	0.0971542	0.830595	0.0215031	FAM150B	0.82432	0.693221	0.98021	0.0288053	CD36	1.19975	1.01769	1.41437	0.0301003
CITED2	6.03362	1.48484	24.5175	0.0119851	DHODH	0.195705	0.0497519	0.76983	0.0195791	CXCL17	0.384934	0.161115	0.919681	0.0316833	C1orf189	0.831971	0.70531	0.981378	0.0290329	CYP17A1	1.20528	1.01836	1.42652	0.0298903	DNAJB1	1.59321	1.11312	2.28037	0.0109048	KNDC1	0.66351	0.442148	0.995696	0.0476147	CETN2	0.0948276	0.0238853	0.376478	0.000812143	FAM174B	0.582961	0.382181	0.889221	0.012246	CD44	0.650181	0.479213	0.882146	0.00568346
CITED4	0.248527	0.0857744	0.720096	0.0103193	DIO2-AS1	258.227	2.68366	24847.2	0.0171418	CXCL5	4.72289	1.59827	13.9562	0.00498193	C1orf194	0.760544	0.639744	0.904155	0.00192445	CYP2A13	0.710345	0.529478	0.952994	0.0225431	DNAJB2	1.36451	1.01559	1.83331	0.0391452	KPNA4	1.91775	1.05279	3.49335	0.0333285	CFDP1	0.201624	0.0539056	0.75414	0.0173498	FAM175B	0.485269	0.239942	0.981428	0.0442059	CD46	0.717786	0.517726	0.995152	0.0466882
CKAP2L	6.43911	1.89863	21.8379	0.00279984	DIO3	1.44689	1.04753	1.99851	0.0249772	CXCL9	0.573433	0.417374	0.787842	0.00060078	C1orf198	1.4296	1.22461	1.66889	6.01e-06	CYP2S1	1.22019	1.02983	1.44574	0.0214726	DNAJC18	1.329	1.01345	1.74281	0.0397303	KRT23	0.845418	0.727929	0.98187	0.0278335	CFHR5	0.00488537	4.07e-05	0.586182	0.0293588	FAM179B	0.671324	0.477728	0.943374	0.021688	CD70	0.493203	0.25141	0.967541	0.0397882
CKAP5	21.997	2.04933	236.112	0.0106956	DIO3OS	2.78016	1.23024	6.28279	0.0139682	CXCR3	0.406959	0.216342	0.765526	0.00529071	C1orf25	1.23664	1.05756	1.44604	0.00778878	CYP39A1	1.43506	1.08961	1.89003	0.0101475	DNAJC27	1.43255	1.01472	2.02243	0.0410531	KRT28	0.629429	0.418806	0.945977	0.0259378	CFL1	4.68799	1.02696	21.4003	0.0461193	FAM183CP	5.79727	1.21651	27.6267	0.0273853	CDC123	1.67374	1.11611	2.50997	0.0127275
CKMT2	0.364632	0.147907	0.898923	0.0284211	DISP2	1.50354	1.1508	1.9644	0.0027936	CXCR5	0.070812	0.00845579	0.593006	0.0146106	C1orf31	1.20755	1.05469	1.38258	0.00631532	CYP4B1	0.871003	0.793998	0.955477	0.00345194	DNAJC5B	0.874217	0.764477	0.999709	0.0495051	KRT74	0.53664	0.306881	0.938419	0.0290456	CFLP1	3.36928	1.10275	10.2943	0.0330399	FAM184B	2.00421	1.09321	3.67437	0.0245668	CDC14A	0.300735	0.128734	0.702543	0.00551172
CKS1B	3.00196	1.07084	8.4156	0.0366087	DKFZP434A062	34.2901	1.71945	683.829	0.0206177	CXCR6	0.396798	0.202931	0.775874	0.00689884	C1orf35	1.55483	1.1328	2.13407	0.0063	CYP4F12	1.11023	1.01179	1.21825	0.027281	DNAJC6	1.50837	1.04366	2.18002	0.0287168	KRTAP1-3	0.485244	0.256993	0.916217	0.0257616	CH25H	2.22156	1.24484	3.96463	0.00691159	FAM189A1	1.74795	1.02093	2.99268	0.0418029	CDC16	1.45498	1.02279	2.06981	0.037046
CLASP1	42.2782	2.64382	676.084	0.00811199	DKFZp434E1119	11.754	1.2562	109.978	0.0307811	CXCR7	2.04108	1.34001	3.10892	0.00088997	C1orf41	1.15958	1.01892	1.31965	0.0248242	CYP4Z1	0.813916	0.682175	0.971099	0.0222838	DNASE1	1.2803	1.01042	1.62225	0.0407747	KRTAP8-1	0.533993	0.315729	0.903144	0.0192877	CHDH	0.0845865	0.0145802	0.490724	0.0058949	FAM189A2	0.552211	0.326212	0.934781	0.0270299	CDC23	1.48395	1.00812	2.18438	0.0453976
CLCNKA	30.6394	2.74504	341.988	0.0054301	DKKL1	9.69447	1.43469	65.5076	0.0197938	CXorf38	0.298617	0.106703	0.835706	0.0213474	C1orf50	1.26914	1.06919	1.50649	0.00643421	CYYR1	1.15492	1.02684	1.29899	0.0163271	DOCK1	1.39611	1.05331	1.85048	0.0202729	LCA5	0.665467	0.461638	0.959293	0.0290582	CHFR	3.71206	1.03692	13.2888	0.0438336	FAM19A2	0.482487	0.276715	0.841276	0.0101915	CDC25B	1.27908	1.013	1.61504	0.0385912
CLDN4	7.74999	1.62535	36.9536	0.0101861	DLEU2L	5.61795	1.39938	22.5538	0.0149412	CXorf65	0.397286	0.166978	0.94525	0.0368629	C1orf52	1.39853	1.13837	1.71814	0.00140292	DAAM1	1.37938	1.06042	1.79427	0.0165214	DOCK10	0.834413	0.700875	0.993394	0.0419061	LCE5A	0.611039	0.375792	0.993554	0.047029	CHI3L1	2.05877	1.04035	4.07412	0.0381202	FAM200A	0.414059	0.186652	0.91853	0.030082	CDC42SE1	1.93201	1.05565	3.5359	0.0327129
CLDN6	2.17912	1.05533	4.49958	0.0352435	DLG4	5.81425	1.2933	26.139	0.0217143	CXorf69	0.287658	0.0943945	0.876609	0.028408	C1orf54	1.1587	1.02843	1.30546	0.0154921	DAB1	1.26589	1.03957	1.54147	0.0189678	DOCK2	0.792627	0.678772	0.925579	0.00330919	LDLRAD1	0.787348	0.65349	0.948626	0.0119138	CHODL	0.52674	0.281284	0.986389	0.045201	FAM208A	0.370614	0.1483	0.926196	0.0336679	CCL28	1.45073	1.0462	2.01168	0.0256962
CLEC1A	0.0182481	0.000411915	0.808405	0.0384592	DLGAP1	0.64566	0.439098	0.949395	0.0261514	CYBA	0.206744	0.0544242	0.785369	0.0206263	C1orf57	1.2724	1.09433	1.47945	0.00173706	DACH1	1.21092	1.03577	1.41568	0.0163547	DOCK5	0.803521	0.665842	0.96967	0.0225403	LENG1	2.14676	1.03945	4.43367	0.0389688	CHST1	0.322378	0.12107	0.858407	0.0234812	FAM210A	0.337287	0.174123	0.653346	0.00127413	CDCA7L	1.31094	1.05913	1.62261	0.0128535
CLEC1B	0.00988812	0.000273253	0.357819	0.0116936	DLGAP2	54.3217	1.60711	1836.12	0.0261419	CYBASC3	0.1549	0.0293278	0.818132	0.0280659	C1orf59	1.26503	1.11833	1.43097	0.000185202	DACT1	1.18997	1.02893	1.37622	0.0190609	DOCK6	1.44658	1.09524	1.91063	0.00929979	LENG9	0.35938	0.164024	0.787409	0.0105521	CHST11	3.72871	1.39407	9.97313	0.00874616	FAM46B	2.03297	1.34829	3.06534	0.00070862	CDCP1	0.652557	0.434007	0.98116	0.0402314
CLEC3B	0.394419	0.166546	0.934074	0.0344294	DLGAP2-AS1	269.277	2.11042	34358.2	0.0237057	CYC1	0.259781	0.0797442	0.846284	0.0252899	C1orf62	0.596204	0.474623	0.748931	8.81e-06	DACT2	1.13319	1.02867	1.24832	0.0113241	DOCK8	0.839348	0.705858	0.998084	0.0475168	LIMK2	0.64548	0.426182	0.977621	0.0387509	CHST6	0.603898	0.377325	0.966522	0.0355646	FAM46D	5.61765	1.09249	28.8863	0.0388429	CDH1	0.755103	0.627697	0.908369	0.00288943
CLEC4M	0.00619604	0.000184184	0.208438	0.00459462	DLL3	3.63092	1.4608	9.02489	0.00550694	CYLD	0.17309	0.0521951	0.574006	0.00413698	C1orf67	1.29179	1.05134	1.58724	0.014835	DACT3	1.39377	1.11313	1.74515	0.00380027	DOK2	0.782605	0.672011	0.9114	0.00161352	LIN54	1.70052	1.11033	2.60444	0.0146402	CHSY3	3.16721	1.2844	7.81002	0.0122974	FAM86B3P	0.363653	0.148189	0.8924	0.0272088	CDH12	0.814921	0.689728	0.962838	0.0161739
CLIC2	0.164973	0.0291283	0.93435	0.0416787	DMRT1	1.19895	1.01222	1.42014	0.0356824	CYP26A1	1.95612	1.13766	3.3634	0.0152516	C1orf68	0.734845	0.617271	0.874813	0.000533293	DAGLB	1.60864	1.10864	2.33414	0.0123156	DOK3	0.788464	0.630991	0.985236	0.0365451	LINC00261	0.802577	0.650007	0.990959	0.0409153	CIB1	0.16365	0.0490232	0.546301	0.00325069	FANCD2	3.54336	1.29257	9.71347	0.0139422	CDH18	1.20647	1.04379	1.3945	0.0110859
CLINT1	5.24256	1.60675	17.1056	0.00603461	DMRT2	1.73613	1.16617	2.58466	0.00658545	CYP2D6	7.61264	1.39484	41.5475	0.0190625	C1orf74	1.25667	1.04796	1.50695	0.0136827	DAP3	0.754674	0.603201	0.944184	0.0138002	DOK6	1.16153	1.01196	1.33322	0.0332547	LINC00263	0.501166	0.254086	0.988514	0.046229	CIB3	0.00908274	8.98e-05	0.918304	0.0459175	FASN	2.0988	1.0665	4.13029	0.0318445	CDH26	0.319093	0.105981	0.960738	0.042236
CLK2	10.4103	1.53645	70.5356	0.0163992	DMXL1	0.647195	0.43336	0.966543	0.0334818	CYP2U1	0.099151	0.0195399	0.503121	0.00528875	C1orf75	1.27832	1.11405	1.46681	0.000467115	DCBLD1	1.3691	1.00791	1.85972	0.0443914	DPM1	1.63033	1.17512	2.26187	0.00343405	LIPT1	0.538512	0.293143	0.98926	0.0460686	CILP2	10.9453	2.90337	41.2624	0.000409021	FAT3	3.88442	1.31361	11.4865	0.0141637	CDHR3	0.523899	0.328195	0.836302	0.00674621
CLUAP1	0.0863268	0.0225126	0.331029	0.000354108	DNAAF3	0.683134	0.509702	0.915579	0.0107653	CYSLTR1	0.0664862	0.00558873	0.790951	0.0319059	C1orf76	0.877203	0.770105	0.999195	0.0486002	DCP1A	1.47558	1.05462	2.06458	0.0231908	DPP10	1.44564	1.20203	1.73861	9.06e-05	LOC100128176	1.49375	1.06696	2.09126	0.0194123	CIP2A	6.68132	1.45859	30.605	0.014441	FBLN5	1.37299	1.00361	1.87831	0.0474217	CDK1	1.27481	1.00088	1.62372	0.0491738
CMAHP	5.46953	1.34154	22.2995	0.0178008	DNAH14	2.88969	1.33047	6.27623	0.00732946	DAAM2	2.70187	1.08662	6.71816	0.0324581	C1orf78	1.32098	1.04827	1.66464	0.0182955	DCTN2	2.05991	1.05164	4.03485	0.0351394	DPY30	1.58307	1.10343	2.2712	0.0126168	LOC100128818	1.65021	1.0201	2.66953	0.0412456	CITED4	0.24547	0.0875666	0.688113	0.00756867	FBXL18	56.7722	7.81623	412.358	6.54e-05	CDK14	1.74421	1.10735	2.74734	0.016401
CMKLR1	0.164517	0.0325337	0.831929	0.0290736	DNAJA1	0.580931	0.372527	0.905924	0.0165849	DACT1	2.92646	1.11075	7.71025	0.0298202	C1orf80	1.44939	1.2269	1.71222	1.27e-05	DCTN3	0.456476	0.258292	0.806725	0.00695092	DPYD	0.82654	0.695096	0.98284	0.0310964	LOC100128979	1.4891	1.11057	1.99666	0.00779692	CLCN3	0.138912	0.0233263	0.827243	0.0301361	FBXL6	2.45822	1.21996	4.95328	0.0118639	CDK19	1.66085	1.10179	2.50361	0.0153977
CMTM8	0.170743	0.043944	0.663418	0.010694	DNAJB13	0.840746	0.740645	0.954375	0.00731912	DACT3	2.76116	1.0519	7.24783	0.0391389	C1orf85	1.51114	1.20691	1.89206	0.000318679	DDB2	0.84468	0.733783	0.972336	0.0187414	DRAM1	0.79906	0.66331	0.962593	0.0182119	LOC100129894	0.500954	0.308184	0.8143	0.00529153	CLCN5	0.104733	0.0180731	0.606925	0.0118359	FBXO25	0.66179	0.463608	0.94469	0.0230081	CDK20	0.568595	0.357445	0.904477	0.0171311
CNGB3	5.30628	1.02301	27.5233	0.0469167	DNAJB7	3.38861	1.11581	10.2909	0.0312951	DAPK1	3.98241	1.02177	15.5217	0.0464821	C1orf87	0.756465	0.636569	0.898944	0.00152452	DDC	1.1006	1.02002	1.18756	0.0134804	DRG1	0.751083	0.564798	0.998809	0.04905	LOC100130691	1.58716	1.03548	2.43277	0.0340075	CLDN1	1.74037	1.03152	2.93635	0.0378725	FBXO9	0.420133	0.186046	0.948754	0.0369297	CDK5RAP1	2.19539	1.2527	3.84747	0.00601393
CNPY2	0.0353721	0.00413444	0.302625	0.00227841	DNAJC1	1.41583	1.03213	1.94216	0.0310804	DAPL1	0.715374	0.529671	0.966184	0.02894	C1orf89	0.844001	0.719286	0.99034	0.037622	DDT	0.430211	0.231821	0.798382	0.00750153	DSCR10	0.368313	0.145502	0.932321	0.0350438	LOC100130856	0.335597	0.128427	0.876956	0.0258889	CLDN10	0.674089	0.457709	0.99276	0.0458521	FBXW7	0.439113	0.204801	0.941497	0.0344404	CDK6	1.32668	1.0159	1.73252	0.0379095
CNST	8.39915	1.09419	64.4732	0.040705	DNAJC15	0.854257	0.73299	0.995588	0.0437405	DCBLD2	4.23582	1.83601	9.77236	0.000713143	C1orf9	1.60359	1.244	2.06714	0.000267156	DDX10	1.23202	1.02399	1.48231	0.0270244	DST	1.21838	1.00678	1.47445	0.0424177	LOC100133315	1.53294	1.04104	2.25726	0.0304874	CLDN22	1.68951	1.03728	2.75187	0.0351174	FCGRT	0.571402	0.331239	0.985695	0.0442457	CDK8	1.4651	1.01353	2.11786	0.042207
CNTD1	5.22345	1.09288	24.9655	0.0383358	DNAJC24	0.42257	0.20781	0.859273	0.0173688	DCN	1.60908	1.02679	2.52159	0.0379592	C1orf93	0.76313	0.60047	0.969853	0.0270885	DDX19B	1.63358	1.11184	2.40014	0.0124182	DSTN	1.64068	1.12733	2.38779	0.00971155	LOC100505545	0.486636	0.246955	0.958938	0.0374231	CLDN6	7.77403	2.15771	28.0091	0.001713	FDFT1	0.3851	0.228688	0.648491	0.000332164	CDK9	0.471407	0.230997	0.962022	0.0387956
CNTN4	7.76783	1.15482	52.2497	0.0350324	DNAJC3	0.656438	0.46785	0.921044	0.0148533	DCP1B	3.8344	1.43759	10.2273	0.0072506	C1orf97	1.31835	1.11308	1.56149	0.00137199	DDX20	1.28507	1.00489	1.64337	0.0456236	DTWD1	1.66551	1.12288	2.47038	0.0112086	LOC100505549	0.645573	0.447247	0.931845	0.0194437	CLEC10A	0.054341	0.00333967	0.884203	0.0407133	FFAR4	4.10166	1.43425	11.7299	0.00847158	CDKL1	0.335151	0.179884	0.624438	0.000574938
CNTN5	3.14194	1.03221	9.56371	0.0438221	DNALI1	0.842905	0.74967	0.947736	0.00427003	DCTN1	0.0262641	0.00198461	0.347576	0.00574654	C1QA	0.867394	0.76957	0.977655	0.0198001	DDX43	1.31787	1.02703	1.69108	0.0300365	DYNC1I2	1.76356	1.10035	2.82648	0.0184072	LOC100505663	1.84102	1.12476	3.01341	0.0151991	CLEC12B	14.7337	1.09975	197.394	0.0421765	FGF16	4.78869	1.32856	17.2604	0.0166544	CDKL2	1.47329	1.0239	2.11991	0.0368694
CNTNAP1	135.556	3.68896	4981.17	0.00758871	DNASE2B	3633.22	1.19875	1.10117e+07	0.0450396	DCTN3	0.15208	0.0284814	0.812055	0.0275562	C1QTNF3	1.49203	1.30886	1.70083	2.13e-09	DDX60	0.545553	0.348073	0.855073	0.00822182	DYNC2LI1	1.30806	1.00001	1.71101	0.0499952	LOC100505932	1.49814	1.00534	2.23251	0.0470214	CLIC4	4.39001	1.42728	13.5028	0.00986375	FGFR4	5.87551	1.49041	23.1625	0.011402	CDKN1C	1.42893	1.15602	1.76626	0.00096436
CNTNAP2	0.0558598	0.00711857	0.438334	0.00605786	DNM3	1.52487	1.16737	1.99184	0.00196588	DDOST	6.92638	1.2401	38.686	0.0274427	C20orf11	0.569308	0.335848	0.965053	0.0364323	DECR2	1.12679	1.00606	1.26201	0.0389686	EBI3	0.779228	0.637473	0.952505	0.0148943	LOC100506229	1.4801	1.09964	1.99218	0.00969539	CLOCK	0.0314104	0.00180809	0.545664	0.0175094	FHAD1	4.72737	1.10596	20.2069	0.0360952	CDRT1	0.130905	0.0255268	0.671304	0.0147777
CNTNAP4	74.664	2.83973	1963.11	0.00971881	DNM3OS	1.27608	1.03984	1.56599	0.0195996	DDX27	4.36335	1.25105	15.2183	0.0208126	C20orf18	0.837068	0.727031	0.96376	0.0133869	DEF8	1.29722	1.04861	1.60478	0.0165214	EBPL	1.34936	1.01855	1.78761	0.0367907	LOC100506451	1.29909	1.00715	1.67565	0.0439256	CLSTN3	16.699	1.79903	155.003	0.0132662	FKBP11	0.584024	0.378724	0.900616	0.0149482	CDS1	0.67883	0.486755	0.946698	0.0224459
COG2	8.12154	1.1357	58.078	0.0369112	DOC2A	3.37699	1.15681	9.85819	0.0259834	DDX28	0.22678	0.0672119	0.765176	0.016788	C20orf24	1.369	1.13817	1.64665	0.00085733	DEFA1B	0.634743	0.420626	0.957856	0.030383	ECRP	0.786642	0.631531	0.979851	0.0322249	LOC100506455	1.69005	1.12802	2.5321	0.0109599	CLUAP1	0.267163	0.0898309	0.794561	0.0176205	FKBP15	3.73638	1.10423	12.6429	0.0340588	CDX1	0.499328	0.25115	0.992746	0.0476218
COL10A1	2.95958	1.63264	5.365	0.000350056	DOCK11	1.29546	1.01513	1.6532	0.0374627	DDX58	0.551485	0.319149	0.952959	0.0329554	C20orf26	0.670886	0.517629	0.86952	0.00255622	DEFB1	0.883576	0.805468	0.969257	0.0087617	ECSIT	1.35387	1.02575	1.78694	0.0323923	LOC100506667	0.561527	0.348607	0.904494	0.0176604	CLYBL	0.194442	0.0472738	0.799757	0.0232289	FKBP8	2.30951	1.16035	4.59674	0.0171511	CDX4	0.382591	0.168046	0.871049	0.022088
COL11A1	2.4952	1.49448	4.16601	0.000471885	DOCK3	1.29705	1.06001	1.5871	0.0115384	DEFA5	6.2565	1.4751	26.5363	0.012873	C20orf28	0.775616	0.658975	0.912902	0.00224394	DEFB104B	0.401894	0.172508	0.936297	0.0346433	EDEM1	0.722075	0.553151	0.942585	0.0166282	LOC100507218	0.703087	0.553182	0.893615	0.0039852	CMTM3	2.32462	1.02153	5.28998	0.0443538	FKSG29	6.06392	1.49795	24.5475	0.0115238	CDY1	7.05841	1.40604	35.4337	0.0176
COL12A1	3.83111	1.73636	8.45299	0.000879188	DOCK9	0.573174	0.340122	0.965913	0.0365988	DEFB119	106.343	8.02435	1409.33	0.000401027	C20orf29	0.714425	0.530508	0.962103	0.0268035	DEFB106B	0.55617	0.319215	0.96902	0.0383534	EFCAB6	0.80563	0.659086	0.984758	0.0348663	LOC100507663	1.52435	1.08037	2.15079	0.0163919	CNGA2	0.0283061	0.0010221	0.783914	0.0354102	FKSG49	2.16182	1.03524	4.51439	0.0401554	CDYL	1.73417	1.16399	2.58366	0.00679946
COL15A1	0.288816	0.0852327	0.97867	0.0460877	DOHH	0.392364	0.1713	0.898715	0.0269315	DEFB123	7.30486	1.22472	43.5698	0.0290767	C20orf30	1.22379	1.01801	1.47115	0.0315518	DEFB125	0.712534	0.534858	0.949233	0.0205589	EFHA1	2.01713	1.40839	2.88898	0.000128987	LOC100509213	0.670039	0.49447	0.907947	0.00979811	CNKSR3	0.365104	0.179244	0.743684	0.00550638	FLG2	5.6836	1.51129	21.3747	0.0101405	CEACAM1	0.609485	0.42921	0.865479	0.00564963
COL17A1	0.308123	0.136162	0.697256	0.00472204	DOK1	0.569526	0.365224	0.888113	0.0130132	DGCR6	0.195907	0.0508803	0.754309	0.0177944	C20orf32	0.736971	0.633793	0.856945	7.31e-05	DEFB130	0.704054	0.519108	0.954892	0.0240191	EIF2B1	1.47532	1.03531	2.10233	0.0313966	LOC100652951	0.796657	0.640853	0.990339	0.0406191	CNN3	3.08832	1.34193	7.10749	0.00801266	FLJ12825	3.80788	1.20739	12.0093	0.0225156	CEACAM4	0.234587	0.0679595	0.80976	0.0218024
COL22A1	10.0748	1.485	68.3508	0.0180425	DOLPP1	0.438287	0.23555	0.815519	0.00922379	DGCR6L	0.164099	0.0404344	0.665981	0.0114478	C20orf43	1.5201	1.24978	1.84888	2.77e-05	DEFB131	2.24881	1.05321	4.80164	0.036267	EIF2D	1.35023	1.03032	1.76949	0.0295228	LOC100653060	0.609348	0.38233	0.971164	0.0372513	CNNM1	0.00523612	6.68e-05	0.410572	0.018277	FLJ20518	6.82824	1.06145	43.9256	0.0430981	CEBPA	1.36255	1.07903	1.72057	0.00935092
COL24A1	7.60516	2.61587	22.1106	0.000194592	DPEP2	2.32683	1.04788	5.16673	0.0379979	DGKD	3.8286	1.28775	11.3828	0.0157407	C20orf44	1.2199	1.01813	1.46165	0.0311858	DENND2D	0.698968	0.579314	0.843335	0.000185029	EIF3F	1.40516	1.03982	1.89886	0.0268189	LOC202025	1.37699	1.00333	1.8898	0.0476418	CNNM3	0.0271098	0.000914257	0.803867	0.03696	FLJ30064	4.62238	1.39069	15.364	0.0124853	CEBPB	1.58193	1.10062	2.27372	0.0132139
COL3A1	3.27589	1.46594	7.32057	0.00382457	DPF1	2.73263	1.13042	6.60576	0.0256042	DHRS4L1	0.138982	0.0240974	0.801573	0.0272886	C20orf45	1.13074	1.00136	1.27684	0.0474937	DENR	2.09969	1.07011	4.11985	0.0310048	EIF3K	1.42318	1.06979	1.8933	0.0153837	LOC399815	1.35057	1.05853	1.72319	0.0156266	CNOT6L	0.251994	0.0662836	0.958019	0.0430828	FLJ38717	0.507929	0.312442	0.825726	0.00628842	CEBPG	1.31182	1.04183	1.65179	0.0209722
COL5A2	2.59101	1.21657	5.51824	0.0135798	DPP9	0.231257	0.0540954	0.988619	0.048222	DHX35	5.95488	1.42344	24.9119	0.0145453	C20orf58	1.1343	1.00344	1.28222	0.04392	DERL3	0.814187	0.685713	0.966731	0.0189698	EIF4E2	1.6954	1.12348	2.55846	0.0119181	LOC400891	0.819597	0.700762	0.958583	0.0128026	CNTNAP2	0.246429	0.0808667	0.750953	0.0137491	FLJ41455	0.463574	0.249898	0.859954	0.0147471	CECR2	1.43825	1.02796	2.01229	0.0339324
COL6A5	6.78681	1.21157	38.0173	0.0293859	DPT	1.9497	1.39521	2.72457	9.21e-05	DHX8	14.6035	1.54365	138.155	0.0193543	C20orf74	0.737573	0.595417	0.913668	0.00532822	DFNB59	0.719721	0.532406	0.97294	0.0324904	EIF4EBP2	1.51791	1.0247	2.24853	0.0373749	LOC440905	1.22238	1.03939	1.43759	0.015229	CNTNAP3	0.108503	0.0127345	0.924485	0.0421745	FLRT3	1.28694	1.0048	1.64831	0.0457259	CELSR3	1.41728	1.01981	1.96965	0.0378208
COL8A1	2.57685	1.28763	5.15688	0.00749134	DPYSL5	2.34464	1.00689	5.45973	0.0481679	DIS3L	0.120403	0.034821	0.416328	0.000824819	C20orf80	1.3185	1.03517	1.67938	0.0250907	DGKD	1.39793	1.03679	1.88487	0.028028	EIF4G2	1.51782	1.03118	2.23412	0.0343774	LOC643037	0.759422	0.60525	0.952866	0.0174549	COASY	0.176469	0.0403811	0.771189	0.0211518	FLYWCH1	4.2566	1.35771	13.345	0.0129737	CENPE	1.23846	1.01344	1.51346	0.0365808
COL8A2	2.68222	1.47398	4.88086	0.00123743	DQ582785	4.10933	1.02894	16.4116	0.0454632	DISC1	14.6708	1.67317	128.638	0.0153244	C20orf85	0.945465	0.896793	0.996779	0.037561	DGKK	2.89096	1.28594	6.49925	0.0102164	ELF1	1.39074	1.03409	1.87041	0.0291343	LOC645431	0.671905	0.479847	0.940834	0.0206109	COG1	0.13267	0.0351749	0.500398	0.00286235	FMNL1	0.183555	0.0544471	0.618813	0.00625678	CENPF	1.36822	1.09569	1.70854	0.00566979
COLEC11	0.481818	0.274164	0.846749	0.0111419	DSC3	1.30599	1.03636	1.64577	0.0236536	DKC1	0.252927	0.0936567	0.683048	0.0066879	C21orf29	0.722749	0.561638	0.930078	0.0116265	DHRS1	0.773969	0.628647	0.952886	0.0157439	EMD	0.6519	0.461711	0.920432	0.0150549	LOC646938	0.360604	0.149273	0.871125	0.0234174	COG7	0.148094	0.0237522	0.923355	0.0408193	FMO4	2.6786	1.06971	6.70732	0.0353907	CENPJ	1.80916	1.07569	3.04276	0.0254163
COPS7B	10.6555	1.11448	101.877	0.0399704	DSCAM	2.51329	1.21238	5.21009	0.0132215	DKFZP434A062	0.120294	0.0179057	0.808158	0.0293222	C21orf33	1.37236	1.12541	1.6735	0.00176492	DHRS9	1.51378	1.17238	1.95459	0.00147464	EMP3	0.818764	0.681151	0.984179	0.0331865	LONRF2	0.844863	0.716456	0.996284	0.0450466	COL10A1	1.54953	1.04589	2.2957	0.0289864	FMO5	4.25653	1.02104	17.7447	0.0467505	CENPW	1.16195	1.00033	1.34967	0.0494978
COX11	0.0989331	0.0156366	0.62595	0.0139835	DSCR3	0.608129	0.372517	0.992762	0.0466995	DKFZP434C153	23.3651	1.9495	280.035	0.0128908	C21orf56	1.61006	1.30686	1.98361	7.68e-06	DIAPH2	1.41206	1.00472	1.98456	0.0469137	EMR2	0.871287	0.764509	0.992979	0.0388675	LPAR2	0.491567	0.250649	0.96405	0.038781	COL11A1	1.49321	1.11186	2.00537	0.00770571	FMO6P	4.36431	1.34698	14.1406	0.0140269	CEP41	0.476062	0.2397	0.945493	0.0340008
CP	1.90086	1.14171	3.1648	0.013531	DSG1	13.677	3.54853	52.7147	0.000144773	DKFZP434F142	4.55786	1.09215	19.0213	0.0374442	C21orf58	0.690002	0.531258	0.896181	0.00540772	DICER1	1.74231	1.08831	2.78933	0.0207546	EPB41L4B	1.26151	1.02117	1.55842	0.0312215	LRIF1	1.83675	1.14089	2.95703	0.0123321	COL17A1	0.199698	0.0486432	0.819831	0.0253742	FMOD	0.730585	0.538727	0.990769	0.043422	CEP57L1	3.5032	1.07224	11.4456	0.0379468
CPA1	26.1574	4.26956	160.253	0.000416402	DSN1	1.36585	1.01287	1.84183	0.0409751	DKFZP547L112	5.09992	1.02791	25.303	0.0461906	C21orf59	1.29268	1.01782	1.64178	0.035313	DIRAS1	1.28506	1.04898	1.57428	0.0154509	EPHB2	1.29549	1.04715	1.60272	0.0171125	LRP12	0.683829	0.487399	0.959424	0.0278273	COL21A1	0.299081	0.0909669	0.98332	0.046849	FNDC3B	8.71924	2.20758	34.4382	0.00200237	CEP63	1.76366	1.0301	3.0196	0.0386343
CPA2	24.5305	1.9256	312.498	0.013715	DTX1	0.439345	0.203451	0.948752	0.0362693	DKFZp761P0212	0.0027304	1.24e-05	0.601133	0.0319625	C21orf63	0.821739	0.709656	0.951526	0.00868841	DISP1	1.26714	1.02806	1.56182	0.02646	ERCC8	1.33584	1.02668	1.73809	0.0310837	LRRC10B	0.822054	0.707928	0.954578	0.0101832	COL24A1	11.7087	3.50024	39.1667	6.51e-05	FNDC9	4.15069	1.01234	17.0182	0.0480413	CEP72	1.3809	1.02935	1.85252	0.0313239
CPB2	0.109671	0.0278545	0.431805	0.00157254	DUS3L	0.401381	0.217906	0.739337	0.00340089	DKK3	3.13904	1.13611	8.67306	0.0273792	C21orf66	1.32095	1.0675	1.63457	0.0104385	DKC1	0.565338	0.329551	0.969826	0.0383371	ERG	0.753031	0.575865	0.984702	0.0382084	LRRC41	0.550601	0.305253	0.993149	0.0473891	COL3A1	1.5101	1.02289	2.22937	0.0380941	FNIP1	3.08442	1.14175	8.33248	0.0263237	CEP89	1.76334	1.19081	2.61113	0.00462791
CPEB1	6.70967	1.699	26.4979	0.00660138	DUSP13	2.63862	1.1416	6.09874	0.0232217	DLG5	3.70225	1.16676	11.7476	0.0263001	C21orf87	0.766337	0.612546	0.958739	0.0198773	DKK2	1.30687	1.0268	1.66333	0.0296383	ERO1L	0.742909	0.592537	0.931442	0.0100107	LRRC43	0.753877	0.592498	0.959211	0.0215162	COL5A1	1.98424	1.11517	3.53057	0.0197671	FOXD1	1.35592	1.00029	1.83797	0.0497806	CERCAM	1.6549	1.03801	2.63842	0.0342837
CPLX2	0.017801	0.000445756	0.710872	0.0322447	DUSP2	1.35399	1.0786	1.69969	0.00899715	DLK2	5.33008	1.21657	23.3524	0.026416	C22orf13	0.70808	0.58328	0.859581	0.000483905	DKK3	1.36319	1.08611	1.71096	0.0075295	ERO1LB	0.817063	0.674658	0.989527	0.038667	LRRC46	0.724217	0.542126	0.967468	0.0289765	COL5A2	1.73931	1.12749	2.68312	0.0123318	FOXD2	5.36075	1.10651	25.9714	0.0370076	CERS5	3.38321	1.56534	7.31219	0.00193839
CPSF7	7.87979	1.37765	45.0701	0.0203389	DUSP7	2.07408	1.05017	4.09629	0.0356456	DLL4	9.97025	1.45054	68.53	0.0193803	C22orf15	0.815525	0.723011	0.919878	0.00090216	DLEU2L	1.32886	1.06095	1.66443	0.0133236	ESD	1.72902	1.2253	2.43982	0.00183088	LRRC48	0.762312	0.605251	0.96013	0.0211326	COL5A3	9.8867	2.05389	47.5911	0.00426808	FAP	1.66643	1.08767	2.55313	0.018974	CES3	0.438439	0.222044	0.865723	0.0175321
CRADD	0.177169	0.0395068	0.794514	0.0237966	DYNC1H1	5.74234	1.4916	22.1068	0.0110433	DMTF1	3.69635	1.18611	11.5191	0.0241788	C22orf16	0.829716	0.713186	0.965286	0.0156266	DLGAP4	1.54084	1.03465	2.29467	0.0333716	ETV7	0.866885	0.77882	0.964908	0.00896115	LRRN2	0.72087	0.540661	0.961144	0.0257483	COL8A2	1.62094	1.0197	2.57667	0.041104	FOXP2	14.7869	2.10134	104.053	0.00681213	CETN2	0.582126	0.4096	0.827322	0.00255344
CRAT	0.0987203	0.0150733	0.646554	0.0157453	DYNLL1-AS1	0.540252	0.351384	0.830638	0.00502456	DNAJA2	0.320792	0.139077	0.739927	0.00766856	C2orf25	1.33003	1.11208	1.5907	0.00178815	DMGDH	1.64472	1.08761	2.48719	0.018375	EVI2B	0.86732	0.756655	0.99417	0.0409612	LSM5	1.89819	1.12478	3.20339	0.0163788	COLEC11	0.461789	0.306035	0.696811	0.000232381	FOXP4	0.497926	0.264411	0.93767	0.0308308	CFLAR	0.62699	0.426353	0.922045	0.0176715
CRB2	7.91132	1.2965	48.2753	0.0250025	DYRK3	1.84125	1.0501	3.22846	0.0331234	DNAJC16	8.19268	1.70546	39.356	0.00862307	C2orf28	1.20459	1.04354	1.39049	0.0110207	DNAH3	0.838883	0.710531	0.990421	0.0381192	EXOC3L4	0.840147	0.744269	0.948377	0.00484342	LSM7	0.5483	0.301981	0.995538	0.048307	COMP	2.00133	1.24521	3.21658	0.00415963	FSD1	2.73329	1.32236	5.64968	0.00664363	CFP	0.443041	0.212522	0.923599	0.0298549
CRCT1	0.0709937	0.00819419	0.615082	0.0163447	E2F1	1.42994	1.02195	2.00081	0.0369183	DNAJC17	0.161817	0.0295668	0.885615	0.0357264	C2orf3	1.20087	1.02707	1.40407	0.0217403	DNAJA4	1.22468	1.05748	1.41832	0.00680471	EXOSC1	1.60328	1.06257	2.41913	0.0245039	LTN1	1.93087	1.07477	3.4689	0.0277231	COPZ2	2.37305	1.13164	4.97632	0.0221798	FZD3	0.692513	0.494275	0.970258	0.0327248	CHCHD4	0.557493	0.380049	0.817785	0.0027993
CREB3L3	779.18	2.70007	224854	0.0212441	E2F2	2.70284	1.03614	7.05049	0.0420986	DNAJC18	4.0892	1.13671	14.7105	0.0310731	C2orf32	1.2789	1.06802	1.53142	0.00745653	DNAJB11	1.4827	1.06055	2.07288	0.0212321	EXOSC8	1.45781	1.02824	2.06684	0.0343188	LY6K	1.13753	1.01045	1.28059	0.0330094	COQ4	0.219728	0.0577621	0.835849	0.0262156	G3BP2	0.560186	0.327399	0.958486	0.0344562	CHCHD7	1.40514	1.01302	1.94904	0.041602
CRISPLD1	0.312121	0.151613	0.642554	0.0015747	EARS2	0.555667	0.323772	0.953653	0.0329934	DNAJC19	0.402503	0.164694	0.983698	0.0459325	C2orf33	1.35648	1.0754	1.71103	0.0100648	DNAJC12	1.34281	1.11956	1.61059	0.00148678	FABP1	1.11089	1.00032	1.23369	0.0493094	LY75	0.775591	0.613181	0.981017	0.03402	CORO1A	7.25293	2.19256	23.9925	0.0011698	G6PC2	5.44759	1.61163	18.4138	0.00637234	CHDC2	0.438793	0.198346	0.970725	0.0420217
CRKL	19.3487	1.48342	252.371	0.023765	ECI2	0.765604	0.620254	0.945015	0.0129023	DNAJC27	6.28295	1.42717	27.66	0.0150854	C2orf39	0.767012	0.663006	0.887332	0.000360034	DNAJC18	1.32785	1.02905	1.71342	0.0292479	FADD	0.667006	0.473616	0.939362	0.0204475	LYPD1	0.841834	0.718631	0.986159	0.0329574	CORO1B	4.60382	1.14178	18.5633	0.0318458	GABPB1-AS1	0.547416	0.324849	0.922473	0.0236328	CHDH	0.29524	0.122505	0.711537	0.00656251
CRNKL1	8.07018	1.17803	55.2852	0.0334329	ECRP	32.7751	1.15284	931.789	0.0410286	DNAJC5B	0.316588	0.105395	0.950977	0.0404098	C2orf40	1.13688	1.03689	1.2465	0.00630874	DNAJC30	0.741646	0.585033	0.940185	0.0135265	FAM108A1	0.640264	0.418188	0.980272	0.0402038	LYPD6B	0.819773	0.677876	0.991372	0.0404305	CORO1C	4.01317	1.23246	13.0679	0.0210572	GABRA4	6.08823	1.58339	23.4096	0.0085695	CHGA	0.629961	0.449935	0.882019	0.00712234
CRTAP	0.0460951	0.00389071	0.546111	0.0147046	EDNRA	1.33675	1.1334	1.57659	0.000566276	DNASE1L3	0.388455	0.151113	0.998569	0.0496536	C2orf47	1.33424	1.0865	1.63847	0.00592983	DNAL4	0.38009	0.192998	0.74855	0.00514958	FAM113B	0.779288	0.640336	0.948393	0.0128186	LYSMD4	1.61872	1.00578	2.6052	0.0472899	CORO2A	0.453336	0.21784	0.943415	0.0343667	GABRB2	1.65039	1.00191	2.7186	0.0491318	CHGB	0.691696	0.515283	0.928507	0.0141377
CRX	1428.56	2.50612	814319	0.0248498	EEA1	2.00774	1.2113	3.32783	0.00686136	DNM3	2.0907	1.09753	3.98261	0.0248969	C2orf7	1.34246	1.13316	1.59041	0.000660425	DNMBP	1.24077	1.07933	1.42635	0.00241819	FAM118A	0.770294	0.61392	0.966499	0.0241776	LYST	0.602269	0.368598	0.984074	0.0429653	COX18	0.208577	0.0474369	0.917103	0.0380335	GALNT6	0.63481	0.465685	0.865358	0.0040428	CHMP4B	1.38193	1.01801	1.87594	0.0380418
CRYBA4	0.00447441	5.78e-05	0.346275	0.0147719	EEF1A1	0.317124	0.134369	0.748446	0.00875895	DNMBP	3.58348	1.46767	8.74948	0.00507279	C3orf1	1.39832	1.17151	1.66904	0.000204815	DOCK6	1.27617	1.03649	1.57127	0.0215816	FAM136A	1.52929	1.01418	2.30604	0.0426489	LZIC	1.63461	1.00366	2.66221	0.0483077	CPA4	11.1628	1.24126	100.389	0.0313327	GAS2L2	3.77896	1.14199	12.5049	0.0294485	CHN1	1.31031	1.09454	1.56861	0.00323998
CRYBB3	114.706	1.67801	7841.12	0.0278002	EEF1A1P42	0.179469	0.0547141	0.588679	0.0045935	DNPEP	0.131421	0.0186635	0.925418	0.0415703	C3orf14	1.31621	1.09154	1.58713	0.00401259	DOK5	0.861267	0.763056	0.972117	0.0156168	FAM149B1	1.56076	1.12673	2.16198	0.00741334	MAGEA4	1.14684	1.00672	1.30647	0.0393248	CPNE1	8.20291	1.334	50.4406	0.0231507	GAS2L3	1.54593	1.04048	2.29693	0.0310541	CHODL	0.846289	0.725262	0.987512	0.0340433
CSF3	0.105133	0.020161	0.548231	0.00751096	EEF2	0.612355	0.406374	0.922744	0.0190635	DNTTIP1	4.17322	1.02787	16.9436	0.0456723	C3orf17	1.23549	1.03478	1.47514	0.0193884	DOK6	1.26473	1.02923	1.55411	0.0254794	FAM153A	0.878466	0.787299	0.980191	0.0204575	MAK	0.633142	0.446412	0.89798	0.0103622	CPT1B	0.422854	0.192532	0.928709	0.032016	GATAD1	0.444891	0.21001	0.94247	0.0344585	CHRDL1	1.16992	1.04174	1.31387	0.00803621
CSGALNACT2	5.26903	1.12965	24.5763	0.0344192	EFS	1.29816	1.11555	1.51065	0.000741423	DOCK1	4.12887	1.64143	10.3858	0.00258738	C3orf27	0.820481	0.675943	0.995926	0.0453655	DOK7	0.848892	0.739701	0.974201	0.019699	FAM153B	0.900961	0.827506	0.980936	0.0162364	MAP1A	0.62468	0.391425	0.996936	0.048515	CPT1C	3.71694	1.59874	8.64157	0.0022884	GC	3.3921	1.00745	11.4213	0.0486165	CHRNA1	1.44321	1.05054	1.98265	0.0235574
CSMD3	27.8145	3.26945	236.628	0.00233104	EGLN3	0.857056	0.752657	0.975935	0.0199378	DOCK4	5.07618	1.207	21.3484	0.0266454	C3orf28	1.29038	1.09907	1.51499	0.00184768	DPCR1	1.25161	1.03165	1.51845	0.0228465	FAM159A	0.792728	0.630711	0.996363	0.0464587	MAP1LC3C	0.657063	0.434564	0.993483	0.0464853	CPT2	0.111558	0.022916	0.543075	0.0066077	GDAP2	2.14462	1.04831	4.38742	0.0366939	CHRNA6	2.24484	1.02162	4.93267	0.0440923
CSNK1G1	20.1428	1.55846	260.341	0.0214608	EGR1	1.23426	1.00579	1.51463	0.0438745	DOK5	0.533396	0.316037	0.900245	0.0185985	C3orf32	0.635108	0.468802	0.86041	0.00338403	DPEP1	1.70765	1.12168	2.59974	0.0125795	FAM164A	1.30224	1.02356	1.65678	0.0315922	MAP3K13	1.92751	1.02238	3.63395	0.0425216	CPVL	3.0401	1.61566	5.72041	0.000566024	GDF3	1.76788	1.12584	2.77607	0.0133324	CHST1	0.731559	0.553785	0.966402	0.0277671
CSNK2A1	10.9867	1.24109	97.259	0.0312329	EGR2	1.22626	1.0396	1.44644	0.0154806	DPY19L4	3.07875	1.11581	8.49489	0.0298873	C3orf34	0.810965	0.662174	0.993189	0.0427598	DPF1	0.833306	0.702284	0.988771	0.0366762	FAM167A	0.871013	0.781595	0.970661	0.0124626	MAP4K2	1.49362	1.00474	2.22038	0.0473307	CRABP2	2.43797	1.04175	5.70548	0.0399514	GGPS1	0.590463	0.352975	0.987739	0.0447539	CHST4	0.702558	0.534608	0.923269	0.0113182
CSRP3	6.60199	1.96531	22.1778	0.00226691	EHF	0.847216	0.737363	0.973435	0.0192863	DRAP1	0.061548	0.00962286	0.393662	0.00323354	C3orf38	1.21352	1.01344	1.4531	0.0352717	DPPA5	1.3673	1.04797	1.78393	0.0211536	FAM171A1	1.35282	1.05163	1.74029	0.018687	MAPK15	0.472535	0.278777	0.800961	0.00536437	CRAT	0.0853613	0.0108638	0.670718	0.0192989	GHRLOS	4.58769	1.26506	16.6371	0.0204671	CHSY3	1.62536	1.28028	2.06345	6.63e-05
CST1	0.113618	0.0324382	0.397958	0.000672216	EID2B	1.38919	1.05916	1.82204	0.017534	DRD5	7.36855	1.16881	46.4537	0.0335026	C3orf58	1.19427	1.02224	1.39526	0.025274	DPYSL4	1.21373	1.0396	1.41703	0.0142275	FAM171B	1.2123	1.04491	1.4065	0.0111018	MATN3	1.76611	1.09427	2.85045	0.0198688	CREM	6.82611	2.10686	22.1163	0.00136287	GIGYF2	0.309196	0.109298	0.874697	0.0269466	CHTF18	1.43924	1.08778	1.90425	0.0108051
CST2	0.0969677	0.0270393	0.347743	0.00034219	EID3	1.84364	1.29867	2.61732	0.000622227	DROSHA	4.02297	1.43044	11.3142	0.00832735	C3orf59	1.32257	1.11366	1.57066	0.00143656	DSCR5	0.711042	0.534356	0.946149	0.0192964	FAM182A	1.26606	1.01348	1.5816	0.0377219	MAPRE3	0.7023	0.495297	0.995817	0.0473127	CRH	49.6094	2.79813	879.55	0.00778232	GJB2	1.56022	1.11044	2.19219	0.0103563	CIART	1.52115	1.22536	1.88835	0.000143506
CST3	0.187406	0.0447615	0.784625	0.0219082	EIF1	1.67166	1.09062	2.56226	0.01837	DSC2	2.09751	1.0367	4.24381	0.0393795	C3orf63	1.18774	1.01932	1.38399	0.0274372	DSPP	1.2868	1.06104	1.56058	0.010407	FAM188A	1.46503	1.05809	2.02847	0.0214454	MATK	0.739047	0.549886	0.99328	0.044999	CRIPAK	0.22059	0.0690312	0.704896	0.010774	GJB1	0.676617	0.469688	0.974711	0.0359499	CIB1	0.741683	0.552924	0.994881	0.0461288
CST5	0.14579	0.0366039	0.580671	0.00631708	EIF3G	0.621257	0.418346	0.922586	0.0183081	DSCR6	1.99011	1.02647	3.85839	0.0416188	C4BPA	1.22193	1.05593	1.41403	0.00713448	DST	1.3613	1.01335	1.82873	0.0405579	FAM189A2	0.880275	0.781282	0.991811	0.0361668	MATN4	1.44556	1.01216	2.06455	0.0427207	CRISPLD2	4.00899	1.61402	9.95778	0.00277828	GLIDR	0.509942	0.31548	0.824272	0.00598246	CIC	1.94923	1.22467	3.10248	0.00488307
CST7	0.0712823	0.00997498	0.50939	0.00848241	EIF4EBP1	1.33191	1.09379	1.62186	0.00434383	DSG2	7.52003	1.94892	29.0165	0.00340584	C4BPB	1.1795	1.02469	1.3577	0.0214609	DSTN	1.74733	1.11781	2.73139	0.0143415	FAM194A	1.33263	1.0715	1.65739	0.00986233	MBD1	0.45247	0.229884	0.890575	0.0217105	CRLF2	0.000401696	2.23e-06	0.072374	0.00316878	GLTSCR1L	0.352556	0.197232	0.630201	0.000434825	CIDEA	1.73892	1.16897	2.58676	0.00632448
CSTF1	19.6451	1.91296	201.744	0.0122176	EIF4G3	2.00798	1.22649	3.28742	0.00557727	DST	8.97974	2.3566	34.217	0.0013004	C4orf14	0.655048	0.47552	0.902354	0.00963395	DTNB	0.827083	0.687242	0.99538	0.0445403	FAM204A	1.68152	1.13999	2.48029	0.00877582	MCAT	0.706155	0.501209	0.994902	0.046681	CRNKL1	4.74173	1.07215	20.971	0.0401886	GMPR	0.745089	0.586268	0.946934	0.0161388	CIDEC	1.60422	1.06373	2.41933	0.0241533
CTCFL	2.00918	1.22076	3.30679	0.00605805	ELAVL2	1.59225	1.01599	2.49537	0.0424402	DTD1	6.83851	1.12163	41.6941	0.0371233	C4orf18	1.16316	1.02438	1.32074	0.0197209	DTX2	2.12903	1.14882	3.94557	0.0163627	FAM24B	1.17491	1.0005	1.37974	0.049295	MCM5	1.80273	1.08818	2.98649	0.0221334	CRTAC1	2.65085	1.27201	5.52436	0.00926368	GNAT2	5.37028	1.62461	17.7518	0.0058608	CIITA	0.549219	0.309382	0.97498	0.0407077
CTH	0.409337	0.202932	0.825682	0.0125956	ELAVL4	2.00586	1.06019	3.79503	0.0323847	DTX3	4.58754	1.28349	16.3971	0.0190777	C4orf19	1.15428	1.02202	1.30365	0.0208471	DUOXA2	1.46982	1.06816	2.02253	0.018039	FAM26F	0.854648	0.75907	0.96226	0.00943867	MCM8	1.82078	1.20074	2.76101	0.00478484	CRYL1	0.310752	0.119318	0.809321	0.0167042	GNB2	1.53893	1.09346	2.16586	0.0134202	CILP2	1.33202	1.09999	1.61299	0.00332653
CTNNA2	0.435839	0.191117	0.993921	0.0483293	ELFN1	1.93328	1.13856	3.28272	0.0146741	DUS2L	0.108356	0.0153707	0.763864	0.0257279	C4orf27	1.33657	1.14845	1.5555	0.000178052	DUSP9	0.862355	0.762964	0.974694	0.0177775	FAM48A	1.43014	1.03741	1.97155	0.0289509	MDS2	0.528014	0.295342	0.943987	0.031207	CRYZ	0.179332	0.0635847	0.505781	0.00116025	GNPDA2	0.433087	0.253564	0.739712	0.00218529	CKAP2L	1.33861	1.07715	1.66353	0.00853187
CTNNBIP1	0.25056	0.0644699	0.973791	0.0456832	ELMO2	1.65403	1.01111	2.70576	0.0450759	DUSP11	0.106341	0.0269923	0.418951	0.00135714	C4orf28	0.788807	0.630583	0.986733	0.0378119	DYNLT3	1.49916	1.00091	2.24544	0.0494887	FAM54A	1.29162	1.04674	1.59379	0.0170404	MED10	1.91386	1.07816	3.3973	0.0266231	CSF1	60.9595	1.68119	2210.37	0.0248625	GNPNAT1	0.576768	0.344106	0.966742	0.0367694	CKAP4	1.49768	1.00965	2.22162	0.0446772
CTRB1	69.1195	3.41086	1400.68	0.00579428	ELMO3	0.793367	0.657396	0.957461	0.0158149	DUSP14	3.32051	1.13613	9.70471	0.0282933	C4orf30	0.727976	0.595749	0.889551	0.00190696	DYRK1B	1.17187	1.00583	1.36531	0.0418959	FAM65C	1.33125	1.0432	1.69883	0.0214511	MED16	0.484537	0.264023	0.889223	0.0193372	CSF1R	2.41158	1.04922	5.5429	0.0381615	GNRHR	8.94174	1.32388	60.394	0.0245859	CKS1B	1.35141	1.04449	1.74854	0.0219585
CTSE	0.213391	0.0498619	0.913238	0.0373137	ELSPBP1	31.5684	1.34429	741.332	0.0320581	DUSP2	0.341993	0.1182	0.989499	0.0477666	C4orf31	0.64424	0.504608	0.82251	0.000419277	DYRK4	1.32195	1.02953	1.69742	0.0286595	FAM82A1	1.32839	1.06963	1.64975	0.0102006	MED19	1.56903	1.01871	2.41665	0.0409441	CSF2RA	4.41315	1.47582	13.1966	0.00789825	GOLGA4	0.458952	0.227933	0.92412	0.0291871	CLCC1	0.65738	0.446184	0.968541	0.0338692
CTSH	0.0886461	0.0193053	0.407045	0.001835	EMB	1.39559	1.10054	1.76975	0.00594987	DVL1	4.18531	1.16036	15.096	0.0287281	C4orf33	1.3136	1.11114	1.55295	0.00140304	E2F1	0.834759	0.699481	0.9962	0.045266	FAM84A	1.13304	1.00456	1.27795	0.0419521	MED24	0.341251	0.139352	0.83567	0.0186312	CSGALNACT2	4.74065	1.24375	18.0694	0.0226388	GORAB	0.479802	0.289851	0.794235	0.00429224	CLCN6	2.33217	1.46435	3.71427	0.000362095
CTSK	2.67723	1.3577	5.2792	0.00447408	EML5	1.77909	1.00016	3.16468	0.0499373	DYDC2	0.510966	0.303623	0.859902	0.0114614	C4orf7	0.765571	0.657278	0.891706	0.000597075	EAF2	1.27485	1.00535	1.61659	0.0450709	FAM86FP	0.707922	0.506602	0.989245	0.043042	MEIS1	0.733776	0.570435	0.943889	0.0159767	CSNK2A1	15.7394	3.22129	76.9038	0.000661108	GORASP2	0.48717	0.246554	0.962604	0.038485	CLDN10	0.907113	0.829228	0.992314	0.0333026
CUL5	0.165957	0.0366465	0.751555	0.0197754	EMP3	1.25452	1.02852	1.53017	0.0252546	DYRK2	3.45362	1.40008	8.51918	0.00713496	C5	0.859047	0.739991	0.997258	0.0459296	EBAG9	0.588749	0.44226	0.783758	0.000284352	FARSB	1.53177	1.05257	2.22912	0.0259066	METTL5	2.06056	1.07867	3.93623	0.0285761	CSPP1	0.25986	0.0707711	0.954161	0.0422884	GPAA1	1.96682	1.20985	3.19741	0.00636525	CLDN6	1.19066	1.02999	1.37639	0.0183024
CWC27	9.04707	1.03926	78.7574	0.0460599	ENAH	1.57603	1.03124	2.40862	0.0355442	EBP	0.406921	0.173472	0.954532	0.0387402	C5orf13	1.2388	1.11245	1.3795	9.56e-05	ECGF1	0.793951	0.664174	0.949085	0.0112826	FASLG	0.828689	0.725171	0.946984	0.00577876	MFHAS1	0.601834	0.402272	0.900396	0.0134953	CSRP3	14.5253	1.5284	138.043	0.019847	GPATCH3	3.73857	1.40528	9.94597	0.0082541	CLIC3	1.18846	1.01643	1.38959	0.0304414
CXCL12	4.06543	1.41804	11.6553	0.0090562	ENDOG	0.736963	0.596821	0.910011	0.00456496	ECE1	30.3385	4.29679	214.212	0.000621916	C5orf25	0.669354	0.541944	0.826717	0.000194296	ECM1	1.35276	1.09091	1.67745	0.00591069	FBP1	0.871081	0.763153	0.994272	0.0408472	MFN2	2.36075	1.23379	4.51707	0.0094715	CST7	85.5506	10.0254	730.038	4.76e-05	GPBAR1	4.95146	1.19853	20.4559	0.0270934	CLIC4	1.31586	1.00745	1.71866	0.0439604
CXCL14	0.592053	0.362348	0.967374	0.0364052	ENO3	2.51122	1.20505	5.23314	0.0139766	ECM1	2.49476	1.20672	5.15767	0.0136234	C5orf27	0.67136	0.521354	0.864525	0.00201323	EDEM2	1.5691	1.13672	2.16595	0.00616009	FBXL12	1.5015	1.07405	2.09906	0.0174133	MGAT3	0.679906	0.479652	0.963767	0.0302129	CST8	0.00216379	3.74e-05	0.125045	0.00303244	GPR137	4.05784	1.58632	10.3801	0.00346867	CLIP2	1.42614	1.08225	1.87932	0.0116894
CXorf68	0.0162142	0.000385436	0.682089	0.0307337	ENOSF1	0.74558	0.579411	0.959405	0.0224839	EDAR	2.91559	1.27367	6.67414	0.0113264	C5orf28	1.42578	1.11206	1.82801	0.00514719	EDG7	0.901762	0.828087	0.981992	0.0174149	FCER1G	0.699957	0.559525	0.875636	0.00179415	MGAT5B	0.751405	0.592556	0.952837	0.0183415	CSTF1	5.90698	1.19377	29.2288	0.0294761	GPR155	0.524556	0.301303	0.913231	0.0225585	CLIP3	1.41833	1.03708	1.93974	0.0286763
CXXC5	7.10863	2.19027	23.0714	0.0010938	ENOX1	1.31288	1.02926	1.67466	0.0283646	EFNA1	3.09015	1.08874	8.77072	0.0340315	C5orf30	1.29393	1.08833	1.53838	0.00351519	EDNRA	1.65123	1.03391	2.63712	0.0357648	FCGR1B	0.872293	0.762779	0.99753	0.0459231	MIDN	0.472063	0.260915	0.854084	0.0130887	CTDSPL	0.253677	0.0793448	0.811045	0.0207152	GPR161	0.532475	0.314948	0.900243	0.0186627	CLK2	2.13468	1.36705	3.33334	0.000853021
CYB5B	0.27838	0.0809441	0.957393	0.042453	ENPP1	1.70396	1.26209	2.30055	0.000501906	EFNB2	2.01611	1.03546	3.9255	0.0391635	C5orf33	1.29799	1.0971	1.53566	0.00236435	EED	1.37052	1.01983	1.84179	0.0366009	FCGR2A	0.829649	0.701905	0.980643	0.0285906	MIS18A	1.6678	1.02084	2.72476	0.0411193	CTF8	0.0481424	0.00532619	0.43515	0.00691877	GPR31	4.11092	1.24977	13.5221	0.0199664	CLNK	0.231149	0.0550299	0.970924	0.0454722
CYB5D2	0.104092	0.0165254	0.655658	0.015974	ENPP4	0.75952	0.588905	0.979565	0.0340887	EHD1	0.0991545	0.0160564	0.612319	0.0128456	C5orf34	1.32323	1.0559	1.65825	0.015003	EFHA1	1.33223	1.08373	1.63771	0.00646239	FCGR2B	0.86001	0.762348	0.970184	0.0142013	MLEC	1.75401	1.02275	3.0081	0.0411799	CTHRC1	2.01487	1.28404	3.16166	0.00230713	GPR37L1	5.7814	1.07201	31.1794	0.0412666	CLNS1A	0.5916	0.395311	0.885354	0.0107124
CYB5R1	0.258541	0.0707549	0.944718	0.0407585	ENSA	0.572527	0.377918	0.867349	0.00850177	EIF1	5.89733	2.07823	16.7346	0.000854145	C5orf4	0.785609	0.638906	0.965997	0.0221376	EFNB2	1.30952	1.06656	1.60784	0.0100142	FCGR3A	0.873419	0.763363	0.999341	0.0488896	MLNR	1.53515	1.05982	2.22368	0.0233735	CTNNAL1	0.210496	0.0962171	0.460505	9.57e-05	GPR87	1.29818	1.02209	1.64884	0.0324301	CLSTN3	1.91216	1.29335	2.82703	0.00115634
CYGB	0.0199749	0.000917856	0.434703	0.0127718	EOMES	1.34199	1.08734	1.65628	0.00614491	EIF1AD	0.133128	0.0197229	0.89861	0.038481	C6	0.890087	0.802832	0.986825	0.0269733	EGFR	1.55671	1.03131	2.34978	0.0351417	FCGR3B	0.8899	0.792591	0.999157	0.0483543	MMP1	0.861875	0.749865	0.990616	0.0363755	CTNND1	0.0506082	0.0073373	0.349065	0.00246041	GPRC5C	0.511845	0.27212	0.962757	0.0377362	CLTA	0.328018	0.157723	0.68218	0.0028478
CYLC2	0.00349421	2e-05	0.609452	0.0317134	EPB41L4B	0.622937	0.414105	0.937083	0.0230936	EIF1AX	0.186319	0.0706283	0.491516	0.000686137	C6orf106	0.748582	0.560629	0.999546	0.0496416	EGLN2	1.78804	1.04873	3.04854	0.0327821	FCHSD1	1.59575	1.11374	2.28636	0.0108636	MMP10	0.854194	0.738817	0.98759	0.0332845	CTNND2	0.312576	0.108952	0.896762	0.0305719	GPRC5D	3.96735	1.30575	12.0543	0.0150795	CLUAP1	0.614021	0.406389	0.927737	0.0205491
CYP11A1	0.124959	0.0189279	0.824953	0.0307884	EPC1	1.78957	1.08986	2.9385	0.0214467	EIF1AY	0.0441706	0.00820832	0.237691	0.000279837	C6orf111	1.20785	1.03596	1.40828	0.0159118	EID2	1.35677	1.07041	1.71973	0.0116514	FCHSD2	0.730224	0.534608	0.997416	0.048129	MOCS1	0.455535	0.23962	0.866004	0.016445	CTSK	1.49795	1.01404	2.21279	0.0423571	GPSM2	1.66229	1.06159	2.6029	0.0263389	CMTM3	1.68708	1.04427	2.72555	0.0325995
CYP1B1	2.07189	1.09856	3.90759	0.0244259	EPCAM	0.827781	0.725664	0.944269	0.00489891	EIF2S3	0.204319	0.0736182	0.567066	0.00229479	C6orf115	1.17313	1.01347	1.35794	0.0324189	EIF2S1	1.39569	1.08738	1.7914	0.00885142	FCN1	0.82514	0.715755	0.95124	0.00807551	MORN3	0.719569	0.521835	0.992228	0.0446901	CUEDC1	0.336464	0.11532	0.981688	0.0461748	GRAMD3	0.674089	0.459637	0.988596	0.0435218	CNDP2	0.397172	0.211368	0.746308	0.00411509
CYP24A1	0.358463	0.157046	0.818208	0.0148319	EPHA5	2.33094	1.13313	4.79496	0.0214724	EIF3I	0.0985946	0.019219	0.505797	0.00548631	C6orf118	0.851843	0.757956	0.957359	0.00711631	EIF4E2	2.20571	1.2172	3.99702	0.00910849	FCRL2	0.857727	0.736586	0.998793	0.0482101	MORN5	0.831476	0.716368	0.965081	0.015204	CUL2	6.77548	1.15421	39.7738	0.0341093	GREB1L	5.1529	1.19531	22.2137	0.0278584	CNGA4	0.32624	0.146332	0.727337	0.00617695
CYP26A1	2.02706	1.01536	4.0468	0.0451584	EPHA7	0.650406	0.42505	0.995242	0.0474863	EIF4A1	0.102413	0.0171841	0.61036	0.0123476	C6orf123	0.804167	0.672144	0.962121	0.0172192	EIF4E3	0.789008	0.654328	0.951408	0.0130798	FCRLB	0.724639	0.560004	0.937674	0.0143114	MRAP2	0.683688	0.492804	0.948509	0.0228197	CUL5	0.147413	0.030228	0.71889	0.0178735	GRHL3	1.60809	1.07399	2.40779	0.0210796	CNOT6L	0.504568	0.262605	0.969475	0.040072
CYP2F1	5.45411	1.24712	23.8529	0.0242404	EPM2AIP1	1.42307	1.00342	2.01825	0.0478054	EIF4E2	5.20426	1.24441	21.7648	0.023853	C6orf125	1.24612	1.07645	1.44253	0.00321452	EIF5B	1.37598	1.04299	1.81528	0.0239652	FERMT3	0.757172	0.633487	0.905006	0.00223668	MS4A5	0.615886	0.391051	0.969992	0.0364894	CUZD1	5.33057	1.21404	23.4054	0.02663	GRID2	3.40127	1.04291	11.0926	0.042394	CNR1	0.384154	0.179775	0.820881	0.013533
CYP39A1	0.273944	0.0885285	0.847696	0.0246618	EPS15L1	1.93331	1.1572	3.22995	0.0118182	EIF4E3	0.195256	0.063743	0.598105	0.00423818	C6orf142	0.780108	0.660202	0.92179	0.00354107	ELANE	1.1391	1.00776	1.28756	0.0372008	FETUB	0.677566	0.474936	0.966647	0.0317871	MS4A8B	0.8401	0.730048	0.966741	0.0150109	CX3CL1	0.354158	0.177201	0.707827	0.00330294	GRINA	1.7392	1.0803	2.79995	0.0227327	CNTN4	1.32266	1.06759	1.63866	0.0105188
CYP3A7	0.416	0.197648	0.87558	0.020894	EPS8L2	0.725666	0.528188	0.996975	0.0478545	EIF4G3	9.78321	2.23613	42.8023	0.00245664	C6orf146	0.71923	0.559192	0.92507	0.0102736	ELAVL3	1.51802	1.05719	2.17971	0.0237429	FGD2	0.731421	0.563906	0.948697	0.018432	MSLN	0.763679	0.613439	0.950715	0.0158587	CXCL12	1.63102	1.11425	2.38746	0.011854	GRK6	4.62512	1.62202	13.1883	0.00417434	CNTN6	2.88019	1.4331	5.78851	0.00297462
CYP4A11	16.1131	1.04204	249.159	0.0466532	EPYC	1.12546	1.02698	1.23339	0.0114122	EIF5A	0.212897	0.0748904	0.605221	0.00370797	C6orf152	1.27053	1.02604	1.57327	0.0281127	ELAVL4	1.67692	1.20237	2.33878	0.00232089	FGF12	1.1702	1.02503	1.33593	0.0200305	MTOR	2.0289	1.07342	3.83488	0.0293998	CXCL14	1.53678	1.1317	2.08685	0.0059147	GRP	2.03358	1.28758	3.21178	0.00233487	COA4	0.587101	0.375714	0.917421	0.0193659
CYTL1	0.218866	0.0745905	0.642203	0.00566971	ERC2-IT1	2.56847	1.1587	5.69346	0.0201977	ELF5	5.86409	1.28637	26.7321	0.0222941	C6orf154	0.798547	0.676262	0.942943	0.00798431	ELTD1	1.17678	1.03511	1.33784	0.0128724	FGFBP1	0.912589	0.835665	0.996593	0.0417577	MUC1	0.76837	0.622723	0.948083	0.0140046	CXCL16	5.20312	1.3251	20.4305	0.0181116	GRSF1	0.328875	0.152652	0.708528	0.00451325	COA6	0.651278	0.438869	0.966491	0.0332382
DACT2	0.462691	0.250426	0.854877	0.0138719	ERCC8	0.526128	0.290424	0.953126	0.0341483	ELK1	0.213917	0.0554063	0.825909	0.0252556	C6orf162	1.23853	1.04417	1.46906	0.014041	EMILIN3	1.20525	1.07554	1.3506	0.00131186	FGL1	0.806257	0.667511	0.973841	0.0254128	MUC5B	0.642465	0.437496	0.943463	0.024019	CXCR7	2.20556	1.28584	3.78312	0.00406305	GSC	3.7668	1.41158	10.0517	0.00808951	COASY	0.621527	0.42413	0.910794	0.0147197
DAND5	13.6979	2.99632	62.621	0.00073784	ERF	2.08945	1.30833	3.33692	0.0020347	ELK3	4.14199	1.13666	15.0933	0.0312304	C6orf188	1.15678	1.00723	1.32853	0.0392143	ENAH	1.66403	1.18418	2.33832	0.00334707	FGL2	0.808167	0.69867	0.934825	0.00414037	MXD1	1.88726	1.18085	3.01625	0.00793528	CXorf21	6.07755	1.88095	19.6372	0.00256339	GSDMC	1.65721	1.09459	2.50902	0.0169844	COBL	0.776207	0.639633	0.941942	0.0102963
DAOA-AS1	0.00522873	6.62e-05	0.412865	0.0184321	ERGIC1	0.630021	0.439326	0.90349	0.0120142	EMD	0.188602	0.0622345	0.571558	0.00318979	C6orf190	0.863777	0.749901	0.994946	0.042335	ENHO	0.716994	0.591277	0.86944	0.00071867	FGR	0.810653	0.681212	0.96469	0.0180316	MYCL1	0.644653	0.457235	0.908892	0.0122447	CXorf22	0.0517111	0.00530757	0.503816	0.0107669	GSN	4.45124	1.55934	12.7064	0.00526924	COG6	2.71721	1.42473	5.18219	0.00240879
DAPL1	1.58526	1.06801	2.35303	0.0222262	ERICH1-AS1	358.18	2.9484	43512.7	0.0163283	EMR1	0.418466	0.213125	0.821647	0.0113865	C6orf195	0.73833	0.590472	0.923213	0.00779799	ENO1	0.384143	0.181201	0.814377	0.0125762	FHOD1	0.693715	0.505495	0.952019	0.0235472	MYH8	1.77447	1.2368	2.54588	0.00184631	CXorf26	0.125265	0.0274325	0.571996	0.00734252	GSTO2	0.691961	0.48482	0.987603	0.0424897	COG7	0.489351	0.312421	0.76648	0.0017989
DARS2	5.07076	1.5043	17.0927	0.00882996	ERICH3	0.698136	0.505451	0.964274	0.0292023	EMX1	0.247615	0.0667488	0.918568	0.0368921	C6orf203	0.728447	0.59941	0.885262	0.00144706	ENPEP	1.33227	1.06389	1.66834	0.0124333	FKBP1B	1.29196	1.07614	1.55105	0.00601721	MYOC	0.717951	0.525749	0.980418	0.0371266	CYB561	0.112192	0.0342134	0.367898	0.00030591	GSX1	5.32057	1.04891	26.9885	0.0436329	COL10A1	1.17147	1.05714	1.29816	0.00252276
DBF4B	227.718	3.63341	14271.8	0.0101387	ERLEC1	0.502833	0.278845	0.906746	0.0222906	ENAH	2.88371	1.07983	7.70106	0.0345833	C6orf204	1.20013	1.02874	1.40007	0.0203223	ENTPD7	1.48945	1.11289	1.99343	0.00737874	FKBP7	1.21354	1.01087	1.45685	0.0378975	NAA50	2.11304	1.14259	3.90774	0.0170838	CYB5D2	0.114407	0.0395542	0.330914	6.31e-05	GSX2	3.51758	1.25866	9.83062	0.0164544	COL11A1	1.20147	1.10287	1.30888	2.65e-05
DBH	0.0265741	0.00276282	0.255602	0.00168333	ERO1L	0.775399	0.611476	0.983265	0.035796	ENDOG	0.303893	0.092829	0.994848	0.0490104	C6orf208	0.819142	0.695245	0.965118	0.0171113	ENTPD8	1.52448	1.02397	2.26964	0.037836	FLJ33996	1.19019	1.02266	1.38516	0.0244808	NAPA	1.9273	1.028	3.61332	0.0407485	CYB5R1	0.301043	0.0919441	0.985676	0.0472775	GTF2A1L	6.58901	1.05602	41.1118	0.0435582	COL11A2	1.77115	1.08397	2.89395	0.0224991
DBIL5P2	407.816	14.2137	11700.9	0.000448462	ERP27	0.915896	0.839843	0.998837	0.0470033	ENPP1	3.76185	1.67797	8.43367	0.00129752	C6orf211	1.24871	1.05888	1.47258	0.00829243	EPAS1	0.755993	0.591896	0.965585	0.0250607	FLJ36644	0.861771	0.762582	0.973861	0.0171018	NBN	2.12074	1.22002	3.68645	0.00770022	CYBB	4.17677	1.55761	11.2001	0.00450408	GTF2IRD2	3.22316	1.62815	6.38068	0.00078243	COL12A1	1.27117	1.06997	1.51022	0.00634887
DCAF12L1	2.28797	1.02057	5.12932	0.0444959	ERRFI1	1.21553	1.01366	1.45759	0.0351674	ENPP7	10.5031	2.07439	53.1791	0.00448782	C6orf25	0.789983	0.664056	0.939789	0.00779334	EPS8L3	1.2096	1.06328	1.37605	0.00381904	FLJ36848	1.557	1.02933	2.35517	0.0360033	NCAM1	0.492383	0.27309	0.887772	0.018484	CYorf15B	0.0036546	2.51e-05	0.531192	0.0271753	GTF3C2	2.18666	1.03523	4.61877	0.0402937	COL16A1	1.3642	1.11523	1.66876	0.00252181
DCAF15	10.2619	1.59089	66.1936	0.0143604	ERVMER34-1	0.840757	0.70855	0.997632	0.0469092	EPB41L1	3.82756	1.31034	11.1805	0.0141212	C6orf32	0.700263	0.569594	0.86091	0.000721664	EPX	2.08922	1.16671	3.74115	0.0131875	FLJ40288	1.54794	1.0033	2.38823	0.048285	NCK2	0.379158	0.175004	0.821472	0.0139518	CYP21A2	0.0518007	0.0058312	0.460166	0.0078967	GTPBP8	2.62773	1.14358	6.03802	0.0228435	COL1A1	1.32188	1.07129	1.63108	0.009266
DCBLD2	4.0987	1.16816	14.381	0.0276186	ESR1	0.687429	0.502459	0.940491	0.0190982	EPB41L4A-AS1	2.48497	1.00534	6.14231	0.0486674	C6orf35	1.25306	1.00438	1.56332	0.045645	ERAP2	0.881727	0.791092	0.982745	0.0229369	FLJ90680	1.36304	1.00865	1.84194	0.0437942	NCOA3	1.93191	1.31072	2.84751	0.000877774	CYP26B1	1.97048	1.12389	3.45475	0.0178998	GUCA1B	0.102688	0.0197474	0.533987	0.0068139	COL23A1	1.2622	1.06193	1.50024	0.00824989
DCLRE1C	8.49356	2.00317	36.0133	0.00370133	ETF1	0.611639	0.3793	0.986295	0.0437404	EPN2	4.80476	1.70664	13.527	0.00295755	C6orf55	1.38381	1.13004	1.69457	0.00167413	ERCC-00014	1.65493	1.03505	2.64605	0.0353943	FLVCR2	0.826031	0.698147	0.977341	0.0259447	NCOA6	2.31706	1.17954	4.5516	0.0147162	CYP2C8	0.0210233	0.000611956	0.722239	0.0323312	GUCD1	0.500001	0.304548	0.820893	0.00614026	COL25A1	1.91816	1.17461	3.13238	0.00923715
DCN	2.53545	1.18516	5.42418	0.0164949	EXOC2	0.65639	0.44988	0.957694	0.028945	EPYC	1.55132	1.0168	2.36683	0.0416252	C6orf60	0.666037	0.508954	0.871603	0.00306366	ERCC-00035	4.41161	1.684	11.5572	0.00252266	FMNL1	0.728164	0.573145	0.925113	0.009397	NDUFA3	1.79223	1.0089	3.18376	0.046572	CYP3A43	0.0129633	0.000473615	0.35482	0.0100648	GUF1	0.420543	0.234452	0.754339	0.0036653	COL26A1	1.56794	1.02287	2.40347	0.0390457
DCPS	0.254396	0.074749	0.865796	0.0284826	EXOSC1	2.3209	1.08167	4.97984	0.0306554	ERAL1	9.60425	1.30904	70.465	0.0260942	C6orf70	0.684397	0.527815	0.887431	0.00422388	ERCC-00043	4.06835	1.48133	11.1734	0.0064838	FMO5	1.2558	1.00733	1.56557	0.0428801	NDUFB3	1.90892	1.12157	3.249	0.0171809	CYP3A5	0.61929	0.418485	0.91645	0.0165628	GUSBP1	3.35736	1.21124	9.30602	0.0198908	COL3A1	1.2504	1.08429	1.44196	0.00212094
DCST1	1.27686e+06	111.468	14626448167	0.00319352	EXOSC9	0.606084	0.402803	0.911954	0.0163015	ERC1	3.90776	1.12635	13.5575	0.0317588	C6orf72	1.25548	1.02561	1.53687	0.0274529	ERCC-00057	3.23399	1.13287	9.23198	0.0283022	FNDC3A	1.51368	1.08517	2.11142	0.0146344	NEK1	0.424998	0.220932	0.817553	0.010364	CYP3A7	0.580336	0.364419	0.924185	0.0219018	H2AFX	6.69611	2.21382	20.2536	0.00075915	COL4A1	1.22735	1.00298	1.50191	0.0467173
DCUN1D1	9.19166	1.08321	77.9963	0.0420296	EXPH5	0.675855	0.489273	0.93359	0.0174604	ERCC6L	0.428952	0.189544	0.970747	0.0422334	C6orf78	0.706156	0.545673	0.913836	0.00817016	ERCC-00060	2.07057	1.02015	4.20256	0.0438833	FOLR1	0.898738	0.814684	0.991464	0.0330824	NEK10	0.646912	0.451503	0.926893	0.0176103	CYP7A1	0.013831	0.000463419	0.412791	0.0134879	H3F3A	1.56092	1.03131	2.36252	0.0352267	COL4A2	1.25289	1.00875	1.55612	0.0414773
DCUN1D2	24.2101	2.07322	282.714	0.0110405	EXT1	1.34783	1.02122	1.77891	0.0350105	ERMN	7.63115	2.10627	27.6481	0.00197402	C6orf85	0.756392	0.576874	0.991774	0.0434129	ERCC-00081	3.72732	2.09446	6.63316	7.68e-06	FOLR2	0.805326	0.664908	0.975398	0.0267749	NES	0.623914	0.421455	0.923632	0.0184301	CYTH3	5.65718	1.05132	30.4413	0.0435646	HABP2	4.67625	1.52021	14.3844	0.00713338	COL5A1	1.20265	1.06522	1.35781	0.00287733
DCUN1D3	0.126263	0.0222753	0.715696	0.0193945	EZR	0.757649	0.578302	0.992617	0.0440378	ERP44	5.4323	1.04848	28.1454	0.0437613	C6orf98	0.610257	0.456829	0.815214	0.000829382	ERCC-00085	2.85632	1.29351	6.3073	0.00941195	FOXA2	0.884901	0.802927	0.975243	0.0136859	NEU4	0.601026	0.409194	0.882791	0.0094445	CYTH4	8.82569	2.68513	29.0089	0.000334674	HAND2-AS1	3.13453	1.06935	9.18808	0.0373273	COL5A2	1.20969	1.07567	1.36042	0.00148552
DDIT4L	0.588693	0.353832	0.979446	0.041358	F11R	0.604636	0.422262	0.865777	0.00601746	ERRFI1	3.9313	1.64392	9.40137	0.00208825	C7orf11	1.27863	1.05971	1.54278	0.0103117	ERCC-00092	3.33391	1.32129	8.41221	0.0107736	FOXA3	1.14177	1.00258	1.30029	0.0456237	NEUROG3	0.595062	0.414683	0.853903	0.00484608	CYTIP	3.42172	1.58207	7.40055	0.00177507	HAO1	7.50154	1.98141	28.4005	0.00301031	COL5A3	1.70079	1.32249	2.1873	3.51e-05
DDX39A	11.233	2.20739	57.1631	0.00357071	F2RL1	0.80545	0.666917	0.972759	0.0246543	ESAM	9.87234	1.34968	72.2119	0.0241129	C7orf13	1.33313	1.18048	1.50552	3.58e-06	ERCC-00113	2.87782	1.1876	6.97361	0.019248	FOXJ1	0.833074	0.742143	0.935146	0.00195486	NHLRC4	0.680806	0.466275	0.994042	0.0464908	DAB2IP	0.322853	0.116561	0.894246	0.0296301	HAS2	1.3195	1.00788	1.72746	0.0436909	COL8A1	1.31277	1.1008	1.56556	0.00245471
DECR1	0.0858848	0.0153482	0.48059	0.0052067	FABP7	2.47626	1.42984	4.28847	0.00121189	ETFB	0.148865	0.0323102	0.685871	0.0145361	C7orf20	1.58606	1.28229	1.9618	2.12e-05	ERCC-00117	2.01483	1.14584	3.54285	0.0149863	FOXK1	1.42471	1.03109	1.9686	0.0319111	NIF3L1	2.08453	1.07258	4.05123	0.0302629	DAG1	0.0181994	0.000544279	0.608547	0.0252646	HBS1L	2.1719	1.19427	3.94983	0.0110294	COL8A2	1.30152	1.11301	1.52197	0.000963119
DEFA5	0.0790753	0.0113792	0.549505	0.0103088	FADD	0.608067	0.392433	0.942186	0.0259806	ETV1	3.0738	1.27365	7.41822	0.0124868	C7orf24	1.21612	1.01813	1.45261	0.0309198	ERCC-00136	2.2139	1.06611	4.5974	0.0330334	FPR1	0.861124	0.742895	0.998168	0.0472228	NKPD1	0.336137	0.149017	0.758224	0.0086183	DAP	0.206443	0.0759161	0.56139	0.00199428	HCCAT5	4.01214	1.30908	12.2967	0.0150461	COL9A2	1.26297	1.0094	1.58024	0.0411709
DEFA6	0.0263452	0.00154065	0.450503	0.0120579	FAM122C	1.56061	1.10911	2.1959	0.0106409	ETV7	0.394765	0.201116	0.774873	0.00690883	C7orf25	1.36565	1.05952	1.76024	0.0161087	ERCC-00138	3.20489	1.22787	8.36519	0.0173442	FPR3	0.875551	0.776978	0.98663	0.029195	NKX6-2	0.745046	0.5818	0.954098	0.0196826	DAPK2	0.154774	0.0489873	0.489003	0.00147896	HCN4	5.5066	1.05448	28.756	0.0430866	COL9A3	1.14883	1.02004	1.29389	0.0221925
DEFB125	0.011034	0.000219245	0.555313	0.0241849	FAM160A2	0.656109	0.436967	0.98515	0.042143	EVI5	5.18609	1.16596	23.0672	0.0306482	C7orf26	1.40132	1.08169	1.81539	0.0106345	ERCC8	1.34749	1.00436	1.80784	0.0467051	FRA10AC1	1.55559	1.12422	2.15249	0.00766304	NME5	0.775264	0.608881	0.987111	0.038903	DBN1	4.09839	1.38565	12.122	0.0107886	HDAC11	4.03615	1.80263	9.03708	0.000691889	COLEC11	0.843672	0.754399	0.943508	0.00289183
DENND4B	9.0606	1.37881	59.5401	0.0217695	FAM174A	0.722716	0.534006	0.978115	0.0354408	EXOSC4	0.255984	0.113074	0.579515	0.00108066	C7orf30	1.31043	1.10163	1.55879	0.00226527	ERGIC3	2.13906	1.2434	3.67989	0.00601454	FRG1B	1.39746	1.06571	1.83247	0.0155103	NME9	0.638721	0.425054	0.959794	0.03097	DCAKD	0.0225044	0.00198117	0.25563	0.00221238	HDAC8	2.41014	1.12473	5.16461	0.0236827	COMMD2	2.11862	1.44608	3.10395	0.000116718
DEPDC1B	2.57839	1.24025	5.3603	0.0111941	FAM174B	0.759054	0.585585	0.98391	0.0372974	EXOSC9	0.230037	0.053673	0.985918	0.0478089	C7orf34	0.755106	0.593979	0.959941	0.0218007	ERN2	1.20333	1.07463	1.34745	0.00134135	FSCN1	1.2163	1.01698	1.45469	0.0320046	NOP58	1.6241	1.00057	2.63619	0.0497298	DCBLD1	4.28537	1.13496	16.1806	0.0318151	HDLBP	0.274998	0.0950435	0.795674	0.0172366	COMMD7	4.30823	2.03383	9.12604	0.000136903
DGKE	0.0089315	0.000290659	0.274452	0.00693741	FAM179B	0.698185	0.504593	0.966051	0.0301261	EYA3	188.314	6.18212	5736.24	0.0026556	C7orf36	1.39947	1.17191	1.67123	0.000205684	ESF1	1.63461	1.2077	2.21242	0.00146286	FSCN3	0.792231	0.635016	0.98837	0.0390538	NPAS3	0.658069	0.463225	0.934869	0.0194948	DCBLD2	3.87271	1.07312	13.9759	0.0386645	HEBP2	2.26275	1.11171	4.60556	0.0243209	COMP	1.17293	1.07002	1.28574	0.000663282
DGUOK	0.116246	0.0164201	0.822955	0.0311545	FAM183CP	2.7186	1.32985	5.5576	0.00611911	F11R	4.86307	1.72489	13.7107	0.00278221	C7orf41	1.39066	1.10764	1.746	0.00450428	ESPNL	1.2764	1.10254	1.47766	0.00108825	FTCD	1.18254	1.0326	1.35425	0.0153665	NPC1	2.38557	1.32552	4.29338	0.00373312	DCLK3	18.511	1.39165	246.226	0.027087	HELQ	0.309895	0.105893	0.906906	0.0324907	COMT	0.554346	0.315626	0.97362	0.0400732
DHCR24	3.93055	1.34077	11.5227	0.012619	FAM196A	2.59156	1.02567	6.54806	0.0440549	F7	308.694	16.0717	5929.17	0.000143692	C7orf42	1.28872	1.03405	1.60611	0.023942	ETHE1	1.28329	1.02631	1.6046	0.0286848	FTSJD2	0.697345	0.494257	0.98388	0.0401211	NPHP1	0.488348	0.273692	0.87136	0.0152633	DCP1B	0.257727	0.0800444	0.829829	0.0230486	HES4	1.45326	1.12459	1.87798	0.00426913	COPB1	2.2899	1.08916	4.81438	0.0288719
DHRS7B	0.115314	0.0190122	0.699412	0.0188394	FAM205B	22.2826	1.19703	414.788	0.0374781	FAAH2	0.343424	0.160595	0.734394	0.0058511	C7orf43	0.688643	0.512548	0.925239	0.0132997	ETNK1	1.42968	1.04782	1.9507	0.0241589	FUT7	0.75993	0.584441	0.988112	0.040439	NPLOC4	1.82907	1.09022	3.06864	0.0221863	DCUN1D2	10.7086	1.11301	103.031	0.0401059	HEXIM1	0.525733	0.279855	0.98764	0.045649	COPZ2	1.78063	1.18141	2.68377	0.00584432
DHTKD1	6.6928	1.00507	44.5676	0.0493921	FAM20B	1.93754	1.1833	3.17255	0.00856585	FAH	0.219901	0.054377	0.889283	0.0336232	C7orf46	1.23051	1.00193	1.51124	0.047888	ETV4	0.868861	0.767719	0.983329	0.0260008	FYB	0.857198	0.756858	0.97084	0.0152714	NR4A2	0.753265	0.602528	0.941712	0.0128777	DDA1	11.025	1.20371	100.98	0.0336667	HGFAC	2.00382	1.12017	3.58454	0.0191603	CORO2A	0.749464	0.592462	0.94807	0.0161905
DHX16	40.0211	1.80173	888.973	0.0196945	FAM216A	1.40944	1.09862	1.80818	0.00693549	FAIM3	0.229227	0.0822481	0.63886	0.00485097	C8B	0.718137	0.55423	0.930516	0.012253	EVX2	2.17279	1.02135	4.62232	0.0439241	G0S2	0.843009	0.738832	0.961874	0.0111632	NRAS	1.56324	1.07918	2.26443	0.0181285	DDAH1	0.146462	0.0538401	0.398424	0.000168394	HGH1	2.43536	1.14014	5.202	0.0215248	CORO6	2.32025	1.19482	4.50575	0.0129328
DHX35	24.8252	3.14396	196.024	0.00231555	FAM222A-AS1	63.3736	5.32094	754.795	0.00102902	FAM100B	5.89039	1.25425	27.6633	0.0246392	C8orf38	1.20676	1.04551	1.39287	0.010226	EXD1	1.94021	1.30924	2.87527	0.000958101	G6PC	0.627122	0.401919	0.978511	0.0398148	NRGN	0.629789	0.43644	0.908792	0.01347	DDAH2	3.61449	1.29728	10.0707	0.0139789	HHATL	2.79265	1.12466	6.93442	0.0268883	COX18	0.540839	0.293831	0.995493	0.0483276
DHX9	13.9501	1.0682	182.181	0.0444008	FAM24B	1.64906	1.24201	2.18952	0.000543282	FAM104B	0.152189	0.038986	0.594101	0.00674215	C8orf4	0.84794	0.744884	0.965254	0.012601	EXOC3L2	1.31259	1.06381	1.61955	0.0111855	GAB3	0.829308	0.714983	0.961912	0.0133958	NUFIP2	1.88086	1.03442	3.4199	0.0383672	DDB2	0.316132	0.105953	0.943247	0.0389496	HHIPL2	1.81469	1.10091	2.99127	0.0194409	COX4I2	2.23973	1.17378	4.27374	0.0144454
DIAPH3	7.57209	1.67525	34.2257	0.00853005	FAM47A	245.798	2.56367	23566.5	0.0180623	FAM107A	0.419899	0.214868	0.820577	0.0111347	C8orf41	1.26672	1.0247	1.5659	0.0288493	EXOSC10	1.7398	1.0479	2.88853	0.0322865	GALNT13	1.22673	1.01674	1.48008	0.032903	NUP37	1.77809	1.0193	3.10176	0.0426335	DDX39	4.19735	1.54916	11.3725	0.00479234	HIATL2	2.5062	1.2806	4.90478	0.0073202	CPD	0.624864	0.446586	0.87431	0.00607484
DIDO1	14.6377	1.69487	126.418	0.0147035	FAM49A	2.03344	1.32191	3.12795	0.00123742	FAM114A2	0.101621	0.0108291	0.953627	0.0453354	C8orf55	0.802484	0.683694	0.941914	0.00710078	EYA4	1.15	1.02901	1.28523	0.0137377	GALNT5	1.11581	1.00095	1.24386	0.0480377	NUSAP1	1.5495	1.03119	2.32833	0.0350493	DDX42	0.225029	0.0598204	0.8465	0.0273497	HK2	0.705806	0.506405	0.983724	0.0397015	CPEB1	3.21595	2.01156	5.14148	1.06e-06
DIO3	3.81701	1.05521	13.8072	0.0411622	FAM65A	2.60623	1.07551	6.31554	0.0339082	FAM120C	0.124796	0.0314011	0.495968	0.00311622	C8orf72	1.29609	1.10091	1.52588	0.00184297	F2R	1.49683	1.06518	2.10338	0.0201389	GAMT	0.830893	0.709124	0.973573	0.021951	NXNL1	0.388322	0.154989	0.972932	0.0435369	DDX49	6.02189	1.27294	28.4877	0.0235543	HMGN2	2.46414	1.00187	6.06066	0.0495256	CPNE1	2.02494	1.48678	2.75789	7.6e-06
DIRAS3	0.346978	0.125633	0.958301	0.0411378	FAM65C	1.70055	1.00959	2.8644	0.0459518	FAM125B	6.25102	1.19585	32.6756	0.0298612	C8ORFK23	1.20346	1.03711	1.39648	0.0146826	F2RL1	1.34025	1.07279	1.6744	0.00992022	GATA2	1.14669	1.00325	1.31064	0.044696	NXPH4	0.551659	0.310624	0.979732	0.042373	DEFA3	5.36236	1.77402	16.2089	0.00292329	HMGN4	0.451375	0.243829	0.835584	0.011353	CPT1C	1.48259	1.13036	1.94458	0.00443589
DKFZP434H168	0.00396117	2.52e-05	0.623688	0.0321241	FAM69A	1.25098	1.01362	1.54393	0.0369769	FAM129C	0.199969	0.0431129	0.927512	0.0397741	C9orf100	0.679978	0.524307	0.881868	0.00364111	F2RL2	1.26341	1.05298	1.51589	0.0118941	GBP1	0.83072	0.724311	0.952761	0.00800402	OBSL1	0.75074	0.571415	0.986341	0.0395205	DEGS1	4.51113	1.72716	11.7826	0.00210093	HMMR-AS1	4.06776	1.37328	12.049	0.0113255	CPT2	0.606807	0.396682	0.928236	0.0212603
DKFZp761P0212	28562.2	1.50522	5.41981e+08	0.0412183	FAM83G	2.13608	1.12729	4.0476	0.0199444	FAM133A	0.494785	0.27018	0.906108	0.0226456	C9orf103	0.787355	0.642519	0.96484	0.0211631	FABP1	1.28177	1.08873	1.50905	0.00287593	GBP2	0.852178	0.743442	0.976818	0.0216338	OIP5	1.8442	1.26658	2.68522	0.00140924	DEPDC5	0.143199	0.0272352	0.75292	0.0217275	HNRNPA1	0.440343	0.246529	0.786526	0.00558298	CPVL	1.30927	1.08438	1.5808	0.00507215
DKK1	0.49078	0.295427	0.81531	0.00598833	FAM95A	2.17513	1.18495	3.99273	0.0121565	FAM13A	0.0702775	0.00886955	0.55684	0.0119247	C9orf105	1.18034	1.00904	1.38073	0.0382257	FABP2	1.74901	1.20011	2.54896	0.00362335	GBP4	0.868984	0.771646	0.978601	0.0205123	OLAH	1.52809	1.08498	2.15215	0.0152331	DEPDC6	0.383648	0.22454	0.655498	0.000456038	HNRNPD	0.383361	0.162155	0.906327	0.0289617	CR1	0.528222	0.300729	0.927806	0.0263724
DKK4	0.181454	0.0643328	0.511798	0.00125516	FAM9C	1.48266	1.04001	2.11372	0.0294964	FAM155A	1.67109	1.05855	2.63808	0.0275075	C9orf116	0.876892	0.794775	0.967493	0.00882634	FABP4	1.23219	1.08189	1.40337	0.00165546	GBP5	0.860461	0.782752	0.945885	0.00185837	OR3A1	1.47744	1.06339	2.05271	0.0200028	DET1	0.165739	0.0527253	0.520993	0.00209975	HNRNPU-AS1	0.747125	0.58552	0.953334	0.0190645	CR1L	0.344911	0.141846	0.838681	0.0188735
DLEU2	5.57817	1.57945	19.7006	0.00758631	FARS2	0.593327	0.361155	0.974753	0.0393104	FAM160A2	3.31753	1.02221	10.7669	0.0458752	C9orf126	1.31409	1.06499	1.62147	0.0108627	FABP5	1.28809	1.01685	1.63169	0.0358637	GCC2	1.48705	1.08606	2.03609	0.013328	OR4S1	0.447374	0.203669	0.982691	0.0451286	DHRS2	0.420589	0.238501	0.741695	0.00276814	HNRNPUL2	3.6771	1.07136	12.6204	0.0384973	CRABP2	1.23006	1.04479	1.44818	0.0129166
DLG2	0.00114614	8.66e-06	0.151646	0.00659307	FASLG	2.63419	1.00729	6.88874	0.0482939	FAM160B2	5.88667	1.52763	22.6841	0.0100067	C9orf135	0.862839	0.776844	0.958353	0.00588553	FAH	0.770886	0.637019	0.932883	0.00749841	GCNT2	0.844911	0.724239	0.985689	0.0320905	OR7D4	0.463292	0.260826	0.822921	0.00866832	DHRS4	0.21939	0.0597708	0.805279	0.0222315	HOMEZ	0.207196	0.0672059	0.638785	0.00614081	CRAT	0.593837	0.39203	0.89953	0.0139051
DLGAP5	3.5098	1.1623	10.5986	0.0259682	FAXC	1.51039	1.09567	2.0821	0.0118088	FAM161B	25.0212	4.07786	153.527	0.000504215	C9orf138	0.70132	0.548157	0.89728	0.00477088	FAM117B	1.52742	1.06824	2.18399	0.0202443	GDPD1	1.26014	1.03033	1.54121	0.0243986	ORAOV1	1.79966	1.03711	3.12289	0.0366583	DHX32	0.188904	0.0424213	0.841195	0.0287503	HOXA11	5.15156	1.48823	17.8323	0.00966675	CREB3	0.536413	0.341205	0.843305	0.00696991
DLK1	0.19789	0.0699177	0.560092	0.00227354	FBLN2	1.46749	1.22898	1.75229	2.25e-05	FAM166B	0.422055	0.193066	0.922644	0.0306391	C9orf21	1.26208	1.05999	1.50271	0.0089425	FAM119A	1.74229	1.19026	2.55033	0.0042913	GEN1	1.31944	1.04278	1.6695	0.0209518	OSBPL11	2.36808	1.11713	5.01981	0.0245175	DHX35	6.60737	1.16148	37.5875	0.0332763	HOXB2	0.766275	0.629288	0.933082	0.00806776	CRISP3	0.819476	0.711018	0.944478	0.00598524
DLX1	0.00369251	4.95e-05	0.275515	0.0109006	FBRS	0.563151	0.337863	0.93866	0.0276085	FAM168A	3.50051	1.03754	11.8102	0.0434495	C9orf32	0.746408	0.593126	0.939303	0.0126356	FAM126A	1.81431	1.23554	2.6642	0.00237382	GET4	1.33675	1.00141	1.78437	0.048891	OSCP1	0.664703	0.475629	0.928939	0.0167748	DIABLO	8.62021	1.49133	49.8268	0.0161084	HOXB4	0.554747	0.345151	0.891623	0.0149428	CRISPLD2	1.54994	1.22125	1.9671	0.000313806
DLX5	0.352098	0.154436	0.802747	0.0130466	FBXL19	0.627276	0.398261	0.987983	0.0442067	FAM169B	29.0258	1.01554	829.603	0.0489553	C9orf38	0.77632	0.622008	0.968914	0.0251389	FAM13B	1.66508	1.05707	2.62282	0.0278521	GFI1	0.841999	0.739283	0.958986	0.00957319	P2RX6P	0.542017	0.348563	0.842839	0.00654724	DIP2A	0.00880572	0.000161869	0.479033	0.0202912	HOXB-AS1	0.356622	0.140322	0.906338	0.0302643	CRYAB	1.23034	1.07266	1.41121	0.00305397
DMBX1	11.3781	2.46095	52.6063	0.00185368	FBXO15	0.806318	0.663314	0.980153	0.0306786	FAM174A	3.13696	1.29591	7.59352	0.011256	C9orf45	0.764589	0.61117	0.956521	0.018825	FAM153B	0.753687	0.602891	0.9422	0.0130397	GFM2	1.73002	1.19736	2.49963	0.00350867	P4HTM	0.517316	0.305808	0.875112	0.0139973	DIS3L	0.041784	0.00921271	0.18951	3.85e-05	HINT2	0.572661	0.388821	0.843424	0.00477269	CRYBB1	0.486177	0.249411	0.947707	0.0342022
DMRTA1	3.78706	1.51977	9.43683	0.00425685	FBXO18	3.12307	1.36848	7.12734	0.00682815	FAM182B	4.55986	1.08001	19.252	0.038951	C9orf53	1.23448	1.01611	1.49979	0.0339352	FAM153C	0.647026	0.427421	0.979463	0.0395849	GFPT1	1.52137	1.0608	2.18193	0.0225631	PABPC1L	1.37933	1.02484	1.85644	0.0338484	DISP2	34.9644	6.95617	175.744	1.6e-05	HOXC9	1.917	1.0853	3.38604	0.024962	CRYZ	0.799912	0.647832	0.987694	0.0379817
DNAH10	0.226255	0.0607643	0.842459	0.0267229	FBXO2	1.41864	1.08808	1.84961	0.00977616	FAM200B	0.226365	0.0752449	0.68099	0.00820124	C9orf56	0.68324	0.549637	0.849318	0.000601087	FAM162A	1.56295	1.1615	2.10315	0.00319449	GGA2	0.550805	0.361868	0.838388	0.00539642	PACRG	0.595712	0.376158	0.943414	0.0272238	DKFZp434L192	0.0162067	0.000445407	0.589704	0.0245785	HP1BP3	2.1316	1.13826	3.9918	0.0180523	CSE1L	2.01695	1.38897	2.92885	0.000227539
DNAH14	19.4821	1.69819	223.504	0.0170626	FBXO21	0.698135	0.493363	0.987898	0.0424887	FAM206A	4.5661	1.42333	14.6482	0.0106647	C9orf61	0.663483	0.515961	0.853185	0.00138632	FAM172A	1.25832	1.00925	1.56886	0.0411706	GGN	1.55993	1.19241	2.04072	0.00117951	PADI2	1.51097	1.00556	2.27042	0.04696	DKK2	12.0377	3.83809	37.7546	1.99e-05	HINT1	1.8849	1.1029	3.22139	0.0204417	CSGALNACT2	1.55254	1.01635	2.37161	0.0418516
DNAJB1	19.1563	2.95203	124.309	0.00197178	FBXO38	0.444253	0.260773	0.756832	0.00283596	FAM207A	0.261452	0.0684063	0.999284	0.0498777	C9orf68	0.619777	0.444082	0.864982	0.00491146	FAM180A	1.12886	1.0079	1.26433	0.0360707	GGT1	0.74719	0.579406	0.963561	0.0247015	PALM2	1.91031	1.27084	2.87156	0.00185525	DLEC1	0.00749322	0.000161835	0.346948	0.012386	HPS4	0.34091	0.140591	0.826653	0.0172563	CSRNP2	1.82415	1.23865	2.68642	0.00233769
DNAJB12	0.0405095	0.00177768	0.923123	0.044419	FBXO42	2.13739	1.08683	4.20347	0.0277177	FAM21A	4.65991	1.1504	18.8758	0.0310625	C9orf7	0.768824	0.621468	0.95112	0.0154526	FAM183B	0.807432	0.660434	0.987147	0.0369668	GGT2	0.777187	0.624564	0.967107	0.0238332	PALMD	0.795759	0.635561	0.996336	0.0463746	DLEU2	5.14805	1.19658	22.1485	0.0277342	HSCB	0.410141	0.239945	0.70106	0.00112026	CST6	1.27579	1.08152	1.50497	0.00385655
DNAJC18	0.0736541	0.00701333	0.773516	0.0297046	FBXW5	0.715353	0.518796	0.986381	0.0409913	FAM24B	4.94186	1.54316	15.8259	0.00713406	C9orf75	0.798405	0.67401	0.945759	0.00917911	FAM189B	1.37525	1.01633	1.86092	0.038926	GGT3P	0.786582	0.636237	0.972453	0.0265509	PARD6G	0.503489	0.305265	0.830429	0.00719283	DLK1	0.575633	0.401453	0.825386	0.0026676	HSF1	2.01116	1.38691	2.9164	0.000228775	CSTF1	1.58205	1.03064	2.42848	0.0359046
DNASE1L2	0.0703814	0.00519845	0.952888	0.0459051	FCRL3	5.45822	2.03694	14.6259	0.000739119	FAM26F	0.489336	0.309999	0.772421	0.00214995	C9orf9	0.762701	0.63484	0.916315	0.0038102	FAM20C	1.19683	1.00543	1.42467	0.0432903	GGT8P	0.81206	0.682408	0.966345	0.0189912	PARP10	0.441465	0.223927	0.870335	0.0182272	DMGDH	0.118819	0.0176264	0.800957	0.0286745	HSPA5	0.308671	0.139353	0.683714	0.00376726	CSTF3-AS1	6.81375	1.01214	45.8702	0.0485675
DNASE1L3	0.111582	0.0242557	0.513304	0.00485592	FCRL5	2.17971	1.35925	3.4954	0.00122159	FAM3A	0.0340512	0.00298602	0.388305	0.00649433	C9orf93	0.722071	0.542612	0.960881	0.0255033	FAM39DP	0.709578	0.534747	0.941568	0.017448	GGTLC1	0.826032	0.687395	0.992629	0.0414615	PARP11	1.52974	1.04079	2.24839	0.030506	DNAH1	0.00311982	0.00010882	0.0894444	0.000751871	HSPG2	1.53544	1.00711	2.34094	0.0462735	CTAGE5	0.474298	0.245468	0.916449	0.0264471
DNM1	45.6603	3.37475	617.784	0.00403852	FCRLA	5.57401	1.38846	22.3769	0.0154028	FAM47C	0.513152	0.279328	0.94271	0.0315482	C9orf98	0.686548	0.536611	0.87838	0.00277662	FAM3D	1.12682	1.03154	1.2309	0.00807687	GGTLC2	0.772621	0.619894	0.962975	0.0216922	PART1	0.785854	0.635871	0.971213	0.0257275	DNAH11	0.0973672	0.00987862	0.959686	0.0460198	HTN3	4.78668	1.05611	21.6951	0.0422791	CTB-92J24.2	1.37406	1.01973	1.8515	0.0367654
DNM2	12.7181	1.71856	94.12	0.0127671	FDXR	0.805043	0.659936	0.982056	0.032474	FAM59B	3.77862	1.24491	11.4691	0.0189419	CA8	1.14789	1.01288	1.30091	0.0307459	FAM43B	1.13801	1.01407	1.2771	0.027989	GH1	0.669853	0.450922	0.99508	0.0472125	PBX1	0.687351	0.510917	0.924713	0.0132444	DNAH7	0.254181	0.100974	0.639849	0.00363806	HTR1F	2.89017	1.62546	5.13891	0.0003011	CTC-471J1.2	0.619673	0.391161	0.981679	0.0414763
DNMT1	7.4662	1.25014	44.5905	0.0274677	FEM1A	0.381335	0.197525	0.736193	0.0040727	FAM65A	0.0370504	0.00421051	0.326026	0.00297728	CA9	0.816928	0.713235	0.935697	0.00350445	FAM45A	1.51996	1.01681	2.27209	0.0412279	GIMAP4	0.851055	0.724906	0.999157	0.0488071	PCDH11X	1.92106	1.10654	3.33512	0.0203585	DNAH9	0.302526	0.106201	0.861784	0.0251907	HYAL2	0.445869	0.203493	0.976932	0.0435622	CTH	0.695589	0.493396	0.980639	0.0383086
DNMT3B	2.24285	1.07613	4.67453	0.0311011	FENDRR	0.088109	0.00916247	0.847282	0.0354252	FAM69C	3.59471	1.18282	10.9247	0.0240691	CACHD1	1.43363	1.14087	1.80153	0.00199657	FAM46A	1.75974	1.04581	2.96105	0.0332822	GIMAP5	0.849502	0.733511	0.983835	0.0294405	PCDHB18	0.557694	0.363219	0.856296	0.0076062	DNAI2	0.180119	0.0546554	0.593589	0.00484516	IBTK	0.343969	0.119738	0.988111	0.0474593	CTHRC1	1.16792	1.03167	1.32216	0.0141808
DNTT	631.665	2.38499	167297	0.0234935	FEV	1.30496	1.0125	1.68188	0.0397899	FAM74A1	19.4136	1.34377	280.47	0.0294936	CACNA1B	0.593675	0.467571	0.753788	1.87e-05	FAM55B	2.07715	1.31651	3.27726	0.00167868	GIPC2	1.18977	1.01212	1.3986	0.0352096	PCGF2	0.434024	0.218651	0.861542	0.017033	DNAJA4	0.342525	0.151816	0.772797	0.00985715	ICAM3	0.586022	0.398333	0.862147	0.00666792	CTNNBL1	2.72589	1.71427	4.33447	2.26e-05
DOCK4	11.8091	1.40735	99.0905	0.0229172	FGF10	86.4332	2.03205	3676.43	0.0197787	FAM84A	1.89279	1.14706	3.12332	0.0125289	CACNA1C	0.616421	0.435839	0.871822	0.00622834	FAM63A	1.29554	1.04098	1.61236	0.020354	GJA3	1.22622	1.0303	1.45939	0.0216707	PCNA	1.52299	1.0211	2.27157	0.0391742	DNAJB13	0.160686	0.0510054	0.50622	0.00179175	ICK	0.376332	0.155615	0.910105	0.0300807	CTRL	0.473709	0.227552	0.986149	0.0457983
DOCK5	0.0089024	0.0003307	0.239651	0.00494997	FGF16	90.5747	2.32442	3529.39	0.015895	FAM84B	3.08436	1.28037	7.43009	0.0120414	CACNA1S	0.724122	0.577415	0.908103	0.00519818	FAM69A	1.48414	1.11346	1.97823	0.00708223	GK	0.695086	0.51283	0.942115	0.0190635	PDE1A	1.2852	1.0001	1.65158	0.0499094	DNAJC4	0.0290483	0.00145489	0.579978	0.0205266	ICOSLG	6.59654	1.55119	28.0522	0.0106369	CTSK	1.2375	1.10049	1.39157	0.000371716
DOK5	3.43619	1.62084	7.28475	0.00128351	FGF23	3.69627	1.03879	13.1522	0.0435151	FAM92B	0.355978	0.141703	0.894269	0.0279677	CACNA2D2	1.13572	1.00206	1.28719	0.0463478	FAM74A3	0.570962	0.339546	0.9601	0.0345561	GLA	0.611267	0.434237	0.86047	0.00478263	PDE4D	0.459035	0.236798	0.889844	0.0211362	DNASE1	15.2205	1.3596	170.391	0.0271588	ID1	1.50977	1.21019	1.88352	0.000261733	CUL4A	1.90153	1.17562	3.07568	0.00880772
DOLK	0.0309611	0.00137699	0.696147	0.0286684	FGF5	2.80131	1.50416	5.21707	0.00116768	FAM96A	0.386017	0.167993	0.886995	0.0249312	CACNG5	0.602971	0.476095	0.763658	2.71e-05	FAM83H	0.841118	0.70955	0.997081	0.0461906	GLYAT	0.779483	0.607934	0.99944	0.0494857	PDE9A	0.592834	0.367584	0.956114	0.0320334	DNASE1L2	0.028722	0.00167448	0.492663	0.014359	ID4	0.716591	0.536842	0.956526	0.0237215	CUL4B	0.651533	0.450724	0.941807	0.0226746
DONSON	5.62416	1.14285	27.6775	0.0336544	FGFBP3	1.53822	1.14661	2.06359	0.00407156	FAM9B	0.0415567	0.00222425	0.776423	0.033223	CACNG6	0.59113	0.466555	0.748967	1.34e-05	FAM92A3	2.4962	1.0071	6.18706	0.0482401	GMFG	0.780438	0.649607	0.937619	0.00809717	PDIA3	1.69188	1.04051	2.75101	0.0340009	DNHD2	0.157415	0.0506411	0.489316	0.00139748	IDNK	0.449941	0.247586	0.817684	0.0087834	CUTC	1.42103	1.02573	1.96865	0.0346239
DPEP1	0.156994	0.0391616	0.629369	0.0089602	FHL3	1.52777	1.02353	2.28044	0.0381025	FAP	1.40249	1.06911	1.83982	0.014586	CACNG7	0.83875	0.713505	0.985979	0.0330817	FATE1	1.2723	1.01836	1.58957	0.033993	GNA15	0.82446	0.711814	0.954932	0.0100186	PDLIM4	0.718555	0.519375	0.99412	0.0459807	DNM3	3.13387	1.0159	9.66743	0.0468773	IFNA10	5.51051	1.18266	25.6758	0.0297327	CWC27	2.01649	1.33374	3.04874	0.000882856
DPEP3	2.14708	1.14994	4.00889	0.0164626	FIRRE	0.631796	0.430219	0.927822	0.0191775	FARP1	5.31254	1.52649	18.4889	0.00867234	CACYBP	1.4163	1.16664	1.7194	0.000435319	FBL	2.34117	1.17667	4.65813	0.0153741	GNB4	0.822452	0.691532	0.978158	0.0271318	PDSS1	1.94623	1.2263	3.08882	0.00471916	DOC2A	0.129242	0.0178113	0.937808	0.0430252	IFNA14	5.41476	1.5224	19.2588	0.00907593	CWF19L2	2.51702	1.1051	5.73286	0.0279549
DSCR10	0.000755702	2.09e-06	0.273327	0.0167784	FLJ13773	3.25878	1.74519	6.08512	0.000209172	FARP2	12.3988	2.0052	76.6662	0.00675988	CALCA	0.764171	0.618847	0.94362	0.0124478	FBLIM1	1.49806	1.10466	2.03158	0.00931295	GNGT1	1.11596	1.02059	1.22024	0.0160837	PFDN4	1.74449	1.03198	2.94893	0.0377549	DOC2B	0.0487301	0.00577578	0.411134	0.00548903	IFNA17	3.84815	1.00883	14.6786	0.0485143	CWH43	0.2461	0.0974727	0.621357	0.0030076
DSN1	18.0689	3.84792	84.8475	0.00024485	FLJ25917	1.69641	1.1174	2.57545	0.0130994	FASLG	0.329352	0.138887	0.781016	0.0117026	CALCOCO1	0.721022	0.571648	0.909427	0.00575308	FBLN5	1.2667	1.00244	1.60062	0.0476636	GNLY	0.872786	0.795154	0.957998	0.00419944	PGM2L1	0.731087	0.555816	0.961629	0.0251077	DOCK11	2.35937	1.16981	4.75855	0.0164784	IFNA21	5.43451	1.6813	17.5661	0.00468457	CXCL12	1.24332	1.09079	1.41717	0.00110857
DTD1	0.0268427	0.00140232	0.513813	0.0163012	FLJ32790	79.7407	3.80856	1669.55	0.00477715	FAU	0.178877	0.0483544	0.661716	0.00991923	CALD1	1.2363	1.10956	1.37752	0.000121084	FBN1	1.22762	1.02267	1.47364	0.0277678	GNRHR2	1.34087	1.00324	1.79212	0.0474983	PHF20	2.36156	1.0217	5.45853	0.044412	DOK3	17.7155	1.73674	180.705	0.0152739	IFNA4	4.28753	1.24157	14.8062	0.0213262	CXorf22	0.163413	0.0596765	0.447478	0.00042423
DTL	5.71558	1.69679	19.2528	0.00490404	FLJ36848	1.85837	1.19422	2.89187	0.00602052	FBN1	1.59828	1.00924	2.5311	0.0455894	CALM2	1.28036	1.06313	1.54197	0.00917863	FBXL17	1.35855	1.06848	1.72735	0.0124007	GPATCH1	1.40546	1.02826	1.92103	0.0327793	PHF20L1	1.87098	1.06632	3.28285	0.0289776	DPF1	3.24321	1.32625	7.93092	0.00991301	IFNA7	4.8015	1.35333	17.0353	0.0151719	CXorf30	0.527699	0.344894	0.807398	0.00322005
DTNB	0.0593294	0.00407102	0.864641	0.0387945	FLJ38576	61.6099	1.46947	2583.09	0.0306262	FBXL19	0.206253	0.0533647	0.797164	0.0221021	CALML5	0.762012	0.657069	0.883716	0.00032421	FBXO11	1.79072	1.05114	3.05067	0.0320762	GPN1	1.71028	1.16981	2.50045	0.0056174	PHF5A	1.88141	1.04983	3.3717	0.0337272	DPH3	3.80202	1.31382	11.0025	0.0137623	IFT22	0.487767	0.280134	0.849295	0.011172	CXorf38	0.643645	0.461121	0.898418	0.00961086
DUOXA2	0.105167	0.0139898	0.79058	0.028649	FLJ46026	13.4512	1.2243	147.787	0.0335488	FBXL5	0.289863	0.0974671	0.862039	0.0259518	CALU	1.29864	1.08283	1.55746	0.00483033	FBXO15	0.892653	0.796867	0.999951	0.0499015	GPR114	0.756436	0.621641	0.920458	0.00530818	PHF8	1.68074	1.0523	2.68449	0.0297541	DPP10	178.484	10.8383	2939.26	0.000286457	IGFBP7-AS1	0.225081	0.0506965	0.999311	0.0498941	CXorf58	0.261707	0.0690996	0.991185	0.048496
DUSP23	0.163605	0.0329783	0.811641	0.0267355	FLJ90680	88.94	4.43486	1783.67	0.00335076	FBXL6	0.334226	0.11528	0.969006	0.0435979	CAMK1	0.631527	0.505884	0.788374	4.89e-05	FBXO25	1.29124	1.02365	1.62878	0.030985	GPR119	0.645688	0.439796	0.947968	0.0255693	PIH1D2	0.705931	0.515866	0.966024	0.0295587	DRAP1	10.5974	1.5633	71.8385	0.0156258	IGHMBP2	7.8255	1.95628	31.3036	0.00362983	CYB561	0.384213	0.231617	0.637341	0.000211906
DYNC1I1	0.341939	0.17864	0.654513	0.00119734	FLNA	1.31015	1.01909	1.68433	0.0350729	FBXO10	4.41234	1.2976	15.0036	0.0174461	CAMK1D	1.33629	1.12057	1.59355	0.0012502	FBXO4	0.709345	0.510023	0.986563	0.0413168	GPR133	1.11659	1.00234	1.24385	0.0452435	PIKFYVE	2.39649	1.23516	4.64972	0.0097518	DSC3	5.47236	1.68393	17.7838	0.00470448	IGSF5	3.67394	1.75777	7.67894	0.000541093	CYB5B	0.578136	0.389782	0.857506	0.0064446
DYNC1I2	18.2763	1.3113	254.725	0.03065	FLNC	1.53	1.14117	2.0513	0.00447315	FBXO22	0.202579	0.0597424	0.686917	0.0103848	CAMKK1	0.750771	0.603093	0.934609	0.0103141	FBXO47	1.73979	1.01619	2.97866	0.0435398	GPR137B	0.783214	0.616328	0.99529	0.0456535	PIPOX	0.492276	0.285718	0.848163	0.010672	DSCR8	3.44618	1.84869	6.4241	9.87e-05	IL17RC	3.71871	1.72689	8.00792	0.00079101	CYB5D1	0.641609	0.475821	0.865162	0.0036191
DYNLRB2	0.449508	0.236923	0.85284	0.0143996	FMR1NB	16.021	3.71057	69.1737	0.000201695	FCER1G	0.083483	0.0146798	0.474762	0.00511086	CAMKK2	0.705501	0.579374	0.859085	0.000517719	FCHO2	1.32636	1.0618	1.65685	0.0128385	GPR171	0.884783	0.795582	0.983987	0.0239646	PSMC4	1.30992	1.01479	1.69089	0.0382032	DSTYK	5.58592	1.35861	22.9664	0.0170873	IL22RA1	3.24643	1.61284	6.53465	0.000969729	CYB5D2	0.541081	0.390153	0.750395	0.000232369
DYNLT3	0.222188	0.0526268	0.938067	0.0406615	FN3K	6399.59	2.56312	1.59785e+07	0.0281074	FCHSD2	0.168595	0.0358457	0.792964	0.0242199	CAMSAP1	0.771909	0.622737	0.956814	0.0181329	FEM1B	1.57071	1.00227	2.46154	0.0488542	GPR180	1.35739	1.03197	1.78543	0.0288898	PLA2G4A	0.658338	0.488473	0.887273	0.00604269	DTNA	13.5277	1.61255	113.485	0.016383	IL24	2.16446	1.00367	4.66776	0.0489181	CYB5R1	0.498494	0.273781	0.907647	0.0227929
DYRK2	5.35281	1.0665	26.866	0.0415317	FNDC1	1.14581	1.01461	1.29397	0.0282552	FCN1	0.400051	0.177507	0.901603	0.0271188	CAMSAP1L	1.4837	1.16869	1.88363	0.00119458	FGF19	1.18534	1.00141	1.40305	0.0481132	GPR183	0.852752	0.76259	0.953573	0.00520997	PLEKHH2	0.716867	0.559573	0.918376	0.00844674	DUOX1	0.109999	0.0239252	0.505733	0.00457037	IL27	3.1979	1.0498	9.74145	0.0408076	CYBA	0.537342	0.357822	0.806929	0.00275323
E2F8	4.01758	1.59945	10.0916	0.00308216	FNDC7	275.354	2.78709	27204	0.016514	FCN2	0.10658	0.0116941	0.971358	0.0470624	CAMTA1	1.46703	1.14531	1.87911	0.00241216	FGFBP3	1.22386	1.04583	1.4322	0.0117789	GPR84	0.804567	0.701743	0.922458	0.00182761	PLEKHM1	0.433445	0.189749	0.990125	0.0473105	DUSP2	3.29996	1.43293	7.59964	0.00502955	IL4I1	0.781528	0.619763	0.985517	0.037228	CYBRD1	1.24802	1.01561	1.53361	0.0350926
EBPL	0.0791226	0.0130412	0.480046	0.00581955	FOS	1.19855	1.02792	1.3975	0.0208114	FCRL2	0.21591	0.0546569	0.852908	0.0287459	CAMTA2	0.785411	0.654731	0.942174	0.00928206	FIBCD1	1.21056	1.01643	1.44176	0.0321365	GPRIN3	0.767142	0.602399	0.976937	0.031624	PLXNB2	0.50433	0.29751	0.854926	0.011021	DUSP26	0.461973	0.217166	0.982745	0.0449461	IL5RA	9.65648	1.2172	76.6087	0.0318755	CYP1B1	1.21414	1.03918	1.41857	0.0145242
ECM1	0.300597	0.0974656	0.927084	0.0364637	FOSB	1.13293	1.03033	1.24574	0.00996859	FCRL3	0.0131193	0.00107521	0.160077	0.00068528	CAND1	1.32373	1.07434	1.63101	0.00845682	FKSG44	0.743866	0.589702	0.938334	0.0125207	GPSM3	0.731764	0.538565	0.994269	0.0458567	PMS2P1	1.94501	1.07782	3.50992	0.0271893	DUSP8	3.61976	1.14572	11.4362	0.0283994	INCENP	5.10756	1.75953	14.8262	0.002707	CYP27C1	3.01818	1.46656	6.21141	0.00270138
ECRP	105.018	6.28376	1755.12	0.00119893	FOXA1	1.18328	1.00639	1.39126	0.041642	FCRL4	0.0502304	0.00493706	0.511052	0.0115005	CAP2	0.68456	0.536327	0.873762	0.00233607	FLJ10661	0.792467	0.640652	0.980257	0.0320537	GRAP2	0.811891	0.675489	0.975837	0.0263775	PNPLA8	2.14349	1.09505	4.19575	0.0260862	DYDC2	0.436698	0.237078	0.804397	0.00785244	INO80C	4.10329	1.48803	11.3149	0.00637287	CYP3A43	0.253186	0.0843338	0.760112	0.0143261
ECT2L	0.0161468	0.000284679	0.915832	0.0452161	FOXA2	0.712551	0.570857	0.889416	0.00273606	FCRL5	0.242865	0.0812526	0.725928	0.011299	CAPG	1.20899	1.01908	1.43429	0.0294989	FLJ16124	1.42891	1.02143	1.99894	0.0371806	GRIA4	1.22977	1.02566	1.47451	0.0255094	PODXL	0.74343	0.57146	0.96715	0.0271882	DYNC1H1	0.191201	0.0439277	0.832228	0.0274755	INPPL1	2.25824	1.20589	4.22897	0.0109327	CYP3A5	0.79374	0.663635	0.949352	0.0114391
EDN3	0.257469	0.121555	0.545353	0.000395109	FOXE1	3.72676	1.141	12.1725	0.0293776	FDPS	0.0836405	0.0153927	0.454483	0.00406457	CAPN1	0.713166	0.582842	0.872631	0.00102628	FLJ16779	1.97056	1.37178	2.83071	0.000242082	GRID1	1.39304	1.09535	1.77162	0.00688255	POLD1	1.60807	1.00056	2.58445	0.0497294	DYNLRB2	0.342272	0.181971	0.643785	0.000880294	INTS10	0.287957	0.10992	0.754359	0.0112883	CYP3A7-CYP3AP1	0.527648	0.303993	0.915848	0.0230618
EFCAB3	0.00414982	2.89e-05	0.594959	0.0303931	FOXI1	1.36249	1.07373	1.7289	0.0109161	FDPSL2A	0.0722301	0.015736	0.331546	0.000725246	CAPN10	0.590481	0.443121	0.786847	0.000322505	FLJ20489	0.687318	0.475933	0.992588	0.0455393	GRIK1-AS2	1.52381	1.05195	2.20734	0.0258935	POLL	0.338209	0.122374	0.934719	0.0366069	DYNLT1	0.215001	0.0650365	0.710763	0.0117485	INTS4	2.69714	1.07744	6.75167	0.0340661	CYP4V2	0.537626	0.345093	0.837576	0.00607836
EFCAB4B	0.0624084	0.0077944	0.499693	0.0089595	FOXN3	2.68672	1.45646	4.95614	0.00155853	FDX1	0.330997	0.128702	0.851265	0.0217855	CARD10	0.82091	0.683006	0.986659	0.0354571	FLJ22536	1.23361	1.05683	1.43996	0.00780649	GRIN2C	1.19206	1.01661	1.39779	0.03056	POMP	2.22869	1.1941	4.15965	0.0118315	DYRK2	4.45463	1.35744	14.6185	0.0137397	IQCF1	6.77979	1.65078	27.8448	0.00792179	CYP7B1	2.00409	1.10892	3.62187	0.021314
EFEMP1	2.07821	1.16328	3.71275	0.0134809	FRMD6	1.238	1.02178	1.49997	0.0292603	FER	5.68215	1.61691	19.9683	0.00674227	CARD8	0.774101	0.62171	0.963844	0.022068	FLJ35258	1.29397	1.02552	1.6327	0.0298288	GRIN3A	0.846849	0.734511	0.976367	0.0220597	POPDC3	0.718467	0.529528	0.97482	0.0336891	DYX1C1	0.307367	0.104786	0.901596	0.0316636	IRAK1	1.65046	1.02374	2.66085	0.0397587	CYTH3	2.40617	1.27709	4.5335	0.0065933
EFHA2	0.337308	0.141757	0.802619	0.0140069	FRYL	0.475637	0.27176	0.832464	0.00926721	FGD6	8.40106	2.41533	29.2207	0.000818327	CARD9	0.77977	0.674952	0.900867	0.000731798	FLJ35816	0.896694	0.805455	0.998268	0.0464124	GRINA	0.748404	0.570009	0.982631	0.0369708	POTEB	1.24351	1.0393	1.48784	0.0172619	DZIP3	0.210239	0.0529632	0.83455	0.0266171	IRGC	3.63185	1.05925	12.4526	0.0402168	DAW1	0.730081	0.551895	0.965797	0.027542
EFHD1	0.136499	0.025587	0.728185	0.0197376	FRZB	1.32806	1.05519	1.6715	0.0156182	FGF1	3.12289	1.16112	8.39916	0.024077	CASC3	0.7797	0.615125	0.988307	0.039667	FLJ37587	1.42423	1.03051	1.96837	0.0321939	GRIP1	1.20208	1.04023	1.38911	0.0126105	POTED	1.23296	1.05455	1.44155	0.00863925	ECHDC2	0.369447	0.154691	0.882345	0.0249764	IRX5	1.25382	1.06931	1.47017	0.00535198	DCAF10	0.579858	0.377598	0.890459	0.0127718
EFNA5	9.3721	1.70049	51.6534	0.0101809	FTHL17	30.6515	2.98605	314.635	0.00396817	FGF18	2.27699	1.23388	4.20196	0.00848218	CASP6	1.34728	1.13747	1.59578	0.000557837	FLJ40244	2.33455	1.0942	4.98095	0.0283224	GRP	1.11365	1.03555	1.19763	0.00371132	POTEE	1.31667	1.07888	1.60688	0.00678925	EDEM2	6.90589	2.00836	23.7463	0.00216527	ISL1	1.73026	1.05609	2.8348	0.0295098	DCAF11	0.534832	0.343595	0.832508	0.00557252
EFNB2	3.21709	1.09115	9.48504	0.0341668	FXN	0.429404	0.20992	0.878373	0.0206064	FGF4	5.32082	1.04427	27.1109	0.0442084	CASP8AP2	1.40041	1.10511	1.77462	0.00531734	FLJ40453	0.74178	0.570893	0.963819	0.0253651	GRSF1	0.666994	0.47827	0.930188	0.0170135	POTEG	1.20647	1.03741	1.40307	0.0148187	EFCAB1	0.477042	0.265258	0.857919	0.0134461	ISOC1	0.573918	0.330307	0.997199	0.0488481	DCAF12	0.601828	0.399937	0.905635	0.0148777
EGLN1	6.02535	1.19622	30.3497	0.029469	FXYD5	1.26755	1.08139	1.48575	0.00343848	FGF5	0.0126804	0.000182394	0.881564	0.0435692	CAST	0.733064	0.60696	0.885367	0.00126365	FLJ40852	0.788404	0.660873	0.940544	0.00827007	GSK3A	1.49411	1.0163	2.19656	0.0411335	PPIP5K1	1.73808	1.04262	2.89742	0.0340019	EFCAB6	0.0728476	0.0136823	0.387857	0.00214042	ITGAD	8.06861	2.18021	29.8607	0.00176373	DCAF5	1.87883	1.00769	3.50307	0.0472503
EGLN2	21.2851	1.71178	264.668	0.0174087	FZD7	1.22393	1.04678	1.43107	0.011309	FHOD3	2.18708	1.20116	3.98224	0.0104845	CASZ1	0.670806	0.522065	0.861924	0.00179823	FLJ41046	1.19498	1.01959	1.40056	0.0278447	GSK3B	2.07331	1.38227	3.10983	0.00042346	PPM1L	0.620232	0.424508	0.906196	0.0135442	EFHB	0.345395	0.164294	0.726124	0.00504494	JAKMIP1	0.274179	0.0760079	0.989031	0.0480627	DCDC2B	0.363875	0.171542	0.771852	0.00841566
EID2B	5.78438	1.12973	29.6168	0.0351737	G3BP2	0.64589	0.455662	0.915533	0.0140595	FIBCD1	8.13888	1.07627	61.5472	0.0422378	CBFB	1.26914	1.05996	1.5196	0.00949555	FLJ42177	1.18102	1.03686	1.34521	0.0122448	GJB2	1.60734	1.06306	2.43029	0.0244583	PPP1R16B	1.79872	1.04873	3.08506	0.0329383	EFHC1	0.380181	0.172795	0.836465	0.0162251	JUND	1.95417	1.13244	3.37216	0.0160949	DCHS1	1.50807	1.09999	2.06753	0.0107127
EIF1AX	0.049971	0.0080611	0.309772	0.00128652	GAB3	3.14938	1.56284	6.34649	0.00133236	FIBP	0.156668	0.0279551	0.878011	0.0350391	CBL	0.750524	0.63861	0.88205	0.000495246	FLJ42289	0.548902	0.33017	0.91254	0.0207302	GTF2F2	1.76064	1.23754	2.50485	0.00166197	PPP1R1B	0.752734	0.611232	0.926993	0.00750632	EFHC2	0.0376033	0.00570827	0.247713	0.0006477	JUP	1.48431	1.01953	2.16096	0.039313	DCHS2	0.399787	0.176003	0.908107	0.0285066
EIF1AY	0.00352838	9.48e-05	0.131353	0.00221421	GABPA	0.669654	0.452306	0.991445	0.0451906	FITM2	3.13036	1.03664	9.45282	0.0429926	CBLB	0.647212	0.492641	0.850282	0.00177916	FLJ43752	0.829113	0.697725	0.985243	0.0332665	GTF2IRD1	1.39871	1.06654	1.83432	0.0152802	PPP1R37	2.12417	1.04951	4.29925	0.0362339	EGFL6	2.07143	1.26272	3.39808	0.00393078	KCNG3	4.46295	1.53678	12.9609	0.0059613	DCLRE1A	1.43843	1.02691	2.01487	0.0344828
EIF2S2	12.0075	1.52338	94.6451	0.0182966	GABRA5	6.3815	1.53827	26.4736	0.0106726	FJX1	0.37243	0.148137	0.936323	0.0357428	CBLC	0.762049	0.614826	0.944526	0.0131004	FLJ45244	0.854915	0.73352	0.9964	0.0448432	GTF3A	1.4871	1.04741	2.11136	0.0264878	PRDM15	1.55054	1.02686	2.34127	0.0369743	EGLN3	0.34583	0.164174	0.728485	0.00521638	KCNG4	4.59356	1.5595	13.5305	0.00567186	DCN	1.31884	1.06236	1.63725	0.0121358
EIF3K	19.0489	1.89341	191.644	0.0123519	GABRD	2.62275e+07	1035.61	664232000000	0.000960033	FKBP7	3.29102	1.34987	8.02361	0.00879918	CBLL1	0.808732	0.688181	0.9504	0.00994678	FLJ46836	0.710191	0.525024	0.960665	0.0263968	GTF3C2	1.6662	1.20776	2.29864	0.00187218	PRDM2	2.09462	1.09436	4.0091	0.0256015	EGR2	1.83809	1.20086	2.81347	0.00506791	KCNH3	3.43951	1.2414	9.52976	0.0175089	DCT	0.215141	0.057215	0.808977	0.0229864
EIF4G1	9.628	1.22054	75.9485	0.0316275	GABRG1	4.46679	1.52535	13.0804	0.00633021	FKBP9	4.10543	1.44969	11.6263	0.00783365	CBLN3	0.69025	0.56349	0.845526	0.000342541	FLNC	1.49652	1.07596	2.08149	0.0166268	GTPBP1	0.61773	0.402635	0.947733	0.0273992	PRNT	0.490406	0.243873	0.98616	0.0456014	EHF	0.623318	0.394747	0.984238	0.042547	KCNH7	6.31303	1.26042	31.6199	0.024993	DCTN3	0.64308	0.425481	0.971963	0.0361797
EIF5B	18.1765	1.45621	226.88	0.0243362	GAD2	3.07251	1.06264	8.88382	0.0382539	FLJ23867	3.63522	1.00233	13.184	0.0495868	CBX1	1.32558	1.106	1.58875	0.00228618	FLRT2	1.15402	1.00328	1.32742	0.0448809	GTPBP4	1.37748	1.03702	1.82972	0.0270416	PROC	0.681918	0.478426	0.971961	0.0342393	EI24	0.227762	0.0545584	0.950829	0.0424462	KCNK16	4.81633	1.3447	17.2506	0.0157373	DCTN6	1.49508	1.025	2.18075	0.0367846
EIF6	0.0322457	0.00112233	0.926448	0.0450106	GALNT15	1.83049	1.26588	2.64693	0.00131416	FLJ33630	0.282442	0.0821676	0.970865	0.0447604	CCDC103	0.798245	0.701008	0.908971	0.000673716	FLRT3	1.17722	1.00171	1.38347	0.0476204	GUCY1B2	1.1194	1.02673	1.22044	0.0105173	PRR5L	0.64628	0.425817	0.980885	0.0403029	EIF2B1	14.1534	1.93595	103.473	0.009033	KCNK5	0.601436	0.402116	0.899553	0.0133112	DCUN1D2	1.57491	1.1498	2.15719	0.0046612
ELAC1	0.116765	0.0196666	0.693255	0.0181237	GALP	2.02841	1.41521	2.90729	0.000117725	FLJ33996	8.1822	1.13364	59.0562	0.0371288	CCDC105	0.721765	0.57401	0.907552	0.00527057	FLT3LG	0.915481	0.843083	0.994095	0.0356538	GUCY2D	1.51184	1.15669	1.97605	0.00248278	PRSS33	0.691605	0.495691	0.964949	0.030012	EIF3D	0.24415	0.0684596	0.870723	0.0297545	KCNK9	2.57776	1.13826	5.83769	0.0231785	DDAH2	1.47434	1.114	1.95124	0.006629
ELF3	5.19267	1.31182	20.5545	0.0189448	GALR2	1.48262	1.00823	2.18022	0.0453264	FLJ42709	4.0704	1.1803	14.0372	0.0262553	CCDC115	1.35605	1.08915	1.68834	0.00645632	FMN2	1.62948	1.12786	2.3542	0.00929822	GUCY2F	0.791901	0.639476	0.980658	0.0324333	PSG6	0.500148	0.270346	0.925289	0.0272899	EIF3L	0.279065	0.0915713	0.850453	0.0247759	KCTD13	0.56555	0.340671	0.938874	0.0275346	DDHD2	1.32123	1.01133	1.7261	0.0410927
ELF5	0.146039	0.0224221	0.951174	0.0441858	GAP43	2.31541	1.29322	4.14558	0.00472492	FLJ43681	10.5844	1.67373	66.9347	0.0121654	CCDC116	0.84244	0.720044	0.985642	0.0323131	FMO3	0.81562	0.675513	0.984787	0.034058	GVINP1	0.757324	0.58609	0.978588	0.0335472	PSMA7	1.67045	1.02232	2.72947	0.0405531	EIF4E2	5.00892	1.23181	20.3678	0.0243686	KCTD5	1.99039	1.09829	3.60708	0.0232663	DDR2	1.29332	1.02007	1.63976	0.0336622
ELL	25.0679	1.90139	330.494	0.0143528	GAPVD1	0.533633	0.290112	0.981567	0.0434045	FLNC	7.1347	1.98742	25.6131	0.00258513	CCDC120	0.810781	0.661419	0.993872	0.0434734	FMO4	1.21733	1.00386	1.47619	0.045596	GYLTL1B	1.21527	1.00242	1.47332	0.0471954	PSMC2	2.0647	1.18674	3.59218	0.0102904	EIF4EBP2	5.20932	1.24937	21.7205	0.0234767	KDM5D	2.96369	1.04901	8.37306	0.0403389	DDX27	3.02457	1.75586	5.21001	6.64e-05
ELN	7.73383	1.01248	59.0747	0.0486185	GAS8	0.697812	0.528114	0.92204	0.011377	FNDC9	0.00613494	7.77e-05	0.484164	0.0222896	CCDC122	1.30308	1.00998	1.68125	0.0417147	FMO6P	0.728929	0.53569	0.991874	0.0442326	GZMA	0.879628	0.806173	0.959775	0.00394181	PSMD12	1.99999	1.08576	3.68404	0.0261519	ELK3	14.7621	1.6877	129.122	0.014976	KIAA0040	0.437119	0.216835	0.881192	0.0206918	DDX31	0.389775	0.181242	0.838243	0.0158829
ELOVL6	12.0999	3.29383	44.4493	0.000172934	GATSL3	1.28214	1.01872	1.61368	0.0341741	FOSL2	3.3665	1.02067	11.1038	0.0461992	CCDC123	1.16642	1.00224	1.3575	0.0467144	FNDC3A	1.30825	1.01813	1.68105	0.0356934	GZMB	0.860664	0.765125	0.968133	0.0124397	PTER	1.66669	1.00647	2.75999	0.0471412	ELL	32.4149	2.58529	406.425	0.00701464	KIAA1661	3.02036	1.00953	9.03645	0.0480496	DDX42	0.53776	0.308988	0.935913	0.0282183
ELP3	0.266435	0.0754027	0.941447	0.0400096	GBA3	0.782766	0.635058	0.964828	0.0217014	FOXA3	2.68524	1.15991	6.21645	0.0210924	CCDC124	1.20499	1.00355	1.44685	0.0457197	FNDC4	1.23579	1.03608	1.47398	0.0185654	GZMH	0.879059	0.789591	0.978665	0.0185854	PTGS2	0.751011	0.599136	0.941384	0.0129926	ELL3	0.194662	0.0638562	0.593415	0.00400708	KIF20A	1.37497	1.00006	1.89042	0.0499539	DDX46	1.61497	1.0026	2.60136	0.0487643
ENDOG	0.132353	0.0200469	0.873816	0.0357257	GJB2	1.21718	1.01942	1.45331	0.0298105	FOXD3	0.390116	0.165408	0.92009	0.0315389	CCDC126	1.40531	1.06545	1.85357	0.0160067	FOLH1	1.45335	1.14653	1.84228	0.00200049	GZMK	0.902973	0.832058	0.979933	0.0144563	PTH2R	1.22799	1.04587	1.44182	0.0121564	EMB	3.8068	1.14863	12.6166	0.0287703	KIF22	2.13206	1.25906	3.61035	0.00484472	DDX5	1.39094	1.02734	1.88322	0.0328093
ENG	0.07083	0.00870394	0.576393	0.0133219	GCG	1.28244	1.04436	1.5748	0.0175885	FOXK1	4.7386	1.06608	21.0625	0.04095	CCDC127	1.20766	1.00769	1.44732	0.0410629	FOXA3	1.14532	1.04813	1.25153	0.00270941	GZMM	0.713467	0.543465	0.936648	0.015046	PTPN1	1.98946	1.06572	3.71388	0.0307869	EMILIN2	2.53551	1.18445	5.42767	0.0165803	KIF23	1.73712	1.12774	2.67579	0.0122334	DEFB1	0.892407	0.813912	0.978471	0.0153809
ENPEP	11.9826	2.47439	58.0272	0.00203111	GDNF	0.216965	0.0518034	0.9087	0.0365301	FOXN2	0.52336	0.288723	0.948681	0.0328786	CCDC128	1.25278	1.02033	1.5382	0.0313862	FOXD2	1.1759	1.00662	1.37366	0.0410418	H2AFY2	1.24811	1.03401	1.50654	0.0209861	PVR	2.04281	1.06928	3.90269	0.0305588	EMP2	0.34205	0.142037	0.823714	0.0167362	KIF25	9.03131	2.34128	34.8377	0.00139819	DEGS1	1.3181	1.02027	1.70288	0.0345573
ENPP3	0.342774	0.156288	0.751778	0.00754025	GEM	1.14311	1.01215	1.29101	0.0311989	FOXS1	0.227414	0.0626562	0.82541	0.0243418	CCDC21	0.63946	0.480221	0.851503	0.00221228	FOXJ1	0.868757	0.780392	0.967129	0.0101502	HADHA	1.93623	1.31819	2.84402	0.000756394	PVRL2	1.65401	1.00674	2.71742	0.0469795	EMP3	11.4877	3.44214	38.3388	7.18e-05	KIF5A	2.70213	1.04836	6.96469	0.0396162	DENND2D	0.688229	0.483985	0.978665	0.0375236
ENPP6	0.282906	0.105218	0.760668	0.0123478	GET4	0.679174	0.470785	0.979804	0.0385384	FPGS	0.0453846	0.003819	0.539346	0.0143314	CCDC23	1.225	1.07371	1.3976	0.00254871	FOXN2	1.89123	1.00731	3.55079	0.0474088	HADHB	1.86372	1.29161	2.68924	0.00087564	PYGM	1.65677	1.01969	2.69189	0.0414805	EMR1	7.77671	1.77701	34.0331	0.00646319	KIR2DL4	3.90896	1.07121	14.2642	0.0390067	DENND4B	1.73353	1.0955	2.74314	0.0187989
ENTHD1	3.69565	1.47064	9.28701	0.00542999	GFI1	1.83918	1.03468	3.26921	0.0378816	FRA10AC1	24.2483	3.99331	147.241	0.000531183	CCDC24	0.566477	0.403888	0.794517	0.0009926	FOXN3	1.40846	1.03795	1.91124	0.0278702	HAMP	0.819146	0.683103	0.982283	0.0313285	PZP	0.572915	0.360551	0.910362	0.0184021	ENAM	0.0898399	0.00817304	0.987541	0.0488138	KLF8	0.525809	0.298338	0.926717	0.0262038	DENND5A	1.67854	1.14861	2.45296	0.00745542
ENTPD3	0.333019	0.140381	0.790003	0.0126032	GFM2	0.656117	0.471055	0.913884	0.012681	FRMD3	0.144978	0.0262617	0.800357	0.0267297	CCDC28A	0.793599	0.637517	0.987893	0.038548	FOXS1	1.22989	1.08007	1.4005	0.00179564	HAPLN3	0.851193	0.729293	0.993468	0.0410455	RAB11FIP3	0.574311	0.349187	0.944574	0.0289197	ENC1	0.50472	0.277088	0.919356	0.025432	KLHL5	0.643069	0.415711	0.994772	0.0473101	DENND6B	0.443753	0.232137	0.848277	0.0139828
EPHA5	38864.6	87.15	1.73317e+07	0.00068531	GFRA2	2.11803	1.11326	4.02965	0.022201	FRMD5	1.79864	1.02293	3.16258	0.0414807	CCDC28B	0.775217	0.623734	0.96349	0.0217191	FRG2	3.26808	1.46647	7.28306	0.00377515	HARS2	1.54294	1.00995	2.35722	0.0448814	RAB22A	2.24877	1.08044	4.68048	0.0302472	ENPEP	5.43127	1.50405	19.6129	0.00979462	KLHL7	1.64162	1.0132	2.6598	0.0440926	DEPDC1B	1.21755	1.00475	1.47543	0.0446085
EPHA7	0.178946	0.0471298	0.679437	0.0114801	GFRA4	3439.76	1.07365	1.10203e+07	0.0480169	FRMD6	3.66903	1.29305	10.4109	0.0145678	CCDC32	0.593294	0.429729	0.819117	0.00151161	FRG2C	0.723086	0.535013	0.977272	0.0348971	HAVCR2	0.813917	0.704227	0.940692	0.00530723	RAB35	2.17022	1.02088	4.61355	0.0440452	ENPP4	0.172285	0.0310307	0.956542	0.0443502	KLKB1	0.215896	0.0772356	0.60349	0.0034679	DEPDC7	1.22031	1.03985	1.4321	0.0147488
EPHB2	10.7483	2.22125	52.009	0.00315678	GGT1	7.5722	2.2271	25.7457	0.00118556	FTSJ1	0.0751307	0.0131697	0.428606	0.00357327	CCDC41	1.19984	1.0024	1.43616	0.0470204	FRMD4A	1.27899	1.05176	1.55531	0.0136767	HBP1	1.56339	1.05701	2.31237	0.025248	RAB36	0.668154	0.507363	0.879901	0.00409319	ENPP6	0.0818355	0.0161129	0.415633	0.00253751	KLRAP1	0.489254	0.25598	0.935109	0.0305442	DEPTOR	0.755782	0.603863	0.945919	0.0144627
EPHB6	2.69672	1.02023	7.12807	0.0454623	GHRHR	96.8637	1.12455	8343.37	0.0442624	FUNDC1	0.258556	0.0852205	0.784453	0.0169091	CCDC42	0.67532	0.541466	0.842263	0.000495798	FRMD8	0.703372	0.49923	0.99099	0.0442508	HBS1L	1.40801	1.07602	1.84242	0.0126301	RABL2A	0.310737	0.157086	0.614682	0.000784516	ENTPD3	0.414844	0.198548	0.866771	0.0192698	KNG1	10.6274	1.38526	81.5303	0.0229993	DESI1	0.550905	0.345768	0.877745	0.0121192
EPRS	4.07512	1.21779	13.6367	0.0226259	GJB1	0.824701	0.725944	0.936893	0.00306	FUNDC2	0.163224	0.0341058	0.781162	0.0232601	CCDC43	1.32228	1.06725	1.63826	0.0106084	FRYL	0.440757	0.227206	0.855023	0.0153828	HINT2	0.878001	0.785045	0.981963	0.0226818	RAD51	1.60553	1.09842	2.34676	0.014498	EPB41L2	0.153716	0.0241015	0.980377	0.0475994	KRBOX4	0.501556	0.296435	0.848612	0.0101183	DFNB31	0.607291	0.384322	0.959619	0.0326357
EPS15L1	12.5118	1.41592	110.561	0.0230382	GJD2	23.1713	1.12392	477.712	0.0417876	FUNDC2P2	0.232399	0.0910096	0.593444	0.00228161	CCDC56	1.23284	1.07032	1.42003	0.00370513	FRZB	1.15435	1.0063	1.32419	0.0404062	HCK	0.822089	0.709049	0.953151	0.00943923	RALGAPB	2.42121	1.22029	4.80397	0.0114235	EPB41L3	4.30783	1.3817	13.4309	0.0118282	KRT1	4.41909	1.37594	14.1927	0.0125584	DGCR9	0.376509	0.148503	0.954589	0.0396025
EPS8L1	17.046	2.75928	105.305	0.00227005	GLB1L3	2.35494	1.13685	4.87818	0.0211581	FXN	0.206453	0.0434516	0.980927	0.0472354	CCDC59	1.28979	1.09681	1.51672	0.00208736	FSD1	1.26438	1.01743	1.57126	0.0343589	HCN3	1.21404	1.00379	1.46833	0.0456187	RAPGEF3	0.66328	0.476942	0.92242	0.0146922	EPB41L4B	0.123709	0.0365217	0.419036	0.000787103	KRT2	2.69527	1.01694	7.14348	0.0461798	DGKE	0.425191	0.182527	0.990473	0.0474624
EPYC	2.99307	1.34656	6.65285	0.00714308	GLIS1	1.59142	1.16774	2.16882	0.00326343	FZD1	2.43791	1.15664	5.1385	0.0191561	CCDC65	0.749026	0.621148	0.90323	0.00248178	FST	1.17204	1.02242	1.34357	0.0227208	HCP5	0.780353	0.670446	0.908278	0.00136438	RASA2	2.28177	1.05324	4.9433	0.0364868	EPHB2	9.12844	2.45207	33.9829	0.000975998	KRT37	3.70933	1.09039	12.6185	0.0358617	DGKI	2.39123	1.29459	4.41686	0.00535854
ERBB2IP	5.60122	1.16331	26.9693	0.0316659	GLIS2	1.28467	1.0565	1.56211	0.0120431	FZD4	0.371197	0.177665	0.775546	0.00838647	CCDC66	1.22418	1.02357	1.46411	0.0267557	FSTL1	1.14469	1.00698	1.30124	0.0387924	HCST	0.824522	0.682041	0.996768	0.0462162	RASGRF1	0.604474	0.367649	0.993852	0.0472256	EPN1	4.7915	1.04625	21.9435	0.0435699	KRTAP1-1	6.67855	1.63038	27.3575	0.00830546	DHDH	2.50359	1.20297	5.21038	0.0141224
ERBB4	2.16473	1.07679	4.35185	0.0301869	GLRA2	276.891	13.1049	5850.39	0.000302619	FZD8	1.62937	1.04398	2.543	0.031598	CCDC67	0.831229	0.712093	0.970297	0.0191813	FSTL5	1.10236	1.01043	1.20264	0.0282644	HDAC1	1.52556	1.10055	2.11469	0.011244	RBM24	0.578925	0.397605	0.842933	0.00435388	EPSTI1	2.51042	1.21666	5.17992	0.0127527	KRTAP19-1	2.26907	1.23557	4.16705	0.00824064	DHRS2	0.786315	0.654531	0.944633	0.0102129
ERC1	11.4062	1.23581	105.275	0.031818	GLT1D1	2.01813	1.22058	3.3368	0.00620224	GABARAPL1	2.6567	1.18874	5.93743	0.0172497	CCDC69	0.709636	0.573572	0.877977	0.00158764	FTHL8	0.767408	0.597141	0.986225	0.0386085	HDAC4	1.41743	1.01597	1.97755	0.0400544	RBM33	1.77821	1.10157	2.87049	0.0184779	EPYC	2.64537	1.47943	4.73021	0.00103502	KRTAP3-3	7.17504	1.04034	49.485	0.0454892	DHRS4-AS1	0.41475	0.24197	0.710906	0.00136936
ERCC3	42.1073	2.36903	748.417	0.0108535	GLT8D2	1.20667	1.03474	1.40717	0.0166029	GABARAPL3	3.99323	1.14527	13.9232	0.0297932	CCDC77	1.27358	1.04161	1.55722	0.0184077	FTO	1.14898	1.02355	1.28979	0.0185401	HEATR2	1.36858	1.01522	1.84493	0.0394862	RBPMS	0.627368	0.432232	0.910602	0.014182	ERCC1	5.52612	1.02632	29.7549	0.0465681	KRTAP4-3	7.14442	1.77259	28.7956	0.00569437	DHRS7B	0.722133	0.530512	0.982968	0.038532
ERCC6L	5.78803	1.79083	18.7072	0.00335201	GLYCTK-AS1	2.27249	1.23318	4.18774	0.00848854	GALC	4.06337	1.46416	11.2768	0.0071008	CCDC78	0.754524	0.622508	0.914536	0.00409976	FTSJD1	1.38614	1.06846	1.79828	0.0139497	HEATR5B	1.71967	1.17762	2.51121	0.00501173	RECQL	3.23694	1.36607	7.67002	0.00761535	EREG	3.44009	1.05342	11.2341	0.0407419	KRTAP4-7	9.26636	1.39129	61.7166	0.0213744	DHX35	2.33074	1.35136	4.01993	0.00234485
ERLIN2	0.120453	0.0155789	0.931324	0.0425458	GNAL	1.40166	1.04995	1.8712	0.0219862	GALNT2	5.46421	1.07288	27.8293	0.0408879	CCDC8	1.19814	1.04382	1.37528	0.0101836	FUCA2	1.5848	1.19021	2.11022	0.00162228	HIF3A	1.18398	1.0497	1.33544	0.00596566	REEP6	0.61344	0.405401	0.928239	0.0207598	ERGIC3	8.41762	1.85339	38.2305	0.00579613	KRTAP4-9	3.141	1.15225	8.56227	0.0252904	DIAPH1	0.286246	0.126292	0.648792	0.00273307
ERVMER34-1	0.145681	0.0536962	0.395244	0.000155071	GNAO1	1.62946	1.00468	2.64278	0.0478278	GALNT5	2.0571	1.01276	4.17834	0.046038	CCDC80	1.13128	1.01897	1.25596	0.020766	FUT4	1.26663	1.10619	1.45034	0.000625232	HILPDA	0.790662	0.638114	0.979678	0.0317381	REN	0.57479	0.358682	0.921103	0.021361	ESF1	3.53452	1.01191	12.3458	0.04787	KRTAP5-2	4.00975	1.36293	11.7967	0.0116571	DIAPH3	1.59254	1.09662	2.31272	0.0145049
ESPL1	125.878	5.92842	2672.78	0.00192494	GNAQ	0.577353	0.375795	0.887015	0.0121693	GALNT7	2.5416	1.11302	5.8038	0.0268207	CCDC82	1.24928	1.04312	1.49619	0.0155757	FUT6	1.42102	1.00295	2.01336	0.0480915	HIP1R	1.25697	1.00027	1.57954	0.0497252	RESP18	0.551372	0.337231	0.901494	0.0176262	ESPL1	3.02532	1.01364	9.02942	0.0472284	KRTAP5-AS1	4.86452	1.19682	19.772	0.0270303	DIP2B	1.68524	1.00784	2.81795	0.0466183
ESRRB	79.0071	3.96942	1572.55	0.00419147	GNAS	1.77222	1.14374	2.74606	0.0104363	GBF1	13.6841	1.32095	141.757	0.0282844	CCDC88	0.649232	0.479054	0.879862	0.0053493	FXYD6	1.21813	1.04088	1.42555	0.0139168	HK3	0.790175	0.676544	0.92289	0.00294922	RFPL3	1.58077	1.01947	2.45111	0.0407449	ESR1	0.357512	0.151405	0.844194	0.0189597	KRTAP8-1	6.98714	1.55657	31.3638	0.0111639	DIS3L	0.680041	0.488105	0.947452	0.0226675
ESYT1	7.58646	1.25906	45.7122	0.0270109	GNAT3	1.90816	1.291	2.82035	0.00119027	GBP1	0.569412	0.363201	0.892701	0.0140997	CCDC90B	1.38173	1.15177	1.6576	0.00049898	FZD2	1.10705	1.00617	1.21805	0.036968	HLA-A	0.764247	0.653228	0.894133	0.000787228	RFX1	0.338237	0.115646	0.98926	0.0477391	ESR2	0.0754843	0.010095	0.564426	0.0118308	LA16c-395F10.2	0.247406	0.0714502	0.856676	0.0275189	DISP2	1.74927	1.16201	2.63331	0.00737492
EXD3	0.00670369	8.65e-05	0.519244	0.024116	GNB3	2.73627	1.00097	7.47995	0.0497806	GBP4	0.417188	0.241407	0.720961	0.00173535	CCDC91	1.47289	1.23554	1.75583	1.57e-05	G6PC3	0.655401	0.445563	0.964061	0.0318847	HLA-B	0.772507	0.662547	0.900716	0.000985351	RGMA	0.565795	0.369814	0.865636	0.00866437	ETAA1	0.177652	0.0351213	0.89861	0.0366876	LAMB2P1	0.343547	0.146627	0.804934	0.0139139	DKFZp434E1119	0.291435	0.0961724	0.88315	0.0292844
EXO1	12.7572	2.73266	59.5561	0.00120075	GNG2	1.90361	1.00654	3.60017	0.0477016	GBP5	0.475252	0.294961	0.765743	0.00223807	CCDC92	1.27617	1.07652	1.51284	0.00496338	G6PD	0.620867	0.453076	0.850797	0.00302522	HLA-C	0.753417	0.634278	0.894936	0.00126462	RHEB	2.16847	1.02292	4.59689	0.043479	ETFA	0.211892	0.059546	0.754006	0.0165775	LAMC1	0.559536	0.328578	0.952834	0.0325289	DLC1	1.48014	1.01941	2.1491	0.0393043
EXOC8	5.98164	1.10007	32.5252	0.0384187	GNGT2	3.4109	1.19683	9.7209	0.0216635	GCAT	0.319122	0.109089	0.933536	0.03702	CCDC93	0.777959	0.606665	0.997618	0.0478431	GAB1	1.64847	1.19907	2.26629	0.00208484	HLA-DMA	0.82365	0.726587	0.933679	0.00242433	RHOT2	0.548934	0.310529	0.970371	0.0390709	ETFDH	0.203544	0.0424001	0.977126	0.0467151	LANCL2	0.377354	0.142425	0.999798	0.0499524	DLEC1	0.33726	0.187484	0.606689	0.00028551
EXOSC7	0.0536361	0.00413191	0.696249	0.025301	GNPNAT1	0.720676	0.519982	0.998831	0.0491849	GCC2	3.62287	1.2935	10.147	0.0142968	CCDC94	0.761341	0.624154	0.928682	0.00714861	GABBR2	0.857267	0.73631	0.998095	0.0471958	HLA-DMB	0.820415	0.719947	0.934903	0.00297896	RIBC1	0.58318	0.382607	0.888899	0.0121548	EVI2A	3.57244	1.55317	8.21695	0.00273548	LARGE-AS1	51.8648	1.58152	1700.86	0.0265975	DLG3	0.558157	0.341888	0.911231	0.019718
EXPH5	0.298808	0.118194	0.755419	0.0106894	GOLPH3L	0.526043	0.333945	0.828644	0.0055936	GCET2	0.0663772	0.00614378	0.717138	0.0254974	CCDC96	0.816381	0.720698	0.924768	0.00142447	GABPB2	2.15442	1.11304	4.17013	0.0227396	HLA-DOA	0.809285	0.693954	0.943784	0.00698525	RIBC2	0.761644	0.612967	0.946383	0.0139978	EVI2B	8.98408	2.68273	30.0864	0.000370478	LAX1	0.329038	0.120127	0.901267	0.0306052	DLGAP1-AS3	0.275263	0.080186	0.944923	0.0403654
EXT1	25.8123	2.16334	307.985	0.0101698	GORASP2	0.515264	0.279626	0.949473	0.0334849	GCGR	0.0368689	0.00221516	0.613644	0.0214294	CCL1	0.72712	0.593882	0.89025	0.00203111	GABRG2	1.52546	1.09759	2.12013	0.0119236	HLA-DPA1	0.841368	0.755595	0.936877	0.00164112	RIF1	2.09893	1.04737	4.20625	0.0365767	EXOC6	0.20474	0.0616287	0.680178	0.00962219	LCN12	0.719995	0.535148	0.968693	0.0300007	DLGAP4	1.91767	1.06994	3.43706	0.0287391
EXTL3	0.01469	0.00144053	0.149803	0.000367624	GP1BA	3.43024	1.37923	8.53128	0.00801072	GCN1L1	4.77735	1.54926	14.7316	0.00649064	CCL13	0.785405	0.646616	0.953984	0.0148997	GAGE2C	1.1445	1.0104	1.29639	0.0337837	HLA-DPB1	0.842205	0.753093	0.941862	0.0026153	RIIAD1	0.697101	0.510754	0.951434	0.0229857	EXOSC1	59.3695	2.99482	1176.94	0.00736822	LCNL1	4.24791	1.06004	17.0226	0.0411224	DNAAF1	0.395745	0.238484	0.656706	0.000334101
EYA4	4.19197	1.85852	9.45514	0.000553551	GPATCH4	0.426256	0.1888	0.962365	0.0401413	GDE1	0.19575	0.0415554	0.922095	0.0391568	CCL16	1.10914	1.00365	1.22572	0.0422174	GAL3ST3	1.09097	1.01065	1.17768	0.0256518	HLA-DPB2	0.802657	0.714699	0.90144	0.000205513	RIMBP2	0.615018	0.416493	0.908171	0.0145131	EXPH5	0.484218	0.247521	0.947258	0.0341562	LDLRAD4-AS1	9.09698	1.89814	43.5979	0.00575325	DNAAF3	0.63715	0.473693	0.85701	0.00288092
F7	117.304	1.59135	8646.9	0.0298771	GPR112	586.365	3.42225	100467	0.0151504	GDF10	1.73796	1.01556	2.97424	0.0437698	CCL19	0.853435	0.772091	0.943349	0.00192814	GAL3ST4	1.30836	1.00524	1.70287	0.0456231	HLA-DQB1	0.821535	0.707505	0.953943	0.00992543	RIOK3	1.88556	1.07081	3.32023	0.0280235	EYA3	15.6513	1.95841	125.083	0.00949247	LDOC1L	0.519405	0.293387	0.919543	0.0245902	DNAH10	0.21754	0.0752469	0.628911	0.00485987
FABP3	4.80778	1.01296	22.8191	0.0481357	GPR124	1.39908	1.07079	1.82801	0.0138455	GDF15	1.64489	1.01381	2.66881	0.0438523	CCL2	0.848931	0.74443	0.968101	0.0145382	GALNT5	1.54586	1.10003	2.17238	0.0121028	HLA-DQB2	0.843078	0.751086	0.946338	0.00378437	RNF114	1.80394	1.08242	3.00639	0.0235811	EYA4	1.58744	1.07555	2.34296	0.0199845	LEMD3	0.548764	0.302363	0.995965	0.0484659	DNAH11	0.0993912	0.0291561	0.338818	0.000224584
FAF1	34.4368	1.93215	613.77	0.0160351	GPR137	0.131699	0.0323234	0.536593	0.00467613	GEMIN4	0.186856	0.0434541	0.803494	0.0241996	CCL21	0.817372	0.69632	0.959469	0.0136668	GAN	1.41471	1.05748	1.89263	0.0194745	HLA-DRA	0.84349	0.757768	0.938909	0.0018533	RNF13	1.79767	1.04726	3.08578	0.0333811	FA2H	0.40002	0.220479	0.725765	0.00257366	LEPREL4	0.611228	0.379895	0.98343	0.0424762	DNAH12	0.49335	0.311836	0.78052	0.00253893
FAM101A	2.6993	1.07977	6.74793	0.0336586	GPR144	0.162424	0.0350981	0.751655	0.0200627	GEMIN5	0.181075	0.0468024	0.700563	0.0133053	CCL28	1.37947	1.21832	1.56195	3.87e-07	GAP43	1.12924	1.01123	1.26102	0.0309018	HLA-DRB1	0.820527	0.733231	0.918215	0.000567561	RNF144B	0.730005	0.553196	0.963326	0.0261478	FAAH	0.174808	0.030798	0.992198	0.0489754	LGALS13	8.53467	1.74159	41.8241	0.00818982	DNAH3	0.153638	0.0596953	0.395419	0.000102934
FAM117A	8.35739	1.10454	63.2351	0.0397572	GPR183	1.27543	1.02442	1.58794	0.0295768	GEMIN6	0.247364	0.0825498	0.741236	0.0126053	CCL3	0.718254	0.567215	0.909512	0.00600735	GAPDH	0.402816	0.172218	0.942181	0.0359633	HLA-DRB3	0.828494	0.747784	0.917915	0.000320902	RNF183	0.749767	0.569153	0.987697	0.0405604	FAIM	0.29164	0.100497	0.846332	0.0233963	LHFPL3-AS2	3.61345	1.27813	10.2157	0.0154029	DNAH6	0.151889	0.0504865	0.456957	0.000797759
FAM126A	107.569	1.9518	5928.41	0.0222028	GPR3	9.31182	2.29342	37.8081	0.00180252	GEMIN8	0.076284	0.0154837	0.37583	0.00156285	CCL5	0.784881	0.709674	0.868057	2.44e-06	GARS	1.54082	1.03358	2.297	0.0338304	HLA-DRB4	0.879086	0.789821	0.978439	0.0183268	RNF6	1.83989	1.13394	2.98534	0.0135509	FAM102A	0.257176	0.0928027	0.712686	0.00902061	LIMS2	2.11065	1.09464	4.0697	0.0257544	DNAH7	0.508947	0.325751	0.795169	0.00300997
FAM126B	23.9022	2.51633	227.043	0.00572038	GPR39	0.54256	0.32124	0.916363	0.0222197	GFI1	0.289262	0.106806	0.783402	0.01468	CCL7	0.711507	0.556226	0.910138	0.00673802	GAS2	1.40772	1.06755	1.85628	0.0153864	HLA-DRB5	0.850117	0.762287	0.948067	0.00351758	RNF7	1.84597	1.06679	3.19428	0.0284484	FAM104B	0.0669084	0.00718739	0.62286	0.0175071	LINC00032	4.86706	1.06144	22.3171	0.0416793	DNAH9	0.37566	0.219488	0.64295	0.000355755
FAM13C	0.00829267	0.000404489	0.170013	0.0018727	GPR65	1.23184	1.01135	1.50041	0.0382572	GFPT2	2.48147	1.05629	5.82958	0.0370124	CCL8	0.697941	0.57531	0.846712	0.000264523	GAS2L3	1.53556	1.1593	2.03394	0.00278345	HLA-E	0.750926	0.638069	0.883745	0.000566286	RP1	0.697978	0.540708	0.900992	0.00577408	FAM108C1	0.394931	0.179658	0.868151	0.0207892	LINC00115	0.607299	0.385983	0.955512	0.0310243	DNAI1	0.444926	0.26646	0.742923	0.0019615
FAM159A	12244.4	20.7139	7.23788e+06	0.00384329	GPR68	1.6633	1.00098	2.76385	0.049559	GGA2	0.181081	0.036465	0.899225	0.0366292	CCM2	1.26737	1.0218	1.57194	0.0310634	GATA2	1.16294	1.0296	1.31356	0.0151231	HLA-F	0.777889	0.6676	0.906397	0.00128283	RP9	1.98398	1.14084	3.45023	0.015237	FAM110B	2.49935	1.02677	6.08387	0.0435742	LINC00162	2.987	1.26719	7.04091	0.012376	DNAI2	0.355877	0.1834	0.690561	0.00225334
FAM160A1	0.000311569	2.18e-07	0.445466	0.0293978	GPRC5C	0.669252	0.510212	0.877868	0.00372114	GGT1	0.20539	0.0645724	0.6533	0.007339	CCNA2	1.17405	1.03697	1.32925	0.0113084	GBP5	0.878364	0.794709	0.970824	0.0110913	HLA-G	0.767305	0.648812	0.90744	0.0019692	RP9P	1.74886	1.10566	2.76623	0.0168807	FAM115A	0.22614	0.0857731	0.596214	0.0026513	LINC00165	2.24996	1.12642	4.49417	0.0216079	DNAJB13	0.826886	0.697391	0.980426	0.0287096
FAM168B	17.7425	1.24556	252.735	0.0338393	GRAMD3	0.806528	0.665052	0.9781	0.0288901	GGT3P	0.233993	0.0602696	0.908464	0.0358456	CCNB1	1.19539	1.04994	1.36099	0.00701558	GBP7	0.645166	0.453904	0.917022	0.0145733	HLA-H	0.763451	0.650341	0.896234	0.000970208	RPF2	2.05976	1.31083	3.23656	0.00172554	FAM120A	0.209631	0.0603024	0.728743	0.0139819	LINC00216	3.67696	1.33347	10.139	0.0118678	DNAJB2	1.49138	1.04149	2.13562	0.02912
FAM169A	0.307366	0.128809	0.733443	0.00784691	GREM1	1.1951	1.06961	1.33531	0.00163913	GGT7	15.5911	1.58246	153.61	0.0186133	CCNB1IP1	1.16872	1.01255	1.34899	0.0331434	GCC2	1.49346	1.04623	2.13188	0.0271869	HLA-J	0.785515	0.676135	0.91259	0.00160197	RPH3AL	0.667412	0.447841	0.994634	0.0469897	FAM120B	0.122059	0.0195131	0.763506	0.0245492	LINC00240	0.514647	0.310631	0.852659	0.00991599	DNAJB4	1.60249	1.14656	2.23972	0.00576844
FAM171A1	4.82157	1.26803	18.3335	0.020975	GRHL2	0.733304	0.561548	0.957592	0.0227129	GGTLC2	0.335342	0.113516	0.990645	0.0480449	CCNC	1.20303	1.06725	1.35608	0.0024845	GCGR	1.18344	1.07447	1.30345	0.00063227	HLA-L	0.792028	0.686707	0.913502	0.00136171	RPL13P5	1.47382	1.00674	2.1576	0.0460994	FAM122C	0.167964	0.033005	0.854782	0.0316365	LINC00330	3.77638	1.00126	14.2431	0.0497834	DNAJC13	4.97215	1.90863	12.9529	0.00102659
FAM173B	0.20259	0.0427386	0.96032	0.0443295	GRIA3	2.33043	1.10606	4.91014	0.0260771	GH1	0.0306408	0.00291538	0.322035	0.00368358	CCND3	0.68405	0.526548	0.888666	0.0044552	GCOM1	1.35217	1.08388	1.68688	0.00750033	HMGB1	1.64946	1.10874	2.45387	0.0135375	RPS14	0.510868	0.278628	0.936683	0.0298981	FAM124A	24.3744	1.58021	375.969	0.0221523	LINC00382	16.0852	1.68572	153.486	0.0157918	DNAJC4	0.344568	0.170537	0.696196	0.00298693
FAM177A1	0.0356217	0.00251589	0.504357	0.0136577	GRID1	58.3092	3.26283	1042.03	0.00571172	GIMAP7	0.513354	0.274269	0.960854	0.0370855	CCNDBP1	0.707408	0.582597	0.858958	0.000473937	Gcom1	1.1523	1.01902	1.30301	0.0237945	HMGCLL1	1.17475	1.01287	1.36252	0.0332571	RSPH1	0.788642	0.665709	0.934278	0.00602837	FAM126A	25.6234	4.82702	136.017	0.000139909	LINC00408	7.01221	1.02333	48.0499	0.0473167	DNAJC8	2.41777	1.36235	4.29085	0.00255759
FAM178B	0.0425981	0.00227915	0.796172	0.0346398	GRID1-AS1	204.206	1.84577	22592.3	0.0267456	GIPR	0.127839	0.033793	0.483615	0.00244465	CCNE1	1.14016	1.02376	1.26978	0.0169662	GCSH	0.688983	0.502353	0.944948	0.0208177	HMOX1	0.813245	0.683217	0.968019	0.0200383	RSPH10B	0.761018	0.621847	0.931335	0.00804184	FAM135A	0.00470837	0.000209802	0.105665	0.000735656	LINC00423	7.21664	1.65649	31.4399	0.00848553	DNAJC9-AS1	0.360337	0.136965	0.947998	0.0386242
FAM181B	0.232112	0.0732107	0.735902	0.0131069	GRID2	12.3546	1.16243	131.308	0.0370892	GIT2	5.52101	1.5832	19.2531	0.00734283	CCNG2	1.42956	1.16894	1.74828	0.000501363	GDAP1	1.30181	1.07849	1.57136	0.00601573	HNRNPF	1.63034	1.07963	2.46196	0.0201089	RSPH9	0.341474	0.174822	0.666991	0.00165782	FAM13B1	0.21727	0.0618434	0.763322	0.0172548	LINC00424	7.63497	1.2344	47.2237	0.0287811	DNASE2B	2.4176	1.07619	5.43098	0.0325337
FAM184B	0.00204166	2.41e-05	0.17329	0.00626663	GRIK5	1.82001	1.0252	3.23103	0.0408613	GJB2	1.52857	1.02996	2.26856	0.0351603	CCNL1	0.788232	0.654145	0.949805	0.0123747	GDF1	4.02641	1.53908	10.5335	0.00452924	HNRNPH1	1.99363	1.15412	3.44383	0.0133645	RTDR1	0.688368	0.485544	0.975916	0.0360068	FAM13C1	113.58	2.42074	5329.14	0.0159433	LINC00452	4.92724	1.39573	17.3943	0.0132104	DNM3	1.46873	1.16393	1.85335	0.00119895
FAM188B	0.0392478	0.00342454	0.44981	0.00926826	GRK5	1.48541	1.04521	2.11102	0.0273466	GJB4	11.0993	1.47048	83.7788	0.0196035	CCNL2	1.44088	1.13841	1.82372	0.00237949	GFOD2	1.93036	1.21387	3.06977	0.00545539	HNRNPH3	1.95402	1.36494	2.79733	0.000252688	SAE1	1.89463	1.13084	3.17428	0.0152252	FAM152A	8.28054	1.67555	40.9224	0.00951137	LINC00479	3.23893	1.3356	7.85466	0.00931669	DNMT3B	1.42838	1.12659	1.81103	0.00323752
FAM189A2	0.110901	0.032376	0.379881	0.00046395	GS1-600G8.3	144.427	1.2682	16447.7	0.0395603	GJB7	0.351977	0.16725	0.740737	0.00595089	CCR10	1.80805	1.36737	2.39077	3.25e-05	GFPT1	1.47106	1.07349	2.01588	0.0163453	HNRNPR	1.68895	1.18101	2.41533	0.00408516	SAMD14	0.627047	0.395431	0.994325	0.0472384	FAM164C	0.151851	0.0340296	0.677605	0.0135124	LINC00523	4.92391	1.36568	17.753	0.0148401	DNPH1	0.515387	0.328563	0.808439	0.00390457
FAM20C	5.3678	1.25014	23.048	0.0238053	GSE1	0.580504	0.347223	0.970512	0.0380689	GK	0.152406	0.030986	0.749614	0.0206377	CCR2	0.85529	0.7593	0.963414	0.0100639	GGH	1.31584	1.03116	1.67912	0.0273384	HNRPLL	1.55307	1.02036	2.36389	0.0399732	SCGB1D1	0.817978	0.699003	0.957204	0.0122323	FAM174A	0.293287	0.11495	0.748301	0.0102675	LINC00540	1.75023	1.126	2.72052	0.0128724	DNTTIP1	1.79966	1.16209	2.78704	0.00846029
FAM26D	0.000479715	9.98e-07	0.230536	0.0152786	GSTP1	0.670452	0.512612	0.876893	0.00350968	GLI3	1.72798	1.02088	2.92487	0.0416596	CCR3	0.750209	0.61341	0.917517	0.0051413	GGPS1	1.77182	1.07522	2.91974	0.0247977	HOMER2	0.834912	0.72671	0.959226	0.0108405	SCGB1D2	0.828672	0.695748	0.986992	0.0351394	FAM174B	0.240021	0.0988048	0.58307	0.00162613	LINC00550	0.0718289	0.00532669	0.968593	0.0472552	DOCK11	1.27322	1.01912	1.59067	0.0334404
FAM32A	9.67742	1.03478	90.505	0.0465981	GSX1	154.616	1.70321	14035.9	0.0284181	GLIPR2	0.427276	0.214124	0.852611	0.0158514	CCT2	1.19824	1.03894	1.38197	0.0129627	GGTA1	0.723763	0.552365	0.948346	0.0190479	HOXA6	1.16948	1.0272	1.33147	0.0180108	SCGB2A1	0.848552	0.750104	0.959921	0.00905253	FAM178B	0.00273403	3.63e-05	0.205918	0.00743628	LINC00557	3.76579	1.10881	12.7895	0.0335414	DOCK3	1.37284	1.0747	1.75369	0.0111908
FAM40B	0.0422166	0.00451276	0.394933	0.00553127	GTF2F1	0.447983	0.300893	0.666977	7.67e-05	GLIS1	2.07601	1.16557	3.69759	0.0131313	CCT3	1.29515	1.07936	1.55407	0.00541449	GIGYF2	1.37784	1.05243	1.80388	0.0197158	HOXA9	1.06282	1.00024	1.12932	0.0491158	SCGB2A2	0.734981	0.568035	0.950993	0.0191708	FAM24B	2.54575	1.05302	6.15452	0.0380166	LINC00558	3.89124	1.11068	13.6329	0.0336651	DOCK9-AS2	0.272666	0.107977	0.688543	0.00596777
FAM41C	214.096	4.8851	9383.01	0.0053964	GTF2H1	0.570945	0.346613	0.940468	0.0277358	GLOD5	0.437625	0.246812	0.775956	0.00468377	CCT7	1.25448	1.06184	1.48207	0.00768886	GIP	1.13805	1.00517	1.2885	0.0412221	HRASLS2	0.891188	0.803496	0.988451	0.0292754	SCGBL	0.40476	0.186203	0.879849	0.0224257	FAM26F	1.79738	1.03956	3.10763	0.035831	LINC00574	3.20762	1.06196	9.68856	0.038777	DOLPP1	0.444028	0.23142	0.851963	0.014613
FAM46B	0.0985933	0.0157061	0.618908	0.01344	GTF2H5	2.21962	1.22029	4.03735	0.00899628	GLT8D2	1.7487	1.00153	3.05328	0.0493741	CD151	1.22441	1.02664	1.46028	0.0242909	GJA9	0.756849	0.577519	0.991864	0.0434694	HS3ST3A1	0.88728	0.799407	0.984812	0.0246029	SCN2A	0.666026	0.461804	0.960561	0.0296052	FAM38B	1.94926	1.0069	3.7736	0.0476627	LINC00606	22.1052	2.25295	216.889	0.00788158	DPH5	0.654445	0.433153	0.988791	0.0440625
FAM46D	333.504	9.16532	12135.4	0.00153462	GTF2I	0.712643	0.529072	0.959909	0.0258	GLTP	7.92181	2.36596	26.5242	0.000788742	CD164	1.29393	1.1239	1.48968	0.000337049	GJB2	1.12896	1.00212	1.27184	0.046066	HSF2	1.34254	1.02632	1.75618	0.031588	SCNN1A	0.781205	0.625202	0.976135	0.0298191	FAM49A	3.76592	1.21875	11.6366	0.0212421	LINC00615	3.172	1.04723	9.60776	0.0411927	DPM1	2.30574	1.48614	3.57735	0.000193108
FAM54A	2.48935	1.02935	6.02017	0.0429534	GTSE1-AS1	104.932	3.95028	2787.32	0.00541934	GLUL	2.71857	1.08841	6.79032	0.032246	CD1C	0.793525	0.642454	0.980121	0.031848	GJB6	1.29634	1.03003	1.6315	0.026955	HSF5	1.39709	1.01807	1.91723	0.038372	SCPEP1	1.47578	1.04866	2.07687	0.0255808	FAM55C	6.07043	1.60072	23.021	0.00800869	LINC00620	5.372	1.4682	19.6556	0.0110779	DPP10	1.23068	1.08381	1.39747	0.00136899
FAM55B	0.00323039	6.98e-05	0.149493	0.0033749	GTSF1L	9.49149	1.63908	54.9628	0.012025	GMPR	0.303603	0.140662	0.655294	0.00239161	CD2	0.85943	0.781529	0.945095	0.00177932	GJC1	1.68118	1.13286	2.4949	0.00989962	HTR4	1.45382	1.08679	1.94481	0.0117156	SCYL2	2.09143	1.06194	4.11897	0.0328633	FAM55D	11.9061	1.01384	139.821	0.0487352	LINC00635	3.13178	1.1062	8.86641	0.0315506	DPP10-AS1	1.4834	1.18152	1.86242	0.000681982
FAM65C	314.135	2.64343	37330.7	0.0183373	GUCY2D	3.92494	1.36665	11.2722	0.0110768	GNAZ	3.48356	1.13369	10.7042	0.0293286	CD247	0.79901	0.714507	0.893506	8.34e-05	GK	0.790315	0.624853	0.999591	0.0496019	HTRA3	1.13074	1.01803	1.25593	0.0218146	SELS	1.71136	1.01564	2.88364	0.0435628	FAM57A	0.231841	0.0681547	0.788654	0.0192803	LINC00636	5.33991	2.12047	13.4473	0.000377884	DPP7	0.481682	0.313774	0.739442	0.000836844
FAM69A	6.95988	1.73437	27.9294	0.00620648	GVINP1	1.83173	1.06081	3.1629	0.0298724	GNB1	3.60281	1.04735	12.3934	0.0420167	CD27	0.721808	0.539599	0.965543	0.0280786	GLG1	3.19748	1.5564	6.56896	0.00155514	HTRA4	0.827138	0.733591	0.932613	0.00194011	SEMA3B	0.694506	0.505777	0.95366	0.0242446	FAM58A	0.31076	0.0996903	0.968719	0.0439309	LINC00667	0.49582	0.274243	0.896424	0.0202413	DPT	1.32992	1.09626	1.61337	0.00382456
FAM72D	5.3343	1.63101	17.4461	0.00562081	GZF1	1.86509	1.02914	3.38007	0.0399124	GNB1L	0.236976	0.0815581	0.688557	0.00815357	CD300LG	0.813172	0.667167	0.991128	0.0405382	GLIS1	1.27457	1.07919	1.50532	0.00426768	HTT	0.67883	0.476923	0.966215	0.0314933	SEMA4C	0.466467	0.226932	0.95884	0.0380519	FAM81A	0.00501979	0.000384387	0.0655545	5.38e-05	LINC00671	8.23216	1.80726	37.498	0.00643079	DPY19L3	1.39335	1.07695	1.8027	0.0115995
FAM83A	4.66568	1.12403	19.3665	0.0339243	GZMH	1.36688	1.0645	1.75515	0.0142862	GNLY	0.552299	0.312645	0.975656	0.0408693	CD34	0.620885	0.464211	0.830436	0.00131701	GLT8D2	1.21503	1.01593	1.45316	0.0329242	HVCN1	0.799288	0.6469	0.987574	0.0379107	SERINC3	1.93766	1.07425	3.49505	0.0279537	FAM81B	0.534725	0.340519	0.839692	0.00655213	LINC00703	3.86261	1.06506	14.0084	0.0397967	DPYSL3	1.25019	1.0355	1.5094	0.0201893
FAM83D	3.51724	1.4095	8.77682	0.00702529	GZMK	1.2738	1.06532	1.52307	0.00795629	GNS	3.85037	1.09348	13.5579	0.035807	CD36	1.12168	1.02119	1.23205	0.0164885	GLTP	1.51859	1.17206	1.96758	0.00157062	IAH1	1.51912	1.11403	2.07152	0.00823306	SERPINE3	0.579279	0.346521	0.968381	0.0372953	FAM83C	31.7657	1.95505	516.132	0.015046	LINC00842	3.81378	1.06661	13.6366	0.0394789	DRC1	0.568796	0.391701	0.825959	0.00303042
FAM83E	0.0328597	0.00269302	0.400948	0.00745037	HABP4	2.52927	1.26141	5.07149	0.00894351	GOLGA2	4.18749	1.05276	16.6564	0.042058	CD37	0.75847	0.613449	0.937774	0.0106693	GLYATL2	1.27226	1.04383	1.55067	0.0170888	ICA1	1.2563	1.00064	1.57728	0.0493617	SERTM1	0.658079	0.443644	0.97616	0.0375346	FAM83D	1.97649	1.07036	3.64972	0.0294609	LINC00845	4.24477	1.20031	15.0112	0.0248794	DROSHA	1.69596	1.11084	2.58929	0.0144099
FAM86A	0.0474893	0.00392766	0.574193	0.0165648	HAR1A	1.52048	1.05756	2.18605	0.0236933	GOLGA8IP	7.13761	1.05038	48.502	0.0444061	CD38	0.804046	0.726082	0.890383	2.78e-05	GMNN	0.856698	0.748372	0.980703	0.0249311	ICAM1	0.858517	0.754315	0.977114	0.0208524	SETD8	1.76676	1.01704	3.06914	0.0433916	FAM86A	0.0745874	0.0137802	0.403716	0.00258947	LINC00856	6.32288	2.04289	19.5698	0.00137799	DSCR8	1.11567	1.00299	1.24102	0.0439222
FAM86B2	0.0427573	0.00370511	0.493425	0.0115361	HBBP1	16.3688	1.04814	255.631	0.0462071	GOLGB1	5.15444	1.50759	17.623	0.00893713	CD3D	0.866623	0.76753	0.978511	0.0208549	GMPR	0.793966	0.689484	0.91428	0.00135137	ICOS	0.869076	0.78392	0.963483	0.00765359	SH3BGRL2	0.672691	0.458664	0.986588	0.0424515	FAM8A1	0.0902961	0.0136972	0.595261	0.0124512	LINC00877	1.94242	1.09786	3.43666	0.0225673	DTD2	0.650784	0.450561	0.939984	0.0220278
FAM86C1	0.0447994	0.00216105	0.928708	0.0446666	HBEGF	1.80732	1.11371	2.93291	0.0165781	GOLM1	5.79124	1.08381	30.945	0.0399668	CD3E	0.830417	0.704842	0.978365	0.0263212	GNA14	1.32177	1.00201	1.74358	0.0483652	ID4	0.884923	0.783951	0.998898	0.0479519	SH3RF2	0.639125	0.420645	0.971082	0.0359534	FANK1	0.32483	0.153774	0.686166	0.00320777	LINC00879	4.32388	1.49262	12.5256	0.00697513	DTHD1	0.249275	0.0856848	0.725194	0.0107816
FAM86FP	0.0912323	0.0118145	0.704504	0.0216867	HCN1	39.9934	3.67849	434.819	0.00244716	GON4L	8.89398	1.51011	52.3821	0.0157108	CD3G	0.702284	0.553618	0.890872	0.00358981	GNAT2	0.764899	0.616534	0.948966	0.0148468	IDH2	0.788577	0.631264	0.985093	0.036415	SHMT1	1.55699	1.00797	2.40504	0.0459594	FAP	1.69239	1.23172	2.32534	0.00117195	LINC00892	3.10821	1.00177	9.64385	0.0496425	DUS2	0.174534	0.0592558	0.514077	0.00153912
FAM89A	8.32053	2.11084	32.798	0.00246597	HCN4	4.50225	1.46354	13.8501	0.00868396	GORAB	3.787	1.03539	13.8511	0.0441643	CD4	0.87602	0.78303	0.980054	0.020786	GNG10	0.801238	0.713088	0.900285	0.000194238	IDI2	1.25287	1.02502	1.53136	0.0277136	SKA3	1.61068	1.04525	2.48198	0.0307285	FARSA	4.98641	1.01087	24.5968	0.0484674	LINC00907	33.4682	2.99621	373.846	0.0043555	DUSP4	0.774896	0.649066	0.925121	0.00478954
FAM92A1	0.14852	0.0293153	0.752445	0.0212492	HCRP1	1.27927	1.00671	1.62563	0.0439431	GPA33	0.0529128	0.00357882	0.782313	0.0324682	CD44	0.839002	0.720011	0.977657	0.0244789	GNG11	1.29353	1.03737	1.61293	0.0222637	IDO1	0.894476	0.823591	0.971462	0.00811452	SLC14A2	0.495743	0.259083	0.94858	0.034056	FASLG	7.06733	1.26568	39.4628	0.0258498	LINC00911	5.52946	1.68976	18.0943	0.00469503	DUSP6	0.822787	0.697995	0.96989	0.0201119
FAM92A3	0.07114	0.00807987	0.626359	0.0172428	HDAC11	1.68354	1.01317	2.79747	0.0443837	GPATCH8	8.92946	1.03238	77.2347	0.0467112	CD46	1.16857	1.03519	1.31914	0.0117629	GNG12	1.96358	1.17008	3.2952	0.0106298	IFI30	0.83349	0.714498	0.972298	0.0204816	SLC25A13	1.91195	1.15439	3.16663	0.0118124	FASTKD1	3.49038	1.02889	11.8407	0.0448924	LINC00928	7.32025	1.64755	32.5246	0.00889297	DUXAP10	1.22917	1.08858	1.38793	0.000870374
FAM9C	0.00411937	2.14e-05	0.793859	0.0407601	HINT2	0.599969	0.373069	0.964868	0.0350745	GPC1	2.7199	1.05887	6.98654	0.0376343	CD6	0.631307	0.484059	0.823347	0.000687735	GOLT1B	1.25382	1.01915	1.54253	0.0324045	IFNAR2	0.696023	0.535711	0.904309	0.00666725	SHKBP1	1.81239	1.05814	3.10427	0.0303259	FASTKD5	4.03669	1.3624	11.9604	0.0118026	LINC00934	3.77735	1.1994	11.8963	0.0231712	DVL3	1.81427	1.09566	3.00421	0.0206133
FANCB	5.92953	1.07661	32.6574	0.0408777	HEATR2	0.614837	0.4389	0.8613	0.00468208	GPD1L	0.205645	0.0584586	0.723417	0.0137218	CD68	0.744928	0.615186	0.902033	0.00256154	GORASP2	2.34986	1.0908	5.06218	0.0291149	IFNG	0.834312	0.743409	0.936332	0.00208648	SLC39A5	0.501137	0.279122	0.899746	0.0206806	FBLN2	2.05206	1.11354	3.78159	0.0211788	LINC00938	0.405143	0.216603	0.757794	0.00468298	DYDC1	0.182477	0.061757	0.539175	0.00208783
FANCD2	13.8197	2.01194	94.9262	0.00756213	HECA	1.89753	1.01843	3.53548	0.0436466	GPD2	0.361826	0.162804	0.804146	0.0125987	CD7	0.860893	0.771796	0.960274	0.00720533	GPA33	1.33487	1.02662	1.73567	0.0310756	IFT27	0.731253	0.535216	0.999095	0.0493392	SLC46A3	2.03588	1.22206	3.39164	0.00633233	FBXL18	23.705	2.12236	264.765	0.0101356	LINC01003	0.669213	0.47635	0.940162	0.020574	DYDC2	0.52057	0.368009	0.736376	0.000224835
FAR2	2.05175	1.01673	4.14039	0.0448259	HESX1	1.77053	1.03742	3.0217	0.0361994	GPER	2.42668	1.31641	4.47336	0.00449822	CD70	0.747847	0.620512	0.901313	0.00228083	GPAA1	0.796701	0.648872	0.97821	0.0299804	IFT52	1.38776	1.04497	1.843	0.0235821	SLC4A8	0.562734	0.325772	0.972059	0.0392478	FBXL8	0.0210487	0.00161513	0.274311	0.00320447	LINC01082	0.261829	0.0735038	0.932667	0.038686	DYNLL1	2.23672	1.16861	4.28107	0.0150825
FBL	5.32138	1.57235	18.0093	0.00719807	HFE	1.73717	1.04166	2.89708	0.0343142	GPHB5	0.253328	0.0656357	0.97775	0.0463033	CD74	0.788255	0.689409	0.901274	0.000500505	GPBP1L1	1.45303	1.00209	2.1069	0.0487237	IGDCC4	1.27999	1.00452	1.631	0.0458884	SLC6A17	0.551399	0.321624	0.945331	0.030436	FBXO15	0.358561	0.161833	0.794439	0.0115072	LINC01091	5.73964	1.56366	21.0682	0.00844498	DYNLL2	0.630377	0.407157	0.975976	0.0385462
FBN3	40.0314	5.6039	285.964	0.000235109	HGF	1.85107	1.07117	3.19882	0.0273631	GPR119	0.0514532	0.00860392	0.307701	0.0011475	CD8A	0.730695	0.589257	0.906081	0.00425651	GPKOW	1.40235	1.04858	1.87548	0.0226194	IGFLR1	0.779592	0.618359	0.982867	0.0351914	SLIRP	1.74916	1.02338	2.98967	0.0409076	FBXO18	4.90205	1.14931	20.9083	0.0317134	LINC01102	4.40459	1.13682	17.0655	0.0319102	DYNLRB2	0.856476	0.741326	0.989513	0.0354591
FBP1	0.312377	0.119692	0.815255	0.0174406	HIF3A	1.28777	1.0036	1.6524	0.046789	GPR171	0.447395	0.251017	0.797405	0.00637675	CD9	1.20549	1.03719	1.4011	0.0148563	GPLD1	1.40842	1.00732	1.96924	0.0452186	IGHA1	0.945993	0.895864	0.998927	0.0456507	SLMO2	1.69212	1.03753	2.75968	0.0350653	FBXO2	2.01316	1.06956	3.78922	0.0301316	LINC01107	3.73822	1.19229	11.7205	0.0237205	DYRK1B	1.63237	1.02036	2.61147	0.0409518
FBXL12	27.9668	3.59792	217.387	0.0014541	HIPK4	9.85635	1.56017	62.2673	0.0149781	GPR172A	0.111402	0.0229498	0.540761	0.00647573	CD96	0.671371	0.541905	0.831768	0.000267198	GPR116	1.27155	1.03332	1.5647	0.0232283	IGHMBP2	0.607319	0.423588	0.870745	0.0066701	SMARCD3	0.762374	0.587155	0.989883	0.041722	FBXO28	13.1147	2.49563	68.9182	0.00236352	LINC01119	2.64854	1.08971	6.43729	0.03159	E2F3	1.40937	1.01954	1.94825	0.0377903
FBXL3	6.13159	1.13064	33.2523	0.0355264	HIST1H1T	1.51637	1.17815	1.95168	0.00122399	GPR173	0.0461741	0.00400315	0.532592	0.0137046	CD97	0.717881	0.598752	0.860714	0.000343492	GPR141	0.846001	0.734167	0.974871	0.0207901	IGLL1	0.892606	0.803539	0.991545	0.0341517	SMARCE1	0.52285	0.281909	0.96972	0.0396356	FBXO3	0.166134	0.0416956	0.661955	0.0109313	LINC01120	5.69443	1.17268	27.6518	0.0309642	E2F8	1.22459	1.03784	1.44494	0.0164014
FBXO25	0.144089	0.0342705	0.60582	0.00819491	HLA-DQA1	1.08182	1.0017	1.16836	0.0451651	GPR18	0.315891	0.112519	0.886843	0.0286716	CD99	1.20241	1.02268	1.41373	0.025655	GPR152	0.764742	0.600966	0.973152	0.0291616	IGSF1	1.10242	1.00257	1.21223	0.0441294	SMO	0.732806	0.539288	0.995768	0.0469142	FBXO31	0.189648	0.0473737	0.759206	0.0188129	LINC01133	1.44253	1.06184	1.95972	0.0190895	EBF1	1.41206	1.12065	1.77924	0.00343525
FBXO31	0.0654977	0.00662548	0.647493	0.0197116	HLCS	0.37584	0.209628	0.673838	0.00101901	GPR20	0.475874	0.255902	0.884934	0.0189672	CDC16	1.49563	1.20303	1.8594	0.000289972	GPR153	1.28942	1.06904	1.55522	0.00785818	IGSF6	0.785716	0.684859	0.901427	0.000580667	SNAP91	0.493584	0.252377	0.965323	0.0391044	FBXO4	0.242287	0.0837907	0.700591	0.00887613	LINC01141	4.13367	1.03484	16.512	0.0445974	EBLN3	0.56853	0.381548	0.847146	0.00551706
FBXO5	3.77297	1.06849	13.3228	0.0391243	HMG20B	0.604565	0.395154	0.924952	0.0203657	GPR3	0.0134705	0.000235014	0.772103	0.0370537	CDC20	1.12042	1.00607	1.24777	0.0384455	GPR18	0.831965	0.712228	0.971832	0.0203221	IKBKG	0.606703	0.430289	0.855446	0.00436347	SNAPC5	2.01221	1.15773	3.49734	0.0131645	FBXO40	0.00851703	0.000129036	0.562168	0.0257875	LINC01180	4.38177	1.16888	16.4258	0.0284211	ECM1	1.23064	1.03257	1.46669	0.0204514
FBXW11	13.4287	1.27052	141.934	0.0308517	HMGCLL1	1.80272	1.30444	2.49133	0.000356893	GPR32	4.47431	1.21963	16.4144	0.0238614	CDC20B	0.649519	0.507486	0.831304	0.000609282	GPR27	0.879171	0.791178	0.976951	0.0166952	IKZF1	0.832262	0.719666	0.962475	0.0132986	SNCAIP	0.587919	0.399767	0.864624	0.00695227	FBXO46	4.15777	1.04875	16.4835	0.0425919	LINC01330	21.0994	2.11315	210.673	0.00939771	EDAR	0.665517	0.483496	0.916065	0.0124993
FCER1A	0.259225	0.0834836	0.80492	0.0195248	HMGCR	0.694859	0.534317	0.903637	0.00660958	GPR4	4.98885	1.06653	23.336	0.0411717	CDC27	1.31828	1.04637	1.66083	0.0190484	GPR35	1.20038	1.04333	1.38107	0.0106857	IKZF3	0.807279	0.65822	0.990094	0.0398254	SNX8	1.47107	1.01384	2.13451	0.0421199	FBXO9	0.230255	0.0559503	0.947582	0.0418955	LINC01351	4.68151	1.36436	16.0637	0.0141337	EDF1	0.604532	0.386766	0.944911	0.0272009
FCHSD2	31.3828	2.73335	360.321	0.00565011	HMGXB3	0.537436	0.316869	0.911536	0.0212463	GPR78	0.626932	0.407469	0.964598	0.0336768	CDC2L2	0.870898	0.76179	0.995632	0.0429642	GPR83	1.23125	1.00942	1.50182	0.0401275	IKZF5	1.65922	1.13146	2.43315	0.00953368	SORBS2	0.67655	0.512868	0.892471	0.00569341	FBXW11	0.253392	0.0645234	0.995104	0.0491837	LINC01359	3.99497	1.11098	14.3654	0.0339097	EDN2	1.39787	1.04369	1.87223	0.0246517
FDXR	0.168797	0.0481814	0.591361	0.00541557	HNRNPK	0.34922	0.129667	0.940523	0.037409	GPR88	6.24393	1.59579	24.431	0.00850296	CDC34	0.673974	0.529265	0.858248	0.00137655	GPR85	1.41491	1.06294	1.88343	0.0173976	IL10RA	0.77941	0.649631	0.935116	0.00732106	SOX13	0.641699	0.424463	0.970112	0.0353905	FCAMR	0.0652779	0.00548355	0.777089	0.0308091	LINC01362	3.17505	1.15935	8.69539	0.0246012	EDN3	0.733813	0.552056	0.975412	0.0330555
FEN1	5.72885	1.08255	30.3171	0.0400469	HNRNPUL1	1.60178	1.0282	2.49535	0.0372592	GPRC5A	2.11859	1.00965	4.44551	0.0471043	CDC42	1.51226	1.11247	2.05572	0.00828119	GPR98	1.16242	1.03023	1.31157	0.0145426	IL12RB1	0.693212	0.509786	0.942638	0.0194561	SOX14	2.21509	1.26652	3.87408	0.00529743	FCER1G	12.9945	1.62213	104.097	0.0157087	LINC01365	5.39383	1.50025	19.3923	0.00984402	EDNRA	1.25415	1.07291	1.46601	0.00446076
FERMT1	0.0430095	0.00551098	0.335661	0.00268834	HOTAIR	1.85876	1.36588	2.52948	8.03e-05	GPRIN2	1.72821	1.01538	2.94148	0.0437796	CDC42EP1	0.762567	0.611249	0.951343	0.0163074	GPSM2	1.20413	1.00051	1.44919	0.0493676	IL12RB2	0.745258	0.634645	0.875149	0.000334675	SOX17	0.564941	0.370163	0.862209	0.00811437	FCGR1A	4.10609	1.65446	10.1906	0.00232258	LINC01419	10.5924	1.44588	77.5989	0.0201869	EDRF1	1.74795	1.12204	2.72301	0.0135461
FGF1	15.4673	1.48642	160.95	0.0219274	HOTS	0.755305	0.580207	0.983244	0.0370201	GPSM3	0.131654	0.0414073	0.418594	0.000591351	CDCA2	0.735569	0.580698	0.931743	0.010894	GPSM3	0.865307	0.74948	0.999033	0.0484782	IL17D	1.29511	1.07749	1.55668	0.00586585	SOX4	0.655582	0.454808	0.944988	0.0236195	FCGR2A	4.77881	1.77607	12.8582	0.00195235	LINC01420	0.42068	0.239896	0.737702	0.00251496	EFCAB1	0.591947	0.390817	0.896587	0.013313
FGF13	0.0801082	0.0181699	0.353184	0.000853321	HP1BP3	1.51976	1.02576	2.25168	0.0369111	GPT2	0.304382	0.10764	0.860727	0.0249131	CDCA4	1.24189	1.04601	1.47446	0.0133752	GPX2	1.2133	1.07641	1.36759	0.00154786	IL17RA	0.759298	0.591065	0.975415	0.0311811	SP8	1.28082	1.01455	1.61698	0.0373937	FCGR2B	2.54489	1.15841	5.59079	0.0200096	LINC01425	7.24583	1.64057	32.0022	0.00897046	EFCAB12	0.657103	0.44817	0.96344	0.0314976
FGF19	0.12833	0.0311912	0.527992	0.00444192	HPGDS	1.34763	1.03329	1.7576	0.0276911	GRAMD1B	0.0256155	0.00189138	0.346919	0.00584745	CDH11	1.1517	1.01245	1.31012	0.031706	GRHL1	1.46311	1.14068	1.87669	0.0027331	IL18BP	0.592654	0.438931	0.800213	0.000638368	SPAG11B	0.739352	0.547136	0.999096	0.0493159	FCGR3A	2.6081	1.3919	4.88698	0.00277119	LINC01448	4.00559	1.13412	14.1473	0.0311261	EFCAB6	0.234297	0.0863703	0.635577	0.00437065
FGF20	0.117334	0.0373759	0.368347	0.000241563	HS3ST2	1.83505	1.28053	2.62969	0.000943071	GRAMD4	5.93573	1.3046	27.0067	0.0212263	CDH13	0.606394	0.491986	0.747407	2.74e-06	GRHL3	1.251	1.0455	1.49689	0.014446	IL18RAP	0.876281	0.771817	0.994884	0.0414335	SPAG8	0.807875	0.669605	0.974696	0.0259098	FCHSD1	0.00396818	3.61e-05	0.436782	0.0211496	LINGO1	0.669083	0.455122	0.983633	0.0409633	EFCC1	0.529497	0.285828	0.980892	0.0432491
FGF4	0.00919231	0.000114262	0.739518	0.0361924	HSD17B14	1.3227	1.06657	1.64034	0.0108695	GRAP2	0.0305304	0.00174665	0.533651	0.0168397	CDH18	1.23307	1.10758	1.37277	0.000130251	GRIN2B	1.38052	1.04333	1.82669	0.0240197	IL1B	0.860421	0.767775	0.964247	0.00970067	SPANXB2	1.29062	1.00557	1.65647	0.0451106	FCN1	3.5318	1.19112	10.4721	0.0228852	LINGO3	6.15616	1.50557	25.1721	0.011425	EFEMP2	1.57803	1.22058	2.04015	0.00049954
FGF8	0.0630336	0.00439118	0.904823	0.0419974	HSD17B4	0.487705	0.259901	0.91518	0.0253538	GREM2	4.21341	1.46717	12.1001	0.00753661	CDH19	0.681397	0.558731	0.830993	0.000151765	GRM4	0.851787	0.74213	0.977647	0.0225201	IL21R	0.861952	0.784123	0.947507	0.00209297	SPANXD	1.31104	1.02673	1.67408	0.0298978	FCRLB	6.36805	2.09501	19.3565	0.00109935	LIPF	2.89655	1.18099	7.10418	0.0201583	EFHB	0.47241	0.283369	0.787564	0.00403054
FGF9	0.364725	0.17305	0.768701	0.00801373	HSD17B6	1.23396	1.00861	1.50967	0.041027	GRHL1	4.94101	1.3448	18.1541	0.016122	CDH2	1.14248	1.01719	1.2832	0.0245995	GRM8	1.13626	1.02419	1.26058	0.0159011	IL2RB	0.867462	0.782428	0.961738	0.00691059	SPATA16	0.512441	0.265133	0.99043	0.0467493	FDXR	0.402208	0.185148	0.873737	0.021394	LIPH	1.95611	1.20842	3.16642	0.0063266	EFHC2	0.53166	0.37876	0.746283	0.000260766
FGGY	0.188393	0.0518908	0.683974	0.0111698	HSD3B7	0.755719	0.582963	0.97967	0.0344244	GRID1	8.59933	1.53246	48.2546	0.0144836	CDH22	1.17148	1.02032	1.34504	0.0247484	GSR	0.379288	0.195609	0.735442	0.00411136	IL2RG	0.876071	0.777593	0.987021	0.0296536	SPATA17	0.756372	0.581557	0.983736	0.0373199	FERMT1	0.498632	0.251807	0.987396	0.0458956	LLPH	0.308446	0.156847	0.606571	0.000652351	EFNA1	1.43585	1.08486	1.90039	0.0114229
FHL5	0.00197694	6.78e-05	0.0576635	0.000297108	HSPA12B	1.6231	1.01371	2.59883	0.0437314	GRIK5	3.70229	1.19725	11.4487	0.0230554	CDH24	0.747504	0.584527	0.955923	0.0203841	GSTM4	0.80044	0.675819	0.948041	0.00994	IL31	1.39017	1.05948	1.82406	0.0174596	SPATA18	0.601941	0.399614	0.906707	0.0151604	FERMT2	5.5696	1.53354	20.228	0.00906133	LMO4	0.502415	0.293303	0.860616	0.0121902	EFNA2	1.8704	1.07576	3.25201	0.0265039
FIBIN	2.54106	1.01068	6.3888	0.0474189	HSPB6	1.5349	1.17905	1.99814	0.00145273	GRIN3A	0.134445	0.0284575	0.635173	0.0113139	CDH6	1.17237	1.0384	1.32362	0.0102113	GTF2F2	1.47272	1.16112	1.86795	0.00141504	IL36B	0.738726	0.594622	0.917752	0.00623485	SPATA4	0.785433	0.641362	0.961866	0.0194906	FERMT3	3.49526	1.4504	8.42308	0.00529463	LMO7	2.33995	1.05352	5.19721	0.0367957	EFNB2	1.33962	1.10821	1.61936	0.00251277
FIGF	0.144436	0.0214508	0.972544	0.0467481	HSPB7	2.57145	1.39553	4.73826	0.00245625	GRIP1	4.02001	1.66157	9.72604	0.00202628	CDK18	0.854869	0.74731	0.977909	0.0222795	GTF2H1	1.44746	1.02433	2.04537	0.0360642	IL4I1	0.863668	0.777494	0.959393	0.00627726	SPATA5L1	1.93616	1.18994	3.15036	0.0078116	FGD2	2.62839	1.0346	6.67739	0.0422073	LMX1B	4.93503	1.81834	13.3938	0.00172615	EGFL6	1.16432	1.0345	1.31042	0.0116556
FIGN	10.0415	1.44859	69.6062	0.0195372	HTR1D	3.11298	1.53587	6.30956	0.00163053	GRIPAP1	0.18907	0.0361834	0.987951	0.0483439	CDK2	0.630621	0.453847	0.876251	0.00601292	GTF3C6	1.57856	1.13228	2.20074	0.00708684	IL4R	0.857481	0.735448	0.999763	0.0496478	SPEF1	0.616371	0.414321	0.916955	0.0169515	FGF14	0.0814234	0.00768701	0.862464	0.0372659	LOC100049716	0.572177	0.343045	0.954357	0.0324401	EGFLAM	1.52759	1.21269	1.92426	0.000321681
FILIP1	3.6617	1.26982	10.559	0.0163034	HTR2A	4.3846	1.76859	10.8701	0.00141861	GRPEL1	0.0808482	0.0169799	0.384952	0.00158344	CDK2AP1	1.23714	1.03496	1.47881	0.0194205	GUCA1B	0.80842	0.662942	0.985824	0.0356398	IL6R	0.845532	0.722986	0.98885	0.0357008	SPPL2A	1.78291	1.21279	2.62104	0.00326861	FGF7	2.17399	1.08826	4.34294	0.0278414	LOC100129884	3.77463	1.04945	13.5764	0.0419646	EGLN3	0.811349	0.681554	0.965862	0.0187485
FITM2	0.128602	0.020347	0.812821	0.0292377	HTR6	33.8149	1.82652	626.025	0.0180531	GSDMA	21.8136	1.02876	462.527	0.0479104	CDK5	1.25067	1.06202	1.47282	0.00733299	GUCA2A	1.26323	1.12756	1.41523	5.55e-05	IMMT	1.60229	1.00035	2.56642	0.0498302	SPPL2B	0.462333	0.215111	0.993679	0.0481313	FGR	3.10675	1.2864	7.50301	0.0117425	LOC100130815	5.75448	1.17054	28.2897	0.0312593	EHD2	1.88313	1.1534	3.07455	0.0113886
FJX1	3.75523	1.27214	11.085	0.0165842	HVCN1	1.96506	1.27218	3.03532	0.00232577	GSDMD	0.304494	0.0981743	0.944406	0.0394935	CDK5RAP3	1.25103	1.02359	1.52902	0.0286935	GUCY1B3	0.88781	0.794009	0.992694	0.036737	IMP3	0.682074	0.472934	0.9837	0.0405669	SPRY1	0.754362	0.595386	0.955786	0.0195709	FHIT	0.080861	0.0102787	0.636124	0.0168574	LOC100131864	7.31457	1.9546	27.3728	0.00312355	EHF	0.794961	0.677369	0.932966	0.00496148
FKSG2	0.0778592	0.0124441	0.487142	0.00635834	HYKK	1.35288	1.0112	1.81001	0.0418543	GSG1L	85.1793	1.02979	7045.63	0.0484962	CDKL3	1.21843	1.0369	1.43174	0.0163843	GUK1	0.769893	0.606206	0.977778	0.0320144	ING5	1.56428	1.13486	2.15621	0.0062843	SFRP2	1.46236	1.07558	1.98824	0.0153171	FHL2	0.528825	0.30301	0.922928	0.0249458	LOC100132207	4.91328	1.15025	20.9869	0.0316404	EHMT1	0.537515	0.298455	0.96806	0.0386302
FKSG83	1.01208e+08	2120.35	4830840000000	0.000798241	IAPP	1.55064	1.09363	2.19862	0.0138016	GSK3A	4.38996	1.70149	11.3264	0.00222048	CDKN1A	0.68511	0.579532	0.809922	9.47e-06	GZMA	0.87524	0.797443	0.960626	0.00501997	INPP5D	0.72131	0.555831	0.936055	0.0140121	SRGAP3	0.648734	0.451093	0.932969	0.0195838	FIT1	0.0300079	0.0013929	0.646472	0.0251915	LOC100133130	2.36653	1.10297	5.07759	0.0269949	EID2	1.45197	1.13819	1.85227	0.00268314
FLJ10661	0.106311	0.0115491	0.978594	0.0478081	IARS2	1.68762	1.03885	2.74155	0.0345228	GSTA1	0.494634	0.246144	0.993981	0.0480509	CDKN1C	1.23057	1.0979	1.37927	0.000364246	GZMK	0.794277	0.67279	0.937702	0.00653939	INPPL1	0.570277	0.388437	0.837242	0.00414802	SRY	1.39324	1.0242	1.89526	0.0346638	FKBP11	2.85263	1.13825	7.14914	0.0253386	LOC100133985	2.70566	1.07056	6.83809	0.0353703	EID3	1.52647	1.16106	2.0069	0.00244883
FLJ13197	0.319805	0.134727	0.759127	0.00974373	ICA1	0.571333	0.366108	0.891598	0.0136907	GSTA2	0.539825	0.294607	0.989155	0.046015	CDKN3	1.12175	1.00826	1.24803	0.0347682	H6PD	0.489362	0.31494	0.760384	0.00148201	INSL4	0.786296	0.641216	0.9642	0.0208727	SSBP4	0.56714	0.345023	0.932253	0.0253116	FKBP1A	7.85793	1.698	36.3645	0.00835718	LOC100287015	0.459152	0.246453	0.855418	0.014211	EIF1AX	0.617963	0.440702	0.866522	0.0052613
FLJ14107	0.0139933	0.000247122	0.792372	0.0381754	ICAM3	0.76728	0.589764	0.998228	0.048476	GSTA5	0.57222	0.33292	0.983529	0.0433766	CDRT15	0.870294	0.758268	0.99887	0.04815	HADHA	2.37053	1.28922	4.35874	0.00547868	IPO5	1.3302	1.00787	1.75561	0.0438687	SSR3	1.89801	1.17251	3.07243	0.00911919	FKBP8	23.8207	2.11542	268.233	0.0102743	LOC100287877	2.52124	1.04674	6.07281	0.0392257	EIF1B-AS1	0.309537	0.0966147	0.991705	0.0483834
FLJ30901	0.165185	0.0425324	0.641538	0.00929037	ICOS	2.16126	1.18144	3.95369	0.0123822	GSTT1	0.46664	0.232345	0.937196	0.0321718	CDRT4	1.68378	1.26485	2.24147	0.000357511	HAL	1.22836	1.01424	1.48769	0.0353223	IQCB1	1.47173	1.08278	2.00039	0.0135927	SST	0.870721	0.784456	0.966472	0.00930552	FKSG24	19.9229	1.88784	210.253	0.0128289	LOC100288152	0.638862	0.433455	0.941609	0.0235763	EIF2S2	1.88785	1.10936	3.21267	0.0191527
FLJ31485	0.168727	0.039538	0.720032	0.0162332	ID3	1.18461	1.00118	1.40164	0.0484158	GTF2I	3.56222	1.13733	11.1572	0.029192	CDT1	0.677841	0.543696	0.845084	0.000548343	HAS2	1.31718	1.0905	1.59097	0.00424867	IRAK1	0.740283	0.58101	0.943219	0.014979	SSX1	1.4223	1.11457	1.81499	0.00462642	FLAD1	6.92922	1.0684	44.9403	0.0424254	LOC100289019	0.444077	0.215686	0.914312	0.0275882	EIF2S3	0.736697	0.548483	0.989497	0.0423456
FLJ31713	22661.3	113.553	4.52242e+06	0.000206236	IDE	0.693356	0.515887	0.931876	0.0151954	GTF2IRD1	6.37343	1.59964	25.3936	0.00863868	CDV3	1.30263	1.00622	1.68635	0.0447451	HBB	1.15298	1.00274	1.32572	0.0456701	IRF1	0.770982	0.661605	0.898442	0.00086262	ST3GAL6	0.656546	0.478255	0.901304	0.00924812	FLJ12993	0.297695	0.0943869	0.938925	0.0386876	LOC100505474	3.52834	1.13763	10.9431	0.0290176	EIF3J-AS1	0.706561	0.50505	0.988473	0.0425964
FLJ32955	0.000280028	9.03e-07	0.0867944	0.00518868	IFFO1	1.40538	1.02878	1.91983	0.0324952	GTF3C2	3.25267	1.01254	10.4489	0.047604	CDYL2	0.788803	0.663043	0.938415	0.00742208	HBG1	1.1311	1.01377	1.26202	0.0274758	IRF2BP1	1.4625	1.08324	1.97456	0.0130654	ST6GALNAC1	0.782564	0.648157	0.944842	0.0107695	FLJ20674	0.208124	0.0714119	0.606557	0.004027	LOC100505715	0.448918	0.262736	0.767033	0.0033857	EIF6	1.73067	1.0278	2.91421	0.0391018
FLJ33996	7.21807	1.1079	47.0264	0.0387224	IFI6	1.16452	1.03015	1.31641	0.0149006	GTPBP6	0.217433	0.0560396	0.84364	0.0274011	CEACAM8	1.30394	1.07687	1.57888	0.00655502	HBG2	1.16378	1.01269	1.33742	0.0325464	IRF4	0.870063	0.765513	0.988892	0.033091	ST6GALNAC2	0.675083	0.495796	0.919204	0.0125991	FLJ21511	0.0903297	0.0226347	0.360485	0.00066189	LOC100505835	0.327655	0.139722	0.768364	0.0102911	ELAC1	0.499452	0.284715	0.876148	0.0154754
FLJ35024	0.19948	0.0669665	0.594212	0.00379617	IFIT1	1.16785	1.0265	1.32866	0.0184111	GUCA1B	22.1751	3.05135	161.154	0.00219589	CECR2	0.826011	0.702068	0.971835	0.0212016	HCFC2	1.45981	1.10896	1.92166	0.00698923	IRF8	0.862895	0.75619	0.984657	0.0285575	STATH	0.46701	0.262382	0.831224	0.00964286	FLJ22167	0.20388	0.0801676	0.5185	0.000840399	LOC100506272	3.04673	1.07989	8.59583	0.0352735	ELK1	0.448325	0.250921	0.801028	0.00674473
FLJ37201	20389	38.9211	1.06809e+07	0.00189545	IFT27	0.475635	0.246024	0.91954	0.0271499	GYPC	0.235461	0.0697045	0.795384	0.019882	CELP	0.767343	0.659085	0.893384	0.000642777	HCG27	0.863708	0.761333	0.979851	0.0228353	ISG20	0.839921	0.725376	0.972555	0.0197018	STAU1	2.02206	1.21518	3.36472	0.00672653	FLJ23834	0.0734925	0.0133424	0.40481	0.00271061	LOC100506314	0.576807	0.379772	0.876067	0.00986681	ELK2AP	0.474294	0.253628	0.886947	0.0195116
FLJ42875	8.38675	1.79019	39.2905	0.00695455	IFT46	0.670228	0.46143	0.973509	0.0356469	GZMA	0.67683	0.463464	0.988426	0.0433608	CENPE	1.28266	1.11498	1.47555	0.000496617	HCN3	1.61001	1.10817	2.33912	0.0124588	ISLR2	1.12578	1.00986	1.255	0.0325967	STEAP4	1.54279	1.20739	1.97136	0.000526678	FLJ30679	0.0150012	0.000374345	0.601144	0.0257323	LOC100506411	10.1787	1.40415	73.7854	0.0216863	ELL3	0.550156	0.398727	0.759094	0.000274688
FLJ43390	0.000290924	1.03e-07	0.822894	0.0446395	IFT57	0.70998	0.504866	0.998426	0.0489505	GZMB	0.577897	0.379673	0.879613	0.0105144	CENPF	1.20731	1.07729	1.35303	0.00119324	HCRT	1.3793	1.12613	1.68938	0.00188328	ISM1	1.11157	1.00852	1.22514	0.0330913	STK4	2.42971	1.34394	4.39265	0.00329934	FLJ30901	0.327546	0.160431	0.66874	0.00217797	LOC100506498	5.10177	1.07605	24.1885	0.040143	ELMO2	2.44153	1.398	4.26402	0.00170302
FLYWCH1	0.0147977	0.000315039	0.695058	0.0319393	IGHM	1.2157	1.06938	1.38203	0.00283341	GZMH	0.608179	0.371526	0.995574	0.0479732	CENPI	0.772563	0.632315	0.943918	0.0115815	HDAC4	1.51308	1.13098	2.02427	0.00529052	ITGA4	0.843727	0.735653	0.967677	0.0151079	STOML3	0.712376	0.542672	0.935149	0.0145689	FLNC	1.79682	1.16595	2.76905	0.00791241	LOC100506585	4.43406	1.22451	16.0561	0.023301	ELMO3	0.775542	0.603848	0.996055	0.0464894
FLYWCH2	0.078526	0.0143477	0.429779	0.00334973	IGHV1-69	2.13483	1.3157	3.46391	0.0021334	GZMK	0.582543	0.347313	0.97709	0.04058	CENPJ	0.851633	0.732055	0.990743	0.0374851	HDAC8	1.61658	1.05617	2.47436	0.0269946	ITGAL	0.797376	0.69141	0.919582	0.00185637	STX7	1.67647	1.02198	2.7501	0.0407499	FMC1	0.256183	0.0792532	0.828102	0.0229023	LOC100506797	3.5412	1.12901	11.1072	0.0301577	ELMSAN1	1.96825	1.29453	2.9926	0.00153753
FMN2	0.101992	0.0108995	0.954389	0.0454051	IGHV3-54	2.39028	1.29355	4.41686	0.00540975	GZMM	0.199084	0.0617313	0.642051	0.00690023	CENPM	0.854566	0.738906	0.98833	0.0341605	HECA	1.6737	1.24046	2.25825	0.000752045	ITGAM	0.800376	0.673837	0.950678	0.0112122	STXBP5L	0.453699	0.260083	0.791451	0.00537263	FN1	1.62166	1.11219	2.3645	0.0119855	LOC100506844	0.51424	0.28076	0.941884	0.0312504	ELN	1.59846	1.2377	2.06435	0.000325517
FMNL1	7.90469	1.08351	57.6684	0.0414435	IGK	1.23529	1.07284	1.42235	0.00331145	H2AFY2	3.51861	1.41309	8.76141	0.00687521	CENPQ	1.3897	1.17762	1.63997	9.82e-05	HEPACAM2	1.70729	1.2495	2.33279	0.00078358	ITGAX	0.793206	0.670568	0.938274	0.00686233	SUB1	2.71774	1.37356	5.37733	0.00408373	FOXA2	0.565781	0.385338	0.830718	0.00365634	LOC100506929	4.9073	1.09361	22.0202	0.0378206	EMC9	0.629191	0.448857	0.881975	0.00717052
FMNL2	3.10707	1.29253	7.469	0.0112972	IGLJ3	1.22959	1.02847	1.47004	0.0233264	HADH	0.122195	0.0396265	0.376807	0.000253507	CENTA1	0.686711	0.563293	0.837172	0.000200631	HEPH	1.32349	1.08849	1.60923	0.00495263	ITGB2	0.796287	0.680227	0.932149	0.00459496	SUSD2	0.788253	0.650235	0.955567	0.0154032	FOXD1	1.72259	1.09182	2.71779	0.0194115	LOC100507156	4.01543	1.22525	13.1594	0.0217101	EMCN	1.23248	1.01523	1.49622	0.0346272
FMNL3	70.479	1.65835	2995.32	0.0261234	IGLL1	83.6145	3.41745	2045.79	0.00666213	HAGHL	0.486242	0.27447	0.861409	0.0134633	CENTA2	0.592825	0.448163	0.784181	0.000248974	HES6	1.29693	1.07633	1.56274	0.00627158	ITGB7	0.772828	0.658567	0.906912	0.00159421	STRAP	1.20709	1.02135	1.42661	0.0272625	FOXG1	3.46061	1.51755	7.89158	0.00316089	LOC100507480	3.60673	1.22625	10.6083	0.0197793	EMP2	0.696908	0.512213	0.948202	0.021532
FMO2	3.13611	1.27822	7.69445	0.0125598	IGLL5	1.15843	1.02757	1.30596	0.016188	HAR1A	0.0841414	0.0112794	0.627675	0.0157694	CENTB5	0.713256	0.515602	0.98668	0.0412552	HEY1	1.18373	1.00972	1.38771	0.0375947	ITK	0.87923	0.787165	0.982063	0.0225673	SYCE1L	0.58832	0.366927	0.943295	0.027643	FOXJ1	0.308077	0.122749	0.773212	0.0121491	LOC100507534	3.34713	1.04355	10.7358	0.0421889	EMR3	0.217509	0.063583	0.744071	0.0150546
FN1	3.89451	1.34778	11.2535	0.012031	IGLV1-44	1.20347	1.0117	1.43159	0.0365037	HAUS7	0.200239	0.0402897	0.995182	0.0493139	CENTD2	0.766792	0.606584	0.969314	0.0263779	HEYL	1.75934	1.30139	2.37844	0.000240278	KALRN	1.4475	1.1817	1.77308	0.000353086	SYCP2	1.24764	1.06167	1.46618	0.00721776	FOXL2	0.537486	0.37075	0.779208	0.00105065	LOC100652770	4.71303	1.40899	15.765	0.0118522	ENDOG	0.62423	0.460697	0.845811	0.00236258
FNBP1	4.51616	1.46153	13.9551	0.00881272	IGLV6-57	2.89851	1.30317	6.4469	0.00907562	HCFC2	3.81519	1.34688	10.807	0.011718	CEP55	1.21381	1.06917	1.37801	0.00276071	HHATL	0.771011	0.614488	0.967403	0.0246905	KANK1	1.23453	1.01764	1.49764	0.032572	SYT10	1.6241	1.04266	2.52977	0.0319751	FPR1	7.87095	3.25665	19.0232	4.6e-06	LOC100653005	5.80195	1.53053	21.9941	0.00971077	ENKD1	0.737446	0.544731	0.99834	0.0487569
FNDC1	4.27212	1.6975	10.7517	0.00204459	IK	0.583693	0.363011	0.938533	0.0263	HCG18	0.120242	0.0250116	0.57806	0.00819083	CEP57	1.28283	1.00485	1.63771	0.0456341	HHIP	1.21027	1.01645	1.44104	0.0320928	KBTBD3	1.31827	1.04846	1.65752	0.0180305	SYTL1	0.598644	0.414157	0.865311	0.00634162	FPR2	28.4522	3.26091	248.253	0.0024502	LOC100996251	4.134	1.18177	14.4612	0.0263255	ENKUR	0.51814	0.351026	0.764811	0.000934375
FOXA2	0.339669	0.179108	0.644166	0.00094349	IKZF1	1.93839	1.04777	3.58606	0.0349767	HCG26	0.327713	0.16513	0.650371	0.0014218	CES2	0.49025	0.376605	0.638188	1.17e-07	HHLA2	1.77067	1.21328	2.58412	0.0030536	KBTBD6	1.38041	1.06609	1.7874	0.0144695	TAF4	1.69372	1.01492	2.82654	0.0437342	FPR3	4.23912	1.30255	13.7961	0.0164401	LOC100996286	3.69036	1.19464	11.3999	0.0232678	ENOSF1	0.708198	0.543907	0.922116	0.0104051
FOXI3	434.367	1.46294	128970	0.0365341	IKZF3	2.74013	1.4981	5.01189	0.00106788	HCN3	4.13142	1.29074	13.2239	0.0168518	CETN2	0.857797	0.739949	0.994415	0.0419279	HIF3A	1.16093	1.00394	1.34248	0.0441199	KBTBD7	1.62042	1.17831	2.22841	0.00298449	TAF9B	0.580404	0.337216	0.99897	0.0495666	FRMD6	24.7892	2.01025	305.685	0.0122541	LOC100996549	5.16619	1.00226	26.6292	0.049685	ENPEP	1.32346	1.08375	1.6162	0.00598166
FOXL1	54.7238	5.15365	581.082	0.000899423	IL16	3.47573	1.41226	8.55413	0.00670411	HCP5	0.147465	0.0648662	0.335244	4.92e-06	CFHR2	0.73344	0.589556	0.912438	0.00539572	HINT2	0.334516	0.206568	0.541716	8.49e-06	KCMF1	2.58899	1.63229	4.10642	5.3e-05	TALDO1	1.73492	1.01584	2.96299	0.0436403	FRMPD2	0.0214121	0.00151991	0.30165	0.0044002	LOC100996590	11.2914	2.23497	57.0456	0.00335624	ENPP1	1.49856	1.1158	2.01261	0.00718481
FOXM1	6.02369	1.91936	18.9047	0.00208902	IL1RAPL1	2.07411	1.28139	3.35726	0.0029873	HCST	0.279832	0.126538	0.618833	0.00165996	CFL1	0.578822	0.344318	0.97304	0.0391042	HIPK4	1.50439	1.15255	1.96364	0.00266016	KCNA3	0.777242	0.614035	0.98383	0.0361242	TBC1D15	2.83833	1.45527	5.53582	0.00220766	FSTL3	2.28636	1.06647	4.90164	0.0335573	LOC100996694	3.56502	1.12059	11.3417	0.0313359	ENPP6	0.581109	0.364099	0.927462	0.0228665
FOXO4	0.0069536	9.58e-05	0.504942	0.0230564	IL20RA	0.749854	0.578947	0.971212	0.0291616	HDAC1	8.39803	1.60894	43.8344	0.011601	CFLAR	0.738603	0.607686	0.897725	0.00233591	HIST1H1C	0.609898	0.401037	0.927533	0.0207967	KCNA7	1.19345	1.00495	1.41731	0.0437772	TBC1D30	0.600375	0.378752	0.951679	0.0299551	FTL	4.2283	1.82235	9.81068	0.000786638	LOC101926928	5.93969	1.15273	30.6055	0.0331816	ENTPD3	0.714831	0.531758	0.960931	0.02615
FOXP4	39.8265	2.37036	669.161	0.0104829	IL22RA2	2.53438	1.14456	5.61185	0.0218563	HDAC4	16.1713	3.07591	85.0187	0.00101299	CFP	0.7843	0.658233	0.934512	0.00657716	HIST1H1D	1.33467	1.03671	1.71828	0.0251119	KCNAB2	0.736281	0.564054	0.961096	0.0243324	TBC1D8	0.600928	0.394046	0.916427	0.0180158	FUNDC1	0.182026	0.0425618	0.778482	0.021579	LOC101926943	1.77488	1.03352	3.04803	0.0375743	EP300-AS1	0.642162	0.472629	0.872507	0.00462564
FOXQ1	0.361263	0.135587	0.962558	0.0417218	IL6ST	0.525865	0.335785	0.823547	0.00498192	HDHD1	0.170899	0.0493026	0.592392	0.00534465	CGRRF1	1.27863	1.00926	1.61989	0.0417186	HIST1H2AJ	1.24328	1.00233	1.54215	0.0475773	KCNC4	0.692106	0.527782	0.907592	0.0077893	TBCK	0.521387	0.307028	0.885406	0.0159339	FUT1	4.04996	1.09592	14.9666	0.0359663	LOC101926962	4.69342	1.04274	21.1254	0.0439581	EPB41L1	2.08545	1.38441	3.14149	0.000438078
FRK	4.79032	1.43498	15.9912	0.01086	ILDR1	0.682783	0.471118	0.989546	0.043855	HDLBP	6.9707	1.0222	47.5353	0.0474366	CHAC1	0.665165	0.543326	0.814326	7.83e-05	HIST2H2AA3	0.785861	0.622741	0.99171	0.0423466	KCND3	0.816532	0.670209	0.994801	0.0442517	TCEB3	1.98938	1.04574	3.78453	0.036058	FUT3	0.181447	0.0433506	0.759459	0.0194573	LOC101927021	8.53603	2.37364	30.6971	0.00102446	EPB41L4B	0.594966	0.35953	0.984574	0.0433362
FSCN3	5975.89	3.12491	1.14279e+07	0.0241012	INA	1.24489	1.1101	1.39603	0.000179263	HEG1	2.84012	1.16034	6.95161	0.022278	CHAT	0.809024	0.684073	0.956798	0.0132895	HJURP	1.33216	1.0031	1.76918	0.0475527	KCNE2	1.20385	1.04566	1.38598	0.00984919	TCP10	0.525291	0.308162	0.895407	0.0179832	FUT6	0.022788	0.00125713	0.413078	0.0105267	LOC101927150	0.329403	0.114591	0.946896	0.0392793	EPHB1	1.49593	1.10109	2.03236	0.00999907
FSD1	14.5789	2.34694	90.5623	0.00403471	INHBA	1.20018	1.03825	1.38735	0.0136018	HERC1	4.08881	1.02796	16.2637	0.0455967	CHCHD3	1.37526	1.11336	1.69877	0.00311506	HKR1	1.62046	1.12741	2.32914	0.00911194	KCNG4	1.30802	1.03213	1.65765	0.0263118	TCP11	0.746334	0.574758	0.969129	0.0281465	FXN	0.118896	0.0170366	0.829757	0.0316958	LOC101927164	6.51789	1.52561	27.8464	0.011404	EPHB2	2.14537	1.51964	3.02877	1.44e-05
FSTL4	0.206781	0.0504844	0.846966	0.0284631	INPPL1	0.698102	0.519117	0.938799	0.0174161	HES1	2.83159	1.10231	7.27367	0.0305921	CHD1	1.21697	1.00843	1.46864	0.0406056	HLA-B	0.678012	0.474978	0.967835	0.0323541	KCNJ14	1.30883	1.04227	1.64355	0.0205419	TDGF1	0.551535	0.32591	0.93336	0.0266302	FXYD3	0.459893	0.271694	0.778456	0.00382076	LOC101927244	2.59582	1.00237	6.72234	0.0494321	EPHB3	1.27943	1.0005	1.63613	0.0495407
FUBP1	15.2963	1.29009	181.365	0.0306301	INSM2	3.21092	1.12053	9.20097	0.029868	HEXIM1	4.3278	1.6456	11.3818	0.00298201	CHD4	1.21691	1.03357	1.43278	0.0184628	HLA-C	1.1301	1.01871	1.25366	0.0208818	KCNJ3	1.24359	1.06896	1.44675	0.00474642	TEKT2	0.791393	0.668221	0.93727	0.00671805	FXYD5	7.16497	2.44581	20.9897	0.000329576	LOC101927346	5.32358	1.27013	22.3131	0.0221954	EPHX4	0.83594	0.708474	0.986338	0.03376
FUNDC1	0.167381	0.0285734	0.980511	0.0475034	INSR	0.562445	0.36663	0.862842	0.00839822	HEYL	2.30648	1.12482	4.72952	0.0225478	CHDH	0.798879	0.640496	0.996428	0.0464031	HLA-DPA1	0.73899	0.559732	0.975658	0.0328583	KCNJ6	1.15256	1.02991	1.28982	0.0133879	TEKT3	0.634438	0.461101	0.872935	0.00519654	FYB	3.65225	1.53076	8.7139	0.00350465	LOC101927420	3.4583	1.35692	8.81396	0.00933931	EPN3	0.757744	0.583621	0.983816	0.0373018
FUS	20.2392	1.8311	223.704	0.0141508	INSRR	13865.5	52.5299	3.65984e+06	0.000801006	HHIP	4.39481	1.86296	10.3675	0.000722786	CHEK1	1.35045	1.067	1.7092	0.0124361	HLA-DQA1	0.849176	0.75538	0.954618	0.0061874	KCNK10	1.33648	1.05925	1.68626	0.0144736	TEX12	1.36205	1.0756	1.72479	0.0103187	FYCO1	0.227214	0.0881926	0.585381	0.00214785	LOC101927495	4.26554	1.15538	15.7479	0.0295034	EPPK1	1.34651	1.02289	1.77251	0.0338954
FUT11	6.63472	1.41177	31.1803	0.016542	INTS12	0.664668	0.443969	0.995078	0.0472638	HHIPL1	19.3822	1.48638	252.741	0.0236687	CHIC2	1.3796	1.10159	1.72777	0.00506783	HLA-DRA	0.749161	0.584439	0.960308	0.022628	KCNK4	0.715737	0.516098	0.9926	0.0450184	TFAP2B	0.675233	0.469368	0.97139	0.0343103	GAB3	5.68362	1.50453	21.4709	0.0103974	LOC101927513	4.35146	1.22197	15.4956	0.0232486	EPYC	1.12586	1.05209	1.2048	0.000606561
FXN	0.0519607	0.00507334	0.532178	0.0127253	INTS6-AS1	1.78205	1.15494	2.74966	0.00902937	HIF1A	4.29236	1.71217	10.7609	0.00189153	CHKB	0.777752	0.647519	0.934179	0.00718463	HLA-DRB6	0.732882	0.598044	0.898121	0.0027376	KCNV2	0.782087	0.626215	0.976758	0.0302097	TFPI2	1.2634	1.0929	1.4605	0.00157197	GABPB1	2.94677	1.07435	8.08251	0.0357925	LOC101927534	9.43418	1.86053	47.8377	0.00673828	ERBB3	0.569338	0.390234	0.830645	0.00346937
FZD10	0.477366	0.282017	0.808031	0.00589191	INTS8	1.70205	1.13126	2.56083	0.01072	HINT2	0.0877507	0.0210403	0.365973	0.000839112	CHM	0.727636	0.542564	0.975837	0.0337283	HMGB1L1	1.81143	1.01624	3.22885	0.0439468	KCTD3	1.34793	1.00061	1.81581	0.0495365	TFPT	1.83294	1.05658	3.17976	0.0310997	GABRA2	0.00563543	0.00013815	0.229882	0.00620079	LOC101927539	5.4398	1.31553	22.494	0.0193555	ERBB4	1.22217	1.00734	1.48282	0.0419439
GAB2	13.9986	2.01909	97.0545	0.00755815	IQCD	0.590189	0.361895	0.962499	0.0345892	HIST1H1B	0.330518	0.144543	0.755774	0.00870263	CHMP2B	1.32398	1.12691	1.5555	0.000642309	HMGCS2	1.16691	1.03915	1.31038	0.00907859	KDELC1	1.20772	1.01005	1.44407	0.0384895	THAP7-AS1	0.656455	0.434906	0.990865	0.0451074	GABRP	0.15422	0.0330052	0.720612	0.0174774	LOC101927588	5.97449	1.54752	23.0656	0.00949998	ERCC3	1.77206	1.05799	2.96809	0.0296923
GABRB1	0.000676049	1.11e-05	0.0412724	0.000502509	IQCE	0.571932	0.386648	0.846006	0.00515564	HIST1H1D	0.490712	0.261579	0.920556	0.026565	CHMP4A	0.592144	0.449128	0.780702	0.000203076	HMHB1	0.657728	0.44051	0.982058	0.0405122	KDM1A	1.39066	1.07887	1.79256	0.0108945	THRA	0.667932	0.448506	0.994708	0.0470248	GADD45G	0.221812	0.0725908	0.677779	0.00823158	LOC101927592	3.77176	1.04099	13.666	0.0432668	ERCC4	0.551563	0.309099	0.984224	0.0440323
GABRR3	561.701	6.65566	47404.5	0.00514942	IQCF5-AS1	1800.24	3.11214	1.04137e+06	0.0208985	HIST1H1E	0.5285	0.302515	0.9233	0.0250708	CHMP4C	1.17122	1.03476	1.32568	0.012397	HMP19	1.38963	1.03252	1.87027	0.0299235	KDM3A	1.5787	1.09129	2.28379	0.0153635	TIPARP	1.35218	1.02044	1.79178	0.035655	GAGE4	1.94451	1.04248	3.62704	0.0365492	LOC101927650	5.87052	1.81134	19.0262	0.00317601	ERCC5	1.56977	1.0458	2.35627	0.0295496
GAD1	0.259077	0.114174	0.587885	0.00123523	IQCG	0.698445	0.511689	0.953364	0.0237708	HIST1H2AB	0.380035	0.18	0.802367	0.0111661	CHN1	1.20616	1.01848	1.42844	0.0298461	HN1	1.22882	1.01128	1.49315	0.0381896	KHDRBS1	2.17156	1.28071	3.68207	0.00399795	TIPIN	1.74208	1.07364	2.8267	0.0245968	GAK	0.168594	0.0340571	0.834595	0.0291446	LOC101927653	4.22329	1.10709	16.1109	0.0349541	ERCC6L2	0.521069	0.27189	0.998613	0.0495131
GADD45G	0.230953	0.0727618	0.733064	0.0128864	IQCK	0.631611	0.439755	0.907169	0.012869	HIST1H2BB	0.495992	0.246595	0.99762	0.049224	CHRD	0.780051	0.63459	0.958854	0.0183248	HNF1A	1.55806	1.12473	2.15833	0.00765531	KIAA0090	1.4072	1.02896	1.92448	0.0324607	TLL1	1.6463	1.05019	2.58076	0.0297444	GAL3ST4	91.9564	1.65484	5109.85	0.0274055	LOC101927657	3.43643	1.10446	10.6921	0.0330456	ERF	1.55124	1.00194	2.40169	0.0489943
GAGE7	3.99019	1.35751	11.7286	0.0118834	IRF2BP2	1.81314	1.01514	3.23845	0.0443545	HIST1H2BJ	0.167641	0.0358495	0.78393	0.0232511	CHRNA3	0.767788	0.620223	0.950462	0.0152443	HNF4A	1.75605	1.39142	2.21624	2.12e-06	KIAA0355	1.61344	1.13679	2.28996	0.00741596	TMEM160	1.65732	1.03486	2.65419	0.0355044	GALNT12	0.421613	0.185698	0.95724	0.0389777	LOC101927701	2.71392	1.26105	5.84065	0.0106769	ERI2	0.36633	0.162893	0.823839	0.0151572
GAL3ST3	7.22578	1.35241	38.6067	0.0207201	IRF4	5.51616	2.12913	14.2913	0.000438316	HIVEP2	3.03982	1.16229	7.95029	0.0234175	CHRNB1	0.773835	0.659307	0.908257	0.00170396	HNRNPK	0.74824	0.573273	0.976609	0.0328325	KIAA0564	1.38774	1.00045	1.92494	0.0496846	TMEM17	0.536811	0.335863	0.857986	0.0093187	GALNT2	8.41049	2.36567	29.9012	0.00100018	LOC101927703	3.25607	1.16462	9.10343	0.0244188	ERICH3	0.511636	0.32845	0.796991	0.00304292
GALNT10	0.0306912	0.0017884	0.5267	0.0163053	ISL1	1.24164	1.05294	1.46415	0.0100716	HLA-A	0.291201	0.135611	0.625306	0.00155563	CHRNB4	0.701581	0.56961	0.864128	0.000857648	HNRPA1L-2	2.16796	1.29914	3.61782	0.00306023	KIAA0930	0.766799	0.605109	0.971693	0.0279763	TMEM171	2.27582	1.11253	4.6555	0.0243234	GALNT4	0.215681	0.0687866	0.676267	0.00851737	LOC101927722	3.35217	1.0283	10.9278	0.0448296	ERVH-4	0.337208	0.162497	0.699762	0.00351768
GALNTL1	0.280994	0.125467	0.629308	0.00203023	ISL2	10.4726	2.06316	53.159	0.00460054	HLA-B	0.371552	0.171642	0.804296	0.0119816	CHST3	0.72128	0.55963	0.929625	0.0116156	HNRPDL	1.49628	1.00987	2.21696	0.0445429	KIAA1279	1.84145	1.22348	2.77156	0.00342409	TMEM178	0.731281	0.548581	0.974828	0.0328602	GALNT7	0.347214	0.141445	0.852331	0.020961	LOC101927723	9.6534	1.19938	77.6966	0.0331033	ERVW-1	0.134396	0.0358362	0.504026	0.00292185
GALNTL2	5.65117	1.07015	29.8422	0.0413682	ISM1	1.26247	1.01467	1.57079	0.0365686	HLA-C	0.420692	0.202105	0.875692	0.0206216	CIAO1	1.302	1.09243	1.55179	0.00320677	HNRPUL1	3.56993	1.89476	6.72611	8.24e-05	KIAA1324L	1.16069	1.03502	1.30163	0.010815	TMEM19	2.22257	1.30505	3.78516	0.00328151	GALNTL1	0.264807	0.105076	0.667355	0.00483929	LOC101927752	0.63337	0.446596	0.898258	0.0104117	ESAM	1.6095	1.08645	2.38437	0.0176224
GAP43	10.9643	2.28252	52.6676	0.00278383	ISOC1	0.656814	0.46888	0.920074	0.0145111	HLA-DMA	0.426763	0.245935	0.740549	0.00246116	CIB2	0.804896	0.674466	0.96055	0.0161206	HOMER1	1.2515	1.02757	1.52423	0.0257252	KIAA1671	0.772018	0.603798	0.987104	0.0390674	TMEM208	1.78608	1.00495	3.17439	0.0480651	GAMT	0.36161	0.15887	0.823074	0.0153525	LOC101927766	12.2663	2.98334	50.4341	0.000510388	ESD	1.99461	1.11218	3.57719	0.0205193
GAS1	3.33026	1.57617	7.03646	0.00162107	ITFG1	0.536226	0.35276	0.815111	0.00353683	HLA-DMB	0.424406	0.20097	0.896254	0.0246308	CIB3	0.775428	0.61089	0.984284	0.0366047	HOTAIR	1.18079	1.0137	1.37542	0.0327778	KIAA1704	1.55179	1.1228	2.14468	0.00777932	TMEM231	0.629678	0.399664	0.992068	0.0461195	GAP43	5.5236	1.15503	26.4152	0.0323168	LOC101927907	4.82658	1.29799	17.9476	0.0188137	ESR2	0.10307	0.0255978	0.415011	0.0013865
GAS6	4.45633	1.3532	14.6755	0.0139958	ITGA11	1.66312	1.1975	2.3098	0.00240187	HLA-DOA	0.267924	0.123536	0.581072	0.000854931	CIDEA	1.16272	1.03336	1.30827	0.0122347	HOXA10	1.63009	1.26515	2.10029	0.000157603	KIAA1984	1.33698	1.03975	1.71917	0.0235834	TMEM232	0.564432	0.379831	0.838751	0.00465379	GAS1	1.87007	1.11419	3.13873	0.0178256	LOC101927934	3.30799	1.04554	10.4661	0.0417754	ESRP1	0.823579	0.69671	0.973549	0.0229639
GATA2	0.0697558	0.00844115	0.576446	0.0134657	ITGA6	0.781665	0.640786	0.953515	0.0151233	HLA-DOB	0.0771515	0.0169014	0.352182	0.000942729	CILP2	1.1839	1.07734	1.301	0.000451486	HOXA11AS	1.17279	1.04912	1.31104	0.00505777	KIDINS220	1.59004	1.16792	2.16474	0.00321926	TMEM25	0.618721	0.395551	0.967803	0.0354361	GAS2L2	0.00765742	0.000239944	0.244374	0.00582548	LOC101927990	5.32087	1.43311	19.7554	0.0125031	ETS1	1.55533	1.07009	2.26061	0.0206131
GATAD2B	6.26902	1.31065	29.9856	0.0215198	ITGB5	1.62114	1.11319	2.36087	0.0117669	HLA-DPA1	0.573659	0.349858	0.940623	0.0276245	CIP2A	1.21746	1.00883	1.46923	0.0402082	HOXA13	1.15747	1.03089	1.29959	0.013327	KIF16B	1.71217	1.2208	2.40131	0.00183324	TMEM33	1.88231	1.01106	3.50433	0.04608	GAS2L3	0.0122144	0.000273175	0.546139	0.0230908	LOC101928068	0.389727	0.16611	0.914376	0.0303349	ETV4	0.80876	0.675995	0.9676	0.0203424
GATS	0.0142064	0.000501813	0.402185	0.0126332	IVD	0.546039	0.348463	0.85564	0.00828376	HLA-DPB1	0.466034	0.256727	0.845986	0.0120815	CISH	0.669246	0.524823	0.853412	0.0012037	HOXA2	1.16749	1.00947	1.35025	0.0368854	KIF3C	1.51651	1.22324	1.8801	0.000146079	TMEM92	0.670403	0.468406	0.959509	0.0288222	GAS6	2.22159	1.13254	4.3579	0.0202322	LOC101928134	5.88501	1.49507	23.165	0.0112375	EVA1A	0.810619	0.662261	0.992212	0.0417732
GDAP1L1	0.0272191	0.000868241	0.85331	0.040344	JAG1	0.643595	0.427608	0.968679	0.0346426	HLA-DPB2	0.525459	0.345527	0.79909	0.00262468	CKAP2	1.29314	1.10421	1.51438	0.00142176	HOXA6	1.18375	1.03357	1.35575	0.0148114	KIF5A	1.19023	1.03569	1.36784	0.01412	TMEM98	0.678929	0.502951	0.91648	0.0114157	GATM	0.572943	0.365894	0.897154	0.0149209	LOC101928144	4.49866	1.29955	15.573	0.0176188	EVA1B	1.84118	1.10042	3.08059	0.0201062
GDF11	0.286761	0.0828061	0.993065	0.0487302	JAKMIP1	1.67856	1.23942	2.27329	0.00081684	HLA-DQA1	0.424662	0.193023	0.934281	0.0332592	CKAP4	1.21717	1.03442	1.43222	0.0179034	HOXA7	1.16736	1.01299	1.34524	0.0324891	FAP	1.42453	1.03251	1.96538	0.0311761	TMOD3	1.82731	1.04209	3.2042	0.0353922	GCDH	5.27666	1.298	21.4507	0.0201001	LOC101928196	6.65619	1.85501	23.8839	0.00363952	EVPLL	1.88853	1.10044	3.24103	0.0210384
GDF2	0.000474193	6.42e-07	0.350148	0.0231236	JAKMIP2-AS1	5.19745	2.01732	13.3908	0.000641772	HLA-DQA2	0.524388	0.31415	0.875323	0.0135355	CKM	0.805037	0.659053	0.983357	0.0336398	HOXA9	1.28469	1.14631	1.43976	1.64e-05	KIR2DL2	0.813873	0.67342	0.983621	0.0331036	TNFAIP8L1	0.433233	0.266799	0.703493	0.000719951	GCKR	0.425721	0.183328	0.9886	0.0469627	LOC101928251	6.11526	1.20685	30.9868	0.0287394	EXOC3	1.81734	1.14551	2.88319	0.011184
GDPD4	369.678	1.29704	105365	0.0403503	JPH3	2.57526	1.31339	5.04949	0.00589632	HLA-DQB1	0.341332	0.160479	0.725999	0.0052456	CKS1B	1.34461	1.18129	1.53052	7.41e-06	HOXB7	1.12391	1.00551	1.25626	0.0397131	KIR2DL5A	0.809794	0.661213	0.991761	0.0413548	TOMM40	2.06438	1.1339	3.75839	0.0177381	GCNT3	0.509563	0.280881	0.924429	0.0265182	LOC101928288	3.22617	1.10293	9.43686	0.0324468	EXOSC2	0.453654	0.236143	0.871513	0.0176535
GEN1	42.8908	2.90354	633.579	0.00622239	JUN	1.61173	1.21403	2.13971	0.000961798	HLA-DQB2	0.474525	0.286993	0.7846	0.00366712	CKS2	1.1425	1.04401	1.25027	0.00377413	HOXC10	1.14371	1.0324	1.26701	0.0101563	KIR2DS2	0.810577	0.704589	0.932508	0.00331066	TOP1	1.8007	1.00806	3.21663	0.0469149	GDA	0.0300142	0.00204113	0.441348	0.0105786	LOC101928333	5.10311	1.11952	23.2614	0.0352184	EXOSC8	1.86004	1.27048	2.72319	0.00141874
GFRA3	0.212244	0.0500021	0.900917	0.0356036	JUND	1.80355	1.13555	2.86451	0.0124716	HLA-DRA	0.41177	0.191197	0.886804	0.0233975	CLCA2	1.17546	1.02832	1.34366	0.0178235	HOXC11	1.67782	1.02284	2.75223	0.040424	KIR2DS4	0.775664	0.616709	0.975589	0.0299171	TOPBP1	1.53479	1.01172	2.3283	0.0439304	GDF6	22.9443	1.06099	496.177	0.0457476	LOC101928370	5.38681	1.19571	24.2682	0.0283286	EYA4	1.30313	1.07756	1.57593	0.00632968
GGCX	0.0225201	0.000794459	0.638363	0.0262157	KALRN	1.89246	1.10352	3.24545	0.0204549	HLA-DRB1	0.456187	0.262557	0.792617	0.00536036	CLCA4	0.867901	0.759799	0.991383	0.0368448	HOXC8	1.19401	1.06844	1.33434	0.00176265	KIT	1.138	1.01704	1.27334	0.0241592	TOR1B	1.87031	1.01904	3.43272	0.0432972	GEM	2.14283	1.16179	3.95225	0.0146827	LOC101928405	7.61822	1.64574	35.265	0.00939924	EZR	0.685361	0.514467	0.913021	0.00982888
GHRLOS2	0.000423161	6.31e-07	0.283594	0.0193086	KAT6B	1.51267	1.02112	2.24084	0.0389994	HLA-DRB3	0.418611	0.234927	0.745914	0.00313105	CLCN5	0.709978	0.55199	0.913184	0.0076499	HOXD1	0.889654	0.81906	0.966333	0.00557403	KLF12	1.34009	1.05425	1.70344	0.0167775	TP53RK	1.68113	1.04898	2.69424	0.0308769	GEMIN7	7.5118	1.64404	34.3221	0.00928672	LOC101928424	0.424746	0.191112	0.944	0.0356063	F8	0.793016	0.629314	0.999302	0.0493125
GHSR	0.102876	0.0142595	0.742212	0.0240926	KATNAL1	1.6333	1.08031	2.46934	0.0200058	HLA-DRB4	0.499155	0.293511	0.848881	0.0103267	CLDN10	0.856129	0.779859	0.939858	0.00110298	HOXD3	0.858076	0.750158	0.98152	0.0256173	KLHDC7B	0.868624	0.769369	0.980684	0.0229049	TPPP3	0.816637	0.680238	0.980386	0.0298248	GEMIN8	0.0563551	0.00829948	0.382662	0.0032518	LOC101928446	3.33595	1.09228	10.1884	0.0344372	FA2H	0.431612	0.222932	0.835632	0.0126783
GINS1	12.6607	2.40184	66.7382	0.00276139	KCNA4	7.29655	1.17321	45.3793	0.0330665	HLA-DRB5	0.480706	0.287228	0.804513	0.00530645	CLDN11	1.13842	1.02348	1.26626	0.0169681	HOXD4	0.848696	0.740403	0.972828	0.0184977	KLHL22	0.675954	0.495809	0.921554	0.0132648	TRANK1	0.604978	0.393778	0.929453	0.021797	GFI1B	0.00267829	5.3e-05	0.13527	0.00307988	LOC101928491	8.3685	1.90143	36.8311	0.00495577	FAAH2	0.642227	0.476086	0.866347	0.00373947
GJA10	0.00774157	0.00012287	0.487766	0.0214722	KCNE4	1.51572	1.12923	2.03448	0.00561875	HLA-E	0.222251	0.0871837	0.566567	0.00163301	CLDN3	0.834099	0.699274	0.994919	0.0437387	HPS3	1.3724	1.03438	1.82089	0.0282182	KLHL7	1.40341	1.02225	1.9267	0.036077	TRAPPC2P1	1.845	1.05124	3.23812	0.0328363	GFPT2	2.95922	1.55735	5.62301	0.000924718	LOC101928505	7.76059	1.32995	45.2849	0.0227982	FABP4	1.16278	1.05927	1.2764	0.0015216
GJA4	0.0505547	0.0107382	0.238008	0.000159388	KCNG4	55.5001	3.48071	884.952	0.00447275	HLA-F	0.28494	0.118307	0.686271	0.00511917	CLDN4	1.23222	1.06921	1.4201	0.00392423	HRH3	1.57084	1.00325	2.45956	0.0483674	KLRB1	0.860518	0.769783	0.961949	0.00823372	TRIM60	1.50633	1.05067	2.1596	0.0258221	GGH	1.8744	1.03324	3.40034	0.0386803	LOC101928580	7.84303	1.77541	34.6472	0.00658177	FABP6	0.57446	0.390838	0.844351	0.00478807
GJB5	0.185962	0.0451911	0.765235	0.0197701	KCNH5	8.49818	2.4107	29.9578	0.000872319	HLA-F-AS1	9.54332	2.13765	42.6053	0.00312475	CLDN6	1.23436	1.04486	1.45824	0.0132883	HS2ST1	1.33292	1.02194	1.73854	0.0340001	KLRC1	0.815141	0.718796	0.9244	0.00144819	TRIP13	1.55723	1.04509	2.32036	0.0295032	GGT7	6.24302	1.09648	35.5459	0.0390418	LOC101928635	7.79911	1.58337	38.4157	0.0115743	FADS3	1.54764	1.08744	2.20259	0.015286
GJD2	8.2e-05	1.36e-07	0.0495252	0.00397934	KCNIP2	5.89984	1.15402	30.1625	0.0330038	HLA-G	0.177866	0.0401116	0.788711	0.0230674	CLDN9	1.17157	1.05596	1.29984	0.00281572	HS3ST5	0.718378	0.52794	0.977511	0.0353173	KLRC2	0.883756	0.795076	0.982325	0.0219926	TRIP4	2.56475	1.32652	4.95879	0.0051108	GHSR	0.0572845	0.0059872	0.548089	0.0130714	LOC101928661	3.19415	1.07727	9.47077	0.0362439	FAM109B	1.71946	1.15586	2.55789	0.00747856
GLCE	0.260677	0.0832005	0.816733	0.0210326	KCNJ1	1.91466	1.12383	3.26201	0.0168755	HLA-H	0.301887	0.139905	0.65141	0.00227125	CLDND1	1.31761	1.10692	1.56841	0.00191789	HSD17B2	1.22451	1.0663	1.40619	0.00411199	KLRC3	0.871304	0.76753	0.989107	0.0332345	TRMT6	2.11352	1.14261	3.90946	0.017089	GINS1	5.75828	1.41636	23.4105	0.014429	LOC101928663	4.59127	1.14399	18.4264	0.0315788	FAM120A	0.172035	0.0774569	0.382098	1.54e-05
GLI1	0.448281	0.216518	0.928129	0.0307081	KCNJ8	1.38044	1.14124	1.66977	0.000897779	HLA-J	0.305022	0.117582	0.791262	0.0146325	CLEC10A	0.880201	0.777645	0.996282	0.0434985	HSD3B2	1.23011	1.01523	1.49046	0.0344936	KLRC4	0.824699	0.720766	0.943618	0.00504167	TRPM7	2.14481	1.23944	3.71155	0.00638846	GIT2	9.39816	1.19497	73.9142	0.0332343	LOC101928762	0.408863	0.176822	0.945411	0.0365084	FAM120AOS	0.218126	0.104782	0.454078	4.69e-05
GLP1R	46.5929	5.61679	386.502	0.000372695	KCNK10	2.96823	1.10219	7.99356	0.0313613	HLA-L	0.377355	0.206557	0.689384	0.00152578	CLEC14A	1.27404	1.07551	1.50921	0.0050751	HSP90B1	1.65087	1.1278	2.41654	0.00992081	KLRD1	0.862966	0.757247	0.983445	0.0270824	TSC2	0.580438	0.371261	0.90747	0.0170414	GJA10	33.4046	1.26589	881.491	0.0356273	LOC101928790	3.36655	1.05542	10.7386	0.0402573	FAM122A	0.648438	0.421948	0.996502	0.0481605
GLRA2	0.0255863	0.00065774	0.995317	0.049707	KCNK2	0.230527	0.0589248	0.901871	0.0349996	HMG20B	0.129735	0.0241946	0.695658	0.017149	CLEC1B	0.717504	0.581109	0.885913	0.00202839	HSPA12B	1.28662	1.09546	1.51112	0.00213294	KLRF1	1.11205	1.00017	1.23645	0.0496236	TSGA10	0.720827	0.547592	0.948866	0.0195837	GJA5	0.209033	0.0524005	0.833861	0.0265996	LOC101928837	3.33592	1.14261	9.7394	0.0275354	FAM124A	1.91083	1.2258	2.97869	0.00425255
GLRA4	0.00208675	8.59e-06	0.507052	0.0276449	KCNQ1	0.639722	0.461422	0.88692	0.0073659	HMGB3	0.348906	0.126514	0.962232	0.0419166	CLGN	1.12138	1.00221	1.25473	0.0456693	HSPA4	2.17962	1.34066	3.5436	0.00167651	KLRK1	0.874768	0.774966	0.987423	0.0304081	TSNAXIP1	0.702814	0.535634	0.922172	0.0109411	GJB1	0.0397826	0.00664654	0.238118	0.000412752	LOC101928850	3.86689	1.26649	11.8065	0.0175581	FAM126A	2.58028	1.49699	4.4475	0.000643997
GLT25D2	0.133426	0.0346305	0.514069	0.00342408	KCNQ3	2.51023	1.06765	5.90196	0.0348549	HMGB3P1	0.358439	0.159194	0.807054	0.0132262	CLIC4	1.30367	1.14436	1.48516	6.67e-05	HSPA5	2.12152	1.06969	4.20762	0.0313352	KMO	0.629875	0.455482	0.87104	0.00519404	TSPAN18	1.4015	1.0704	1.83503	0.0141008	GJB5	0.0638394	0.00489537	0.832514	0.0357409	LOC101928894	4.85091	1.50675	15.6173	0.00811685	FAM129B	0.629046	0.433163	0.913512	0.0148847
GLYCTK	0.102536	0.0133293	0.788761	0.0286755	KCNT1	73.9603	1.42271	3844.86	0.0327724	HNRNPA0	0.229104	0.0668511	0.785156	0.0190349	CLIP3	1.19882	1.05756	1.35894	0.00458344	HSPA9	0.415392	0.184084	0.937348	0.0343633	KNDC1	0.852909	0.729095	0.99775	0.0467987	TSPAN19	1.2951	1.04295	1.6082	0.0192498	GJC1	4.76279	1.09506	20.7151	0.0374308	LOC101928896	10.0252	1.93559	51.9244	0.00601481	FAM132A	1.33661	1.01218	1.76503	0.0408236
GMEB2	17.8543	1.40946	226.168	0.0260882	KCNV2	30.8928	2.78471	342.717	0.00520422	HNRNPA1	6.51856	1.45189	29.2664	0.0144216	CLK3	0.819321	0.686455	0.977904	0.0272812	HSPB2	1.18897	1.03955	1.35986	0.011533	KPNA1	1.41375	1.01559	1.96801	0.0402037	TTC18	0.758635	0.613756	0.937712	0.0106261	GLB1L	0.00604199	0.000208109	0.175417	0.00295145	LOC101928968	2.43117	1.04652	5.64783	0.0388571	FAM150B	0.811439	0.708971	0.928717	0.00241609
GMNN	2.54247	1.02847	6.28519	0.0433046	KCTD4	3.6756	1.66223	8.12765	0.00130426	HNRNPH1	5.98695	1.87166	19.1507	0.00255671	CLMN	0.794264	0.654932	0.963237	0.0192547	HSPB3	1.23852	1.02849	1.49145	0.0240572	KRT20	1.21943	1.06945	1.39044	0.00304843	TTC21A	0.683239	0.499182	0.935162	0.0173804	GLB1L2	0.0219396	0.00108286	0.444514	0.0128417	LOC101929002	4.14481	1.02394	16.7778	0.0462475	FAM154B	0.55219	0.365878	0.833374	0.004685
GNB5	0.127994	0.0195267	0.838984	0.0321151	KDM4B	0.37318	0.198333	0.702166	0.00224075	HNRNPL	0.154348	0.0308051	0.77336	0.0230537	CLN6	0.643224	0.519809	0.795941	4.91e-05	HSPBAP1	1.46575	1.04531	2.05531	0.0266327	KRT35	0.810579	0.657915	0.998668	0.0485548	TTC25	0.764647	0.616816	0.947908	0.0143648	GLDC	1.79763	1.15128	2.80685	0.00989118	LOC101929027	2.15057	1.09368	4.2288	0.0264509	FAM155B	0.616665	0.403858	0.941608	0.0251839
GNPDA2	0.238703	0.0610027	0.934042	0.0395912	KERA	1.40747	1.03299	1.91771	0.0303425	HNRNPR	3.60126	1.21957	10.6341	0.0203802	CLNS1A	1.21877	1.03068	1.44118	0.0207082	HSPC159	1.42789	1.10017	1.85324	0.00741575	KRTAP3-3	1.4505	1.10401	1.90574	0.0075745	TTF2	1.96379	1.19471	3.22797	0.00777795	GLG1	0.28752	0.0888308	0.930621	0.0375304	LOC101929076	4.78055	1.13246	20.1806	0.0332333	FAM160B1	2.61681	1.15082	5.95025	0.0217256
GOLPH3L	7.6697	1.24641	47.1949	0.0279804	KIAA0087	13.8775	1.81744	105.965	0.0112135	HNRNPUL1	9.30875	1.53638	56.4005	0.0152174	CLP1	1.32858	1.02994	1.71382	0.028737	HSZFP36	1.62422	1.01911	2.58862	0.041394	KYNU	0.775808	0.677193	0.888785	0.0002525	TTL	1.84265	1.04717	3.24239	0.03402	GLI1	0.444919	0.251806	0.786133	0.00529543	LOC101929268	4.52435	1.29469	15.8105	0.0180525	FAM166A	0.179573	0.0562354	0.573418	0.00374598
GON4L	13.1981	1.16635	149.345	0.0371351	KIAA0125	2.92043	1.68349	5.06621	0.000137169	HNRPDL	2.81302	1.16178	6.81115	0.0218873	CLPB	0.6662	0.522468	0.849473	0.00105417	HTR3B	0.698976	0.540022	0.90472	0.00651624	L3MBTL2	0.496347	0.299469	0.822658	0.00658338	TTLL6	0.498383	0.287669	0.863444	0.0130059	GLIPR1	2.93727	1.32336	6.51945	0.00808058	LOC101929284	5.09392	1.60085	16.2089	0.00583871	FAM166B	0.464067	0.278971	0.771973	0.0031097
GPA33	0.00538398	0.000128816	0.225029	0.00608597	KIAA0226	2.90247	1.10745	7.60694	0.0301908	HOXB1	0.000181337	2.51e-06	0.0130896	7.95e-05	CLPP	0.776248	0.60735	0.992114	0.043052	HYAL2	0.774161	0.604833	0.990893	0.0420919	LAG3	0.84975	0.731506	0.987108	0.0331963	TTPAL	2.38379	1.27106	4.47064	0.00677848	GLIS1	2.85981	1.09778	7.45004	0.0314815	LOC101929328	4.25447	1.14883	15.7555	0.0301835	FAM169B	2.3231	1.01174	5.33414	0.0468676
GPATCH1	11.6025	1.55479	86.5826	0.0168327	KIAA0232	0.74765	0.564286	0.990599	0.0427896	HOXB3	2.70325	1.14105	6.40422	0.0238332	CLSPN	0.738082	0.569269	0.956956	0.0219049	HYALP1	0.665314	0.494455	0.895213	0.00712514	LAIR1	0.835906	0.727821	0.960043	0.0111749	TXNDC17	1.62237	1.02295	2.57305	0.039746	GLRA2	89.8921	2.46265	3281.25	0.0142464	LOC101929335	6.59965	1.63942	26.5675	0.00791502	FAM174B	0.691307	0.515324	0.927388	0.0137827
GPD1L	0.0692438	0.00913341	0.524963	0.00978087	KIAA0408	118.034	6.55949	2123.97	0.00121409	HOXB6	1.8491	1.06143	3.22128	0.0299706	CLSTN3	1.24625	1.02286	1.51843	0.0289442	ICAM3	0.773076	0.655984	0.911068	0.00213038	LAIR2	0.84777	0.747152	0.961937	0.0104078	UBA5	1.8618	1.03147	3.36053	0.0391315	GLRB	0.410263	0.184939	0.910115	0.028405	LOC101929406	3.59431	1.09305	11.8192	0.035164	FAM179A	0.777892	0.609935	0.992098	0.0429815
GPER	0.410208	0.202333	0.831655	0.0134673	KIAA0509	4.01427	1.02885	15.6626	0.0454027	HOXD9	2.9138	1.3948	6.08707	0.00443812	CLTC	1.18789	1.00431	1.40503	0.0444068	ICOS	0.864458	0.751186	0.99481	0.0420956	LAMTOR1	0.62521	0.437955	0.892529	0.00971048	UBE2C	1.42428	1.04264	1.94563	0.0262609	GLT25D1	4.03332	1.28348	12.6747	0.0169788	LOC101929441	4.32019	1.26862	14.7121	0.0192564	FAM181B	0.321124	0.11516	0.895458	0.0299312
GPI	12.5961	1.7691	89.6849	0.0114201	KIAA0556	0.472358	0.263544	0.846621	0.0117614	HP1BP3	7.43791	2.19576	25.1951	0.00126641	CLU	0.903707	0.819841	0.996152	0.041595	ID1	1.31747	1.15334	1.50495	4.88e-05	LANCL1	1.61591	1.14867	2.2732	0.00585251	UBE2V1	2.96921	1.55238	5.67916	0.00100497	GLUL	12.9038	1.27888	130.198	0.0301181	LOC101929538	5.82076	1.51664	22.3397	0.0102606	FAM189A2	0.652256	0.501983	0.847515	0.00138266
GPN2	0.164158	0.0322589	0.835364	0.0295059	KIAA1033	1.59735	1.04146	2.44996	0.0318643	HPDL	0.397154	0.192681	0.818616	0.0123389	CLYBL	0.766738	0.608563	0.966025	0.0242472	ID2	1.48054	1.09772	1.99687	0.0101477	LAPTM4A	1.69456	1.18382	2.42566	0.00395078	UBLCP1	1.94041	1.08261	3.47788	0.0259755	GM2A	12.5323	1.78872	87.8052	0.0109155	LOC101929550	3.49304	1.08477	11.2478	0.0360521	FAM195B	1.65724	1.13181	2.42659	0.00942134
GPR112	0.0011688	2.9e-06	0.471457	0.0274123	KIAA1211L	0.544776	0.348103	0.852567	0.00786128	HRASLS2	0.455252	0.268898	0.770754	0.00339784	CMA1	0.762095	0.611458	0.949844	0.0156091	IDH3A	0.86441	0.7518	0.993888	0.0407509	LAPTM5	0.837143	0.731673	0.957816	0.00967385	UGT2B10	0.781096	0.644138	0.947174	0.0120142	GMFG	3.11092	1.3555	7.13966	0.00741556	LOC101929607	6.49225	2.17547	19.3748	0.000798691	FAM201A	0.373548	0.209561	0.665859	0.000841074
GPR149	7.99887	1.31461	48.6699	0.0240166	KIAA1551	0.766526	0.594195	0.988837	0.0407205	HRASLS5	12.1392	2.08749	70.5918	0.00544721	CMBL	1.22658	1.08545	1.38606	0.00105785	IDUA	0.86417	0.784948	0.951388	0.00292257	LAT2	0.702485	0.542623	0.909445	0.00735195	UGT2B11	0.784245	0.648965	0.947724	0.0118779	GMIP	6.14395	1.34986	27.9644	0.0188765	LOC101929684	4.05313	1.02802	15.9801	0.0455609	FAM216A	1.25506	1.00539	1.56672	0.0447
GJB2	2.58043	1.29805	5.12972	0.00684918	KIAA1614-AS1	8.68644	2.15984	34.935	0.00233143	HRH2	34.3127	1.4057	837.56	0.0300928	CNDP1	0.651047	0.477613	0.88746	0.00662058	IFNA16	0.352509	0.143712	0.864663	0.02275	LATS2	1.40895	1.0991	1.80614	0.00681608	UGT2B15	0.705973	0.5324	0.936135	0.015591	GMPR	0.408363	0.20564	0.810933	0.0105065	LOC101929705	0.268325	0.0987403	0.729168	0.00990288	FAM216B	0.659602	0.498691	0.872432	0.00354056
GPR19	3.33988	1.13423	9.83473	0.0286302	KIAA1755	2.86642	1.16027	7.08144	0.0224828	HS6ST1	3.51074	1.16414	10.5875	0.0257592	CNFN	1.17969	1.00656	1.38261	0.0412854	IFNAR1	0.761995	0.597298	0.972105	0.0286939	LCK	0.791148	0.683981	0.915107	0.00160753	UGT2B17	0.731306	0.541869	0.98697	0.040785	GNA14	0.195481	0.0398937	0.957869	0.0441095	LOC101929719	3.66596	1.20549	11.1484	0.0220616	FAM217B	1.47356	1.0953	1.98245	0.0104265
GPR83	0.0515965	0.00513154	0.51879	0.0118276	KIF1A	1.51646	1.1665	1.97142	0.00186823	HSD17B10	0.114978	0.0240894	0.548788	0.00667946	CNIH	1.16949	1.03354	1.32331	0.0130181	IFNB1	0.778156	0.616058	0.982904	0.0353218	LCLAT1	1.60503	1.1707	2.20049	0.00329383	UGT2B28	0.792416	0.648885	0.967696	0.0224874	GNAQ	0.050176	0.00402783	0.625059	0.0200662	LOC101929734	6.80942	1.13354	40.9056	0.0359948	FAM220A	1.91009	1.23163	2.9623	0.00384621
GPR88	14.1573	1.29726	154.502	0.0297507	KIF1B	1.84772	1.1637	2.93381	0.009251	HSD17B8	0.266444	0.105358	0.673817	0.00520654	CNIH4	1.15401	1.03418	1.28771	0.0104417	IFT172	0.876752	0.772892	0.994569	0.0408933	LCP1	0.768252	0.662362	0.89107	0.000493687	UGT2B7	0.885782	0.796881	0.984601	0.0246051	GNAT1	0.0132002	0.000193877	0.898748	0.0444803	LOC101930415	1.34026	1.05145	1.7084	0.0180227	FAM24B	1.44376	1.07823	1.93322	0.0136775
GPX2	0.119065	0.0264975	0.535011	0.00550658	KIF25	18730.2	91.1594	3.84844e+06	0.000293666	HSP90AB3P	0.204007	0.0488894	0.851284	0.0291937	CNKSR1	0.783798	0.630232	0.974783	0.028559	IFT57	1.53625	1.11784	2.11127	0.0081292	LCP2	0.816072	0.709808	0.938244	0.00429656	UNC5A	0.633198	0.419384	0.95602	0.0297105	GNB4	4.19975	1.58673	11.1159	0.00385734	LOC102467079	5.37205	1.21366	23.7784	0.0267533	FAM26E	1.80288	1.10392	2.9444	0.0185229
GRAMD4	14.3741	2.44831	84.3904	0.00316293	KIF2A	0.611082	0.434291	0.85984	0.00470433	HSP90AB6P	0.0918737	0.00867005	0.973555	0.047455	CNN1	1.1037	1.01226	1.20341	0.0253413	IGDCC4	1.222	1.02402	1.45826	0.0262064	LDOC1	0.810212	0.685551	0.957542	0.013552	UNQ6975	1.70813	1.04311	2.79713	0.0333629	GNB5	0.231251	0.0623091	0.858257	0.0286397	LOC102723757	4.33253	1.04628	17.9405	0.043138	FAM46B	1.35225	1.07891	1.69484	0.00881331
GRAP	0.00110275	2.73e-05	0.0444985	0.000306602	KIF9	0.589011	0.408447	0.849397	0.00459881	HSPA12A	3.60374	1.14553	11.337	0.0283565	CNOT3	0.732721	0.557846	0.962416	0.0253966	IGF1	1.23644	1.03015	1.48405	0.0226734	LEPR	1.23506	1.03552	1.47304	0.0188653	UPK2	0.469625	0.222039	0.993282	0.0479737	GNE	0.30294	0.110463	0.830796	0.0203356	LOC102723831	3.82866	1.26151	11.6199	0.0177839	FAM46C	0.749391	0.609485	0.921411	0.00621396
GRAPL	0.00584793	4.7e-05	0.726972	0.0366582	KIN	1.69694	1.00795	2.85688	0.0466179	HSPA12B	3.71161	1.23257	11.1767	0.0197146	CNOT7	1.2769	1.03978	1.56809	0.0196928	IGJ	0.917586	0.842242	0.999669	0.0491213	LGALS4	1.2141	1.04383	1.41215	0.011859	USP31	2.13529	1.22034	3.73622	0.00787071	GNGT2	21.0578	3.22568	137.469	0.00145535	LOC147004	4.44448	1.24486	15.8679	0.0216026	FAM65C	1.54131	1.12627	2.1093	0.00687424
GRB7	13.2139	2.4104	72.4388	0.00294508	KIRREL3-AS2	36.848	1.33186	1019.46	0.0332433	HTR2B	2.02428	1.02745	3.98823	0.0415263	CNTD2	0.752083	0.592393	0.95482	0.0193034	IHH	1.30046	1.05811	1.59831	0.0125311	LHX2	0.882142	0.79842	0.974644	0.0137101	USP8	2.50405	1.46663	4.27528	0.00077067	GOLGA1	0.0437895	0.00604023	0.317458	0.0019667	LOC150051	2.19388	1.09234	4.40621	0.0272293	FAM69A	1.39886	1.09109	1.79344	0.00810715
GREB1	0.0579219	0.0116282	0.288518	0.00050661	KITLG	1.4742	1.05893	2.05232	0.0214945	HTRA1	1.92315	1.03121	3.5866	0.0397248	CNTFR	0.658481	0.530946	0.816649	0.000142354	IL13RA2	1.67369	1.09211	2.56497	0.018055	LILRA2	0.85709	0.765596	0.959517	0.00741839	VAPB	2.17849	1.20761	3.92994	0.00969182	GOLM1	0.429858	0.200369	0.922185	0.0301603	LOC151657	5.96032	2.02644	17.531	0.00118246	FAM69B	0.590185	0.348508	0.999457	0.0497642
GREM2	0.094142	0.0221934	0.39934	0.00135048	KIZ	0.659756	0.497491	0.874946	0.00388311	HTRA2	0.136581	0.0200675	0.929577	0.0418917	CNTNAP1	0.742602	0.613368	0.899065	0.00228324	IL18R1	0.851306	0.748241	0.968567	0.0144838	LILRA4	0.781222	0.661006	0.923302	0.00377987	VASP	1.53839	1.02819	2.30176	0.0361556	GOPC	6.43344	1.11466	37.1317	0.0374039	LOC151760	5.89644	1.74262	19.9516	0.00433123	FAM81A	0.296635	0.127572	0.689747	0.00476217
GRIA4	50.9221	4.86203	533.329	0.00103957	KLF10	1.36832	1.01648	1.84194	0.0386646	ICAM2	0.42114	0.203578	0.871207	0.0197157	CNTROB	0.656323	0.51942	0.829309	0.000418666	IL1F5	0.554167	0.332122	0.92466	0.0238316	LILRA5	0.823591	0.682141	0.994372	0.0435223	VPS36	1.87677	1.01414	3.47316	0.0449996	GP9	5.50776	1.03084	29.4279	0.0459898	LOC153910	4.07462	1.04551	15.8799	0.0429611	FAM81B	0.8271	0.729609	0.937618	0.00301138
GRID1	75.9499	2.58057	2235.32	0.0120953	KLF17	182.302	1.49114	22287.7	0.0337622	ICAM3	0.29869	0.119555	0.746233	0.00969443	COG5	1.46528	1.16107	1.84919	0.00129155	IL1F9	0.731304	0.552763	0.967513	0.0284355	LILRB2	0.82427	0.716804	0.947848	0.00669927	VRK2	1.66512	1.02198	2.71299	0.0406343	GPC1	5.24269	1.64015	16.7581	0.00519815	LOC221946	3.67327	1.00336	13.4477	0.0494102	FAM83D	1.18604	1.01979	1.3794	0.0268123
GRID2	28.7717	4.18361	197.87	0.000638521	KLF2	1.5482	1.1964	2.00346	0.000889551	ICOS	0.297122	0.14489	0.609302	0.000926067	COG7	0.791387	0.627952	0.99736	0.0474388	IL1R1	1.2632	1.0301	1.54905	0.0247734	LILRB3	0.797699	0.679064	0.937061	0.0059366	VWA3A	0.759037	0.600714	0.959087	0.0208903	GPHA2	0.0453398	0.00253537	0.81081	0.0355096	LOC255654	4.12528	1.25344	13.577	0.0197207	FAM83E	0.52686	0.333278	0.832882	0.00609578
GRIK5	10.5038	2.22976	49.4808	0.0029389	KLF6	1.34105	1.05076	1.71155	0.0183861	ID1	1.8101	1.00413	3.263	0.0484205	COL10A1	1.40318	1.21579	1.61945	3.63e-06	IL22RA2	0.52716	0.282097	0.985114	0.044752	LILRB5	0.812037	0.68052	0.96897	0.0209087	VWA3B	0.622758	0.408957	0.948335	0.0273006	GPLD1	0.0040345	5.16e-05	0.315662	0.0131996	LOC283038	7.10793	1.38829	36.3921	0.0185881	FAM84B	1.45697	1.01783	2.08556	0.0397307
GRM8	0.516143	0.277651	0.959493	0.0365569	KLF7	1.49093	1.0627	2.09173	0.0207794	IDH2	0.306273	0.12439	0.754103	0.010057	COL11A1	1.12825	1.06155	1.19913	0.000103846	IL27	1.50285	1.18468	1.90648	0.000790155	LILRP2	0.752152	0.5804	0.974728	0.0312795	VWA5B1	0.402714	0.198524	0.81692	0.0117256	GPM6A	0.27416	0.108484	0.692857	0.00622516	LOC283387	5.83991	1.77333	19.2319	0.00370778	FAM86A	0.415946	0.239049	0.723749	0.00190915
GRRP1	0.0902936	0.00999352	0.815823	0.0322564	KLHDC10	0.651235	0.434571	0.97592	0.0377035	IDH3A	0.242024	0.0668339	0.876439	0.0307075	COL12A1	1.16214	1.05913	1.27517	0.00150817	IL28RA	1.26173	1.05387	1.51059	0.0113664	LINC00086	0.833301	0.699068	0.993308	0.0418625	WDR16	0.798893	0.664702	0.960174	0.016705	GPN1	6.25359	1.12659	34.7131	0.0360588	LOC283585	4.55517	1.25607	16.5194	0.0210646	FAM86B3P	0.346078	0.166025	0.721397	0.00463516
GSTA1	0.442388	0.197412	0.991361	0.0475869	KLHDC9	0.792113	0.642064	0.977228	0.0296348	IDH3G	0.175689	0.0404841	0.762441	0.0202255	COL13A1	0.624566	0.464723	0.839387	0.00180368	IL2RB	0.796732	0.658157	0.964483	0.0197584	LINC00087	0.819264	0.687649	0.976069	0.0256778	WDR38	0.61154	0.406908	0.91908	0.0179852	GPN3	3.2207	1.01617	10.2079	0.046899	LOC283856	4.52112	1.24997	16.3528	0.021442	FAM86C1	0.466634	0.282607	0.770493	0.00289231
GSTA2	0.471565	0.232293	0.957299	0.0374558	KLHL22	0.571035	0.330701	0.986029	0.0443841	IDO1	0.54405	0.345019	0.857898	0.00880462	COL15A1	0.828817	0.720232	0.953772	0.00877823	IL6	0.890437	0.808654	0.98049	0.0182359	LINC00221	1.14213	1.01424	1.28614	0.0282787	WDR63	0.677011	0.502711	0.911743	0.0102188	GPR120	0.0201954	0.00099375	0.410418	0.0111	LOC284294	4.84007	1.54557	15.157	0.00677895	FAP	1.21335	1.09976	1.33869	0.000115329
GSTA3	0.447082	0.206286	0.968959	0.0413634	KLHL25	0.45852	0.224673	0.935764	0.0321633	IDO2	0.185903	0.0381184	0.906646	0.0374167	COL17A1	0.72332	0.599464	0.872766	0.000724552	IL7R	0.89722	0.817626	0.984562	0.0221243	LINC00226	1.21758	1.04332	1.42096	0.0124879	WDR65	0.606263	0.441645	0.83224	0.00196128	GPR132	14.3152	1.50321	136.325	0.0206436	LOC285638	11.0535	2.94415	41.4994	0.000371201	FASTKD3	1.49121	1.02076	2.17846	0.0388061
GSTA5	0.508056	0.265006	0.974021	0.0414268	KPNB1	1.75955	1.05764	2.9273	0.0295751	IER2	2.1106	1.0423	4.27384	0.0379819	COL1A2	1.20333	1.06559	1.35888	0.0028431	IMMP2L	0.66892	0.456008	0.981241	0.0397023	LINC00263	0.726209	0.532417	0.990538	0.0433839	WDR69	0.857135	0.745661	0.985274	0.0301086	GPR155	13.0814	1.43711	119.074	0.0225021	LOC285768	5.54775	1.34574	22.8703	0.0177471	FAT2	0.788653	0.650283	0.956465	0.0158576
GSTM1	0.289176	0.108164	0.773109	0.0134039	KRBOX1-AS1	4.33107	1.20804	15.5278	0.0244438	IFI27	0.430552	0.198801	0.932468	0.0325734	COL24A1	1.19632	1.03124	1.38781	0.0179799	INADL	0.657418	0.435417	0.992607	0.046014	LINC00277	0.792295	0.641342	0.978779	0.0308615	WDR93	0.376304	0.162737	0.870145	0.022302	GPR171	8.31729	1.87579	36.879	0.00530698	LOC285889	12.7314	1.44342	112.294	0.021999	FBLN2	1.52762	1.26471	1.84519	1.1e-05
GSTM3	0.290874	0.121088	0.698725	0.00574955	KRT19	0.623707	0.432543	0.899356	0.0114709	IFIH1	0.469189	0.241674	0.910891	0.0253714	COL3A1	1.14152	1.00932	1.29102	0.0350521	ING4	1.42589	1.02565	1.98232	0.0348034	LINC00282	1.17323	1.025	1.3429	0.0204352	WIPF3	0.686258	0.48954	0.962025	0.0289183	GPR18	51.0553	6.76092	385.546	0.000137449	LOC286121	7.72053	1.87091	31.8596	0.00471121	FBLN5	1.22086	1.01971	1.46169	0.0298233
GSTTP1	7362.56	3.81981	1.41911e+07	0.0210417	KRT20	1.19502	1.03493	1.37987	0.015189	IFIT5	0.3355	0.12796	0.879657	0.0263721	COL4A4	0.891834	0.798016	0.996681	0.0435299	INHBE	1.17914	1.02058	1.36234	0.0253217	LINC00309	1.24612	1.02568	1.51394	0.0267418	WISP2	1.2068	1.0267	1.4185	0.0226396	GPR183	2.17685	1.23364	3.84122	0.00726172	LOC286437	0.26724	0.103152	0.692349	0.0065886	FBN1	1.217	1.05653	1.40186	0.00648651
GSTZ1	0.0335229	0.00527422	0.213071	0.000320018	KRT222	3.30521	1.08584	10.0608	0.0352939	IFNG	0.133659	0.0419358	0.426002	0.000667004	COL5A2	1.1174	1.03314	1.20853	0.00552173	INSIG1	0.745931	0.583967	0.952816	0.0189275	LINC00319	1.17269	1.03248	1.33194	0.0142079	WNT9B	0.505461	0.257824	0.990953	0.0469863	GPR34	2.95048	1.2698	6.8557	0.0118955	LOC339862	5.99718	1.11542	32.2444	0.036866	FBN2	1.285	1.01456	1.62753	0.0375365
GTPBP2	13.2442	1.59305	110.109	0.0168077	KRT37	166.343	1.2721	21751.4	0.0397099	IFRD2	0.249535	0.0667194	0.933275	0.0391537	COL8A1	1.12062	1.02181	1.22898	0.0156016	INS-IGF2	1.2579	1.07391	1.47341	0.00445853	LINC00472	0.846243	0.737198	0.971418	0.0176933	XAB2	0.424306	0.188475	0.955221	0.038395	GPR45	0.0346563	0.00122499	0.980464	0.048663	LOC339978	4.22813	1.03259	17.3129	0.0450112	FBN3	1.26197	1.06762	1.49171	0.00639482
GTPBP4	8.47887	1.0635	67.5986	0.043582	KRT40	1.37444	1.04698	1.8043	0.0219834	IFT81	13.2104	2.04825	85.2023	0.00665054	COL9A2	1.12143	1.0174	1.23611	0.021042	INSM1	1.4119	1.12298	1.77515	0.00314857	LINC00491	1.14675	1.01802	1.29177	0.024206	XPC	0.441136	0.198661	0.979566	0.0443585	GPR55	0.0108812	0.000181299	0.653068	0.0304712	LOC340074	4.19982	1.11195	15.8627	0.0343056	FBP1	0.789044	0.628712	0.990262	0.0409137
GTPBP5	794.331	23.4653	26889.1	0.000202404	KRT77	11.8141	2.65743	52.5215	0.00117892	IGDCC4	3.8736	1.08411	13.8406	0.0371356	COL9A3	1.30174	1.04331	1.62418	0.0195175	INTS1	1.5143	1.05485	2.17388	0.0244857	LIX1	1.08709	1.01802	1.16084	0.012654	XPO4	2.1126	1.09983	4.05798	0.0247254	GPR56	0.485772	0.255779	0.922569	0.0273681	LOC388456	6.96925	1.81853	26.7086	0.00461987	FBXO15	0.717276	0.572639	0.898445	0.00382832
GTSE1	16.8432	3.36159	84.3928	0.000593618	KRTAP4-8	2.74312	1.02429	7.34632	0.0446747	IGF1R	3.82771	1.01331	14.4589	0.0477636	COLEC12	1.17387	1.0128	1.36055	0.0332619	INTS7	1.32231	1.04505	1.67312	0.0199638	LMF2	0.592473	0.411216	0.853625	0.00496391	XRCC2	1.80362	1.12634	2.88817	0.0140799	GPR65	4.34701	1.75871	10.7445	0.00145853	LOC400568	4.82225	1.53741	15.1255	0.0069885	FBXO17	1.44729	1.17072	1.78919	0.000634053
GTSF1L	0.000100336	8.32e-08	0.120966	0.0109753	KRTAP5-AS1	4.17109	1.24335	13.9928	0.0207411	IGF2	2.05753	1.10401	3.83459	0.0231171	COMMD10	1.18702	1.01229	1.39191	0.0348259	IPF1	1.32322	1.10872	1.57921	0.00191137	LNX2	1.48479	1.1053	1.99458	0.00867039	XRN1	1.85735	1.00668	3.42684	0.0475614	GJB2	3.19842	1.34789	7.58957	0.00836165	LOC400654	7.01717	1.17435	41.9301	0.0326653	FBXO2	2.12784	1.52098	2.97683	1.04e-05
GUCA1A	1874.93	1.14092	3.08117e+06	0.046058	L1CAM	1.31696	1.08573	1.59745	0.00519202	IGFBP3	4.11729	1.61487	10.4975	0.0030408	COMMD3	1.17871	1.02253	1.35873	0.0233763	IQCA1	1.37358	1.03999	1.81417	0.0253384	LOC100128219	0.824846	0.690872	0.9848	0.033226	YIPF7	0.479565	0.254054	0.90525	0.0233871	GPRC5C	0.375402	0.188452	0.747812	0.005329	LOC400756	3.15125	1.08777	9.12912	0.0344318	FBXO27	1.9086	1.22282	2.97898	0.00443344
GUCA1C	0.0448622	0.00503576	0.399666	0.00540466	L1TD1	1.73612	1.28727	2.34148	0.000300889	IGFBP7	2.88212	1.41733	5.86074	0.00346575	COMMD6	1.17765	1.061	1.30711	0.0021211	IQCD	0.84039	0.728149	0.969931	0.0174368	LOC100128420	0.890034	0.800489	0.989595	0.031296	YSK4	0.79054	0.658114	0.949613	0.0119824	GPX8	4.81333	1.94004	11.9421	0.000700505	LOC401176	0.200387	0.0584921	0.686505	0.0105073	FBXO32	1.20567	1.00486	1.44661	0.0442084
GUCY1B3	2.90348	1.30374	6.46617	0.0090744	L3MBTL2	0.572868	0.348912	0.940577	0.0276566	IGFLR1	0.421819	0.181848	0.978461	0.0443587	COMMD7	1.27287	1.07761	1.50351	0.00451633	IQGAP2	1.29221	1.1058	1.51005	0.00125891	LOC100129104	0.812008	0.670691	0.983102	0.032789	YWHAB	2.90778	1.52377	5.54887	0.00120607	GRAMD3	0.304939	0.104699	0.888139	0.0294465	LOC401220	2.30482	1.25373	4.23713	0.00719167	FBXO36	0.423473	0.196925	0.910645	0.0278376
GUCY2D	29125.1	6.33118	1.33983e+08	0.0169016	LA16c-380H5.5	1.36042	1.11552	1.65909	0.00236939	IGJ	0.750925	0.573783	0.982754	0.0369161	COMMD8	1.17641	1.05163	1.316	0.00451328	IRS1	1.2361	1.05028	1.4548	0.0107663	LOC100129113	0.670232	0.496434	0.904876	0.00898488	ZBBX	0.778559	0.649113	0.933817	0.00697515	GRB2	6.79723	1.28942	35.8321	0.0238421	LOC439933	9.61033	1.66229	55.5611	0.0114837	FBXO5	1.28904	1.0116	1.64257	0.0400483
GUSBP1	12.6362	2.08979	76.4063	0.00573161	LA16c-395F10.1	975.718	1.37369	693040	0.0399037	IGSF21	2.19048	1.12927	4.24894	0.0203622	COMP	1.11721	1.02363	1.21935	0.0130243	ISCA2	1.42025	1.03781	1.94362	0.0283929	LOC100129935	0.841092	0.744031	0.950814	0.00567206	ZBTB11	3.21886	1.23474	8.39127	0.0167894	GREB1	0.292354	0.132115	0.64694	0.00240859	LOC440028	8.90955	2.1747	36.5017	0.00236818	FBXW5	0.568395	0.367771	0.878464	0.0109801
GUSBP11	5.81226	1.15063	29.36	0.0331922	LAG3	1.73182	1.29214	2.32111	0.000237712	IGSF3	3.46815	1.02475	11.7375	0.045579	COMT	0.788262	0.646798	0.960667	0.018394	ITCH	1.6519	1.0172	2.68264	0.0424677	LOC100131541	0.761764	0.617773	0.939317	0.0109093	ZBTB24	1.83717	1.04176	3.23989	0.0356149	GREM1	7.58808	2.48128	23.2054	0.000380272	LOC441052	4.11764	1.19685	14.1663	0.0247677	FCHSD1	1.89872	1.05077	3.43093	0.0336681
GUSBP3	30.4599	2.7362	339.084	0.00545895	LAIR2	1.32853	1.07548	1.64112	0.0084156	IGSF9	3.17065	1.33293	7.54207	0.00905556	COMTD1	0.790207	0.675365	0.924577	0.00329622	ITGA11	1.17085	1.02405	1.33869	0.0210191	LOC100131733	0.830628	0.743314	0.9282	0.00105728	ZBTB8OS	1.63642	1.01163	2.6471	0.0447426	GRID1	3.99597	1.79079	8.91658	0.000717562	LOC644656	0.448793	0.227055	0.887075	0.0211864	FCRLA	0.365766	0.138772	0.964064	0.0419539
GXYLT1	12.6605	1.11207	144.135	0.0407994	LAMTOR1	0.572555	0.328476	0.998002	0.0491811	IKBKG	0.0393899	0.00482524	0.321552	0.00253546	COPA	1.33417	1.01542	1.75297	0.0384659	ITGA5	1.72645	1.16875	2.55027	0.00608134	LOC100132005	1.29018	1.07581	1.54726	0.00599196	ZC3H10	0.412502	0.171988	0.989359	0.0472634	GRPEL1	0.218259	0.0560759	0.849512	0.0281505	LOC645485	3.90537	1.19429	12.7707	0.0242161	FERMT2	1.82065	1.32609	2.49964	0.000211207
GYG2	18.5898	1.3385	258.185	0.0294694	LAMTOR2	0.670955	0.468584	0.960726	0.0293528	IKZF3	0.0182242	0.000480683	0.690937	0.0308276	COPB1	1.20488	1.05	1.38261	0.00793251	ITGA6	1.47462	1.07998	2.01346	0.0145182	LOC100133311	1.18696	1.01701	1.3853	0.0297097	ZDHHC1	0.547774	0.304037	0.986908	0.0450873	GSTA1	0.417099	0.198285	0.877378	0.0211799	LOC728061	1.75424	1.10321	2.78946	0.0175466	FEZ1	1.94959	1.23451	3.07887	0.00418842
GYLTL1B	0.203122	0.0510265	0.80857	0.0237324	LAMTOR3	0.640394	0.430825	0.951906	0.0275468	IKZF4	21.0967	3.36686	132.192	0.00112786	COPS4	1.19498	1.00631	1.41904	0.0421887	ITGB1	2.31147	1.1293	4.73116	0.0218656	LOC100289396	1.3553	1.02682	1.78884	0.0318026	ZDHHC20	1.8271	1.06096	3.14647	0.0297542	GSTA3	0.316512	0.129705	0.772363	0.0114891	LOC728084	10.747	2.50548	46.0981	0.00139235	FGF1	2.08785	1.47192	2.96152	3.67e-05
GZMB	0.435508	0.208385	0.910176	0.0270902	LARP1B	0.584909	0.343108	0.997116	0.0487724	IL11	5.55536	2.22823	13.8504	0.000234241	COPS5	1.29172	1.11623	1.49481	0.000590649	ITGB2	0.70098	0.498203	0.986291	0.0414307	LOC100505619	1.31321	1.00049	1.72368	0.049591	ZDHHC8P1	0.742228	0.56877	0.968586	0.0281647	GSTZ1	0.0887457	0.0188244	0.418382	0.00220339	LOC730139	3.82775	1.11621	13.1263	0.0327765	FGF14	0.318426	0.113909	0.890141	0.029121
H19	4.86819	1.25086	18.9464	0.022442	LARP7	0.564233	0.318706	0.998911	0.0495647	IL13	0.00167665	4.27e-05	0.065909	0.000645546	COPS6	1.25395	1.06337	1.47869	0.00713462	ITK	0.902042	0.81502	0.998355	0.0463958	LOC100505701	0.353059	0.151552	0.822491	0.0158281	ZFHX2	0.536831	0.325842	0.884441	0.0146049	GTPBP1	0.0186509	0.000848666	0.409887	0.0115476	LOC91548	0.28741	0.094225	0.87667	0.0284309	FGF4	0.285685	0.0929442	0.878118	0.0287549
H2AFJ	0.204514	0.0477742	0.875496	0.0324212	LAX1	1.66135	1.07687	2.56308	0.021749	IL15RA	0.307267	0.128165	0.736653	0.00816787	COPS8	1.38022	1.14292	1.6668	0.000814702	ITPK1	0.826084	0.707722	0.964242	0.0154583	LOC100505746	0.791958	0.65611	0.955933	0.0151258	ZFYVE20	0.29881	0.0946522	0.943321	0.0394518	GTPBP4	4.72134	1.46575	15.208	0.00930496	LONRF1	0.396304	0.18705	0.839655	0.0156842	FGF7	1.81499	1.02233	3.22223	0.0418134
HABP4	0.146687	0.0268049	0.802733	0.0268742	LDB1	1.3519	1.0467	1.7461	0.020913	IL18BP	0.178609	0.0341298	0.934707	0.0413576	COQ10B	1.27952	1.07743	1.51952	0.00495073	IWS1	1.55762	1.15371	2.10293	0.00380914	LOC100505876	1.38742	1.01375	1.89882	0.040827	ZIC3	0.590385	0.354627	0.982874	0.0427249	GTSF1	2.93746	1.32511	6.5117	0.00797735	LPCAT4	0.375409	0.159052	0.886078	0.0253516	FH	0.668877	0.463454	0.965352	0.031687
HADH	0.220937	0.0503677	0.969133	0.0453356	LDHA	0.643709	0.476064	0.870391	0.00421296	IL21R	0.60622	0.377172	0.974362	0.0387121	COQ3	1.23867	1.02173	1.50167	0.0293449	IYD	1.70352	1.18804	2.44266	0.00376713	LOC100505933	1.24895	1.02421	1.52302	0.0280743	ZMYM3	0.392028	0.162656	0.944854	0.0369472	GUCA1C	0.0809641	0.00709181	0.924332	0.0430426	LRFN4	3.099	1.03138	9.31161	0.043904	FHAD1	0.167852	0.0559579	0.503489	0.00145102
HAP1	1174.03	1.68055	820178	0.0344025	LDLRAD4-AS1	856.76	9.81687	74773.1	0.00305958	IL28B	0.00401218	4.91e-05	0.32783	0.0140339	COQ4	0.84158	0.732392	0.967047	0.0149925	JAKMIP1	0.704363	0.519688	0.954663	0.0238814	LOC100505938	1.15477	1.00671	1.32461	0.0398296	ZMYM5	1.95234	1.03702	3.67556	0.0382128	GUCY2F	0.0199923	0.000784037	0.509789	0.0178986	LRP5L	0.457819	0.224813	0.932322	0.0313121	FIGN	1.31993	1.12419	1.54976	0.00070067
HAPLN4	41.9227	1.18714	1480.47	0.0399473	LGALS13	6.03594	1.66426	21.8912	0.00624036	IL2RG	0.388564	0.188209	0.802201	0.0105925	COQ5	1.48329	1.24265	1.77053	1.27e-05	JCLN	1.4713	1.13712	1.9037	0.00330917	LOC100505944	0.906526	0.831286	0.988576	0.026428	ZMYND10	0.72865	0.575847	0.921999	0.00838211	GZF1	24.839	1.58822	388.47	0.0220388	LRRC1	0.283166	0.108299	0.740384	0.0100844	FKBP1B	1.24459	1.04537	1.48178	0.0139506
HAUS7	0.0333128	0.00200682	0.552986	0.0176316	LHX4-AS1	1.73561	1.20228	2.50554	0.00324618	IL36B	6.94828	1.60702	30.0423	0.00945904	COQ9	1.19293	1.01981	1.39543	0.0274423	JMY	1.58156	1.05176	2.37823	0.0276369	LOC100506050	1.5337	1.00967	2.32971	0.0449566	ZNF146	1.99139	1.0313	3.84528	0.040192	GZMK	3.14531	1.39593	7.087	0.00569656	LRRC2	0.681704	0.478063	0.97209	0.0343182	FKBP7	1.47917	1.1391	1.92078	0.0033134
HAUS8	4.82933	1.08017	21.5915	0.0393133	LIFR	0.724626	0.528974	0.992643	0.0448616	IMP3	0.0561299	0.0152235	0.206955	1.52e-05	CORO1A	0.626891	0.508009	0.773593	1.34e-05	JOSD1	1.38346	1.0133	1.88884	0.0410404	LOC100506190	0.778923	0.618947	0.980246	0.0331665	ZNF174	0.332511	0.141523	0.78124	0.0115236	H2AFY2	6.44736	2.24026	18.5552	0.000549302	LRRC45	2.61454	1.2312	5.55215	0.0123749	FLCN	2.75587	1.09471	6.93772	0.0313919
HBXIP	0.157634	0.0294479	0.843813	0.0308994	LIN28B	1.30424	1.1166	1.52341	0.000803759	INHBA	1.54679	1.00251	2.38657	0.0486929	CORO1B	0.616522	0.462687	0.821505	0.000958314	JPH2	1.27663	1.01731	1.60206	0.0350211	LOC100506247	1.3885	1.17448	1.64153	0.000121602	ZNF197	0.494348	0.267379	0.913983	0.0246524	HADH	0.222906	0.0834819	0.595185	0.00274022	LRRC58	1.89019	1.02907	3.4719	0.0401378	FLJ26850	0.352185	0.124563	0.995758	0.0490703
HCG22	0.000257606	3.52e-07	0.18847	0.0140533	LIN9	4.44839	1.02637	19.2797	0.0460696	INHBB	1.72422	1.01805	2.92025	0.0427142	CORO1C	1.26624	1.05841	1.51487	0.00986409	KAZALD1	1.20566	1.07245	1.35543	0.00174348	LOC100506462	0.64985	0.47127	0.8961	0.00855991	ZNF235	1.78582	1.00843	3.16252	0.0467295	HAND2	4.03167	1.60123	10.1512	0.00308447	LRRC7	34.9131	2.97947	409.108	0.00466356	FLJ31715	0.300161	0.128308	0.702188	0.00551486
HCG27	10.1441	1.33035	77.3497	0.0253936	LINC00115	1.23686	1.00348	1.52453	0.0463177	INO80B	0.10009	0.0116379	0.860817	0.03604	COX10	1.32158	1.10416	1.58182	0.00236218	KBTBD6	1.40701	1.0238	1.93364	0.0352933	LOC100506865	1.14395	1.02747	1.27363	0.0141014	ZNF256	1.92564	1.20727	3.07147	0.00594723	HAS1	5.46982	1.33484	22.4138	0.0182107	LRTM1	9.37103	1.31284	66.89	0.0256544	FLJ35700	0.836273	0.706243	0.990244	0.0381104
HCRTR2	33.9913	1.17768	981.091	0.0398509	LINC00158	3.54538	1.68703	7.45078	0.000837413	INO80E	0.0698986	0.0075867	0.643999	0.0188561	COX11	1.34897	1.15141	1.58044	0.000211439	KBTBD8	1.26602	1.01068	1.58587	0.0401294	LOC100506922	0.795787	0.658881	0.96114	0.0177188	ZNF274	2.02023	1.15747	3.52606	0.0133393	HAS2	8.05403	2.29317	28.2872	0.00113466	LSAMP	5.80674	2.33432	14.4446	0.000154836	FLNC	1.47452	1.0636	2.04421	0.0198121
HDAC9	19.4208	1.0763	350.43	0.0444545	LINC00162	269.868	16.2645	4477.79	9.38e-05	INPP4B	0.253525	0.0762955	0.842447	0.0251048	COX7A1	1.16841	1.03408	1.3202	0.0125009	KCNA5	1.24769	1.0222	1.52292	0.0295676	LOC100507043	0.946084	0.896079	0.99888	0.045454	ZNF304	1.62179	1.03386	2.54406	0.0352979	HAVCR2	4.08731	1.73287	9.64073	0.00130137	LSM14B	5.74105	1.75634	18.7661	0.00382795	FMN2	1.96085	1.20484	3.19123	0.00673058
HDC	0.455956	0.230589	0.901583	0.0239576	LINC00290	136.446	9.90372	1879.85	0.00023947	INSIG1	0.446221	0.206725	0.96318	0.0398283	COX7A2L	1.26157	1.08772	1.4632	0.00213038	KCNH6	1.95771	1.08624	3.52835	0.0254033	LOC100507140	0.489172	0.281918	0.848791	0.01099	ZNF341	0.29063	0.0967564	0.872974	0.0276618	HBA1	2.24208	1.26423	3.97625	0.00574403	LSM6	0.427791	0.230129	0.795228	0.00726838	FMNL3	1.72865	1.18703	2.5174	0.00431787
HDGF	8.19798	1.59477	42.1421	0.0117782	LINC00312	1.61485	1.12996	2.30782	0.00852282	INSL3	0.203177	0.044483	0.928014	0.0397476	COX7AP2	1.18341	1.02788	1.36247	0.0191525	KCNJ11	1.54037	1.04554	2.2694	0.0288714	LOC100507190	1.2163	1.00295	1.47503	0.0465975	ZNF358	0.503885	0.257092	0.987587	0.0458963	HBA2	2.19027	1.25812	3.81306	0.00557588	LSM7	0.445173	0.23415	0.846376	0.013558	FMO2	1.18455	1.04034	1.34874	0.0105536
HEATR1	40.692	2.13696	774.856	0.0136987	LINC00317	3.06024	1.21597	7.70173	0.0175388	INTS4	3.52666	1.02247	12.1641	0.0460283	COX7C	1.19871	1.02681	1.39939	0.0217383	KCNJ8	1.13223	1.00877	1.27079	0.0350117	LOC100507307	0.85044	0.752755	0.960802	0.00926029	ZNF385A	0.369908	0.138165	0.990356	0.0477879	HBB	1.57312	1.16096	2.1316	0.0034688	LSM8	0.387763	0.213583	0.70399	0.00184885	FN1	1.24707	1.06372	1.46201	0.00650259
HEG1	6.23826	1.39777	27.8413	0.0164508	LINC00423	8.78497	1.58814	48.5949	0.0127743	IPPK	3.17941	1.08121	9.34936	0.0355668	CPE	1.39095	1.23821	1.56254	2.7e-08	KCNJ9	2.58838	1.07209	6.24923	0.0344517	LOC100507387	0.899107	0.826717	0.977837	0.013018	ZNF396	0.650633	0.444234	0.952928	0.0272714	HBEGF	6.15163	1.45954	25.9278	0.0133193	LUC7L2	0.472693	0.26093	0.856313	0.0134499	FOCAD	0.537386	0.321513	0.898202	0.0178073
HELB	9.71209	1.27613	73.9147	0.0281323	LINC00427	49.7581	4.95007	500.168	0.000905616	IQCE	4.51557	1.42236	14.3356	0.0105364	CPLX3	0.765657	0.591513	0.99107	0.0425506	KCNK6	1.28122	1.0277	1.59727	0.0276049	LOC100507460	1.21101	1.07373	1.36584	0.00181544	ZNF419	1.68487	1.0243	2.77146	0.0399269	HCK	3.11905	1.51412	6.42514	0.00203539	LUZP1	5.29818	1.53493	18.2879	0.00834337	FOXA2	0.580148	0.414169	0.812643	0.00154272
HES5	0.31185	0.127053	0.765429	0.0109759	LINC00473	1.38523	1.03417	1.85548	0.0288694	IQGAP3	0.314909	0.114673	0.86479	0.0249737	CPNE5	0.776378	0.605335	0.995749	0.0462053	KCNQ1OT1	1.40522	1.07804	1.83171	0.011882	LOC100507486	1.23139	1.01505	1.49384	0.0347331	ZNF438	2.14345	1.13205	4.05848	0.019245	HCLS1	4.47504	1.80142	11.1168	0.0012478	LUZP4	4.1956	1.2333	14.2732	0.0216964	FOXJ1	0.679379	0.548918	0.840848	0.000380435
HINT2	0.304337	0.10099	0.91713	0.034544	LINC00478	1.39629	1.04962	1.85746	0.0218733	IRF1	0.387031	0.190747	0.7853	0.00855222	CPNE7	0.600628	0.482572	0.747564	4.98e-06	KCTD11	1.53938	1.1175	2.12052	0.00829487	LOC100507521	0.661469	0.458143	0.955031	0.027419	ZNF516	0.74666	0.566078	0.984849	0.0386369	HCST	5.62264	2.03732	15.5175	0.000856366	LYPD1	0.845359	0.718238	0.99498	0.0433323	FOXL2	0.797648	0.667468	0.953217	0.0128822
HEXIM2	0.0911247	0.00899063	0.923597	0.0426395	LINC00515	4.26377	1.8154	10.0142	0.000872373	IRF2BPL	0.207921	0.0536513	0.805782	0.0230626	CPOX	1.59489	1.22122	2.0829	0.000609733	KDELC1	1.48248	1.14442	1.92042	0.00286887	LOC100507629	1.2337	1.0327	1.47382	0.0206386	ZNF519	1.5078	1.01859	2.23197	0.0401682	HDGF	3.41049	1.20555	9.64829	0.0207623	LYPLA1	1.88117	1.07082	3.30477	0.0279512	FOXN2	2.22467	1.02073	4.84868	0.0442654
HEY1	0.440089	0.217298	0.891304	0.0226346	LINC00526	1.37117	1.02295	1.83792	0.0347054	IRF4	0.236079	0.0721087	0.772909	0.0170484	CPSF3	1.3005	1.01449	1.66715	0.0381278	KDELR1	1.65132	1.00005	2.72674	0.0499771	LOC100507637	0.71889	0.559229	0.924134	0.0100043	ZNF587	2.75761	1.33658	5.68947	0.00604974	HDHD1A	0.184366	0.0425044	0.799706	0.0239134	LYPLA2	3.42445	1.58746	7.38717	0.00170032	FOXN3	2.52243	1.28927	4.93507	0.00689342
HHAT	0.170367	0.0541086	0.536417	0.0024921	LINC00528	237.778	5.69272	9931.71	0.00406195	IRGC	14.1728	1.58754	126.527	0.0176076	CPSF4	1.33321	1.05093	1.69131	0.017826	KDELR2	1.57429	1.07194	2.31206	0.0206537	LOC100652887	1.15708	1.01587	1.31792	0.0280116	ZNF608	0.685335	0.5056	0.928965	0.0149012	HDHD2	0.279162	0.0833904	0.934536	0.0384719	LYZL1	7.15389	1.11143	46.0471	0.038343	FOXN3-AS2	0.314918	0.111324	0.890854	0.0294207
HHIP	0.324623	0.110572	0.953044	0.0406102	LINC00555	367.894	1.37484	98444.8	0.0383037	IRS1	2.09765	1.02732	4.2831	0.041954	CPT1B	0.7099	0.582177	0.865645	0.000710133	KDELR3	1.31405	1.07949	1.59957	0.00648075	LOC100653058	0.600634	0.396438	0.910006	0.0161793	ZNF613	2.08868	1.14597	3.80689	0.0161797	HDHD3	0.0974818	0.0198887	0.477795	0.00409606	LZTS1-AS1	4.97509	1.32984	18.6124	0.0171525	FOXO6	1.33131	1.0771	1.64551	0.00812087
HIPK1	0.093095	0.0092979	0.932112	0.0434069	LINC00572	22.5686	2.09685	242.907	0.0101487	ISCU	5.51302	1.84505	16.473	0.00223794	CPT1C	1.3235	1.12491	1.55714	0.000727432	KDM5A	2.82502	1.16055	6.87671	0.0221377	LOC100653245	0.916409	0.841147	0.998404	0.0458808	ZNF658	0.584825	0.353005	0.968883	0.0372793	HDX	8.48855	1.233	58.439	0.0297992	LZTS3	0.493358	0.285672	0.852033	0.011265	FOXP2	2.18744	1.06638	4.48704	0.0327369
HIST1H2AG	0.288216	0.0929323	0.89386	0.0312193	LINC00597	1.34971	1.01745	1.79048	0.0375287	ISG20	0.394336	0.164429	0.945702	0.0370644	CPVL	1.30134	1.12154	1.50997	0.0005167	KDM5B	1.56867	1.19171	2.06488	0.00132415	LOC154761	0.862053	0.745509	0.996816	0.0451775	ZNF787	1.74481	1.10189	2.76284	0.0176094	HECTD1	0.247285	0.0706331	0.865737	0.028854	MACF1	0.325722	0.124699	0.850809	0.0220342	FOXS1	2.025	1.43818	2.85126	5.32e-05
HIST1H2AH	0.246406	0.0648168	0.936729	0.0397928	LINC00643	15.314	1.25847	186.351	0.0323318	ISM1	2.06959	1.315	3.2572	0.00166987	CPXCR1	0.770229	0.619831	0.957119	0.0185036	KIAA0174	1.62869	1.11475	2.37957	0.011685	LOC254057	1.10381	1.00006	1.21832	0.0498611	ZNF789	1.59384	1.00686	2.52302	0.0466878	HELB	8.07378	1.64251	39.6867	0.0101483	MAD1L1	1.56394	1.03057	2.37335	0.0355984	FPGS	0.528881	0.333991	0.837493	0.0066044
HIST1H2AK	0.0872479	0.0124639	0.610741	0.0140257	LINC00644	7.54572	1.76076	32.3371	0.00649012	ITFG2	4.1317	1.01396	16.8359	0.0477814	CRADD	1.31343	1.07082	1.61101	0.00888029	KIAA0182	1.58868	1.23495	2.04373	0.00031566	LOC284889	0.653316	0.475272	0.898058	0.00873391	ZNF804A	1.68085	1.25548	2.25034	0.00048613	HELZ	0.0468743	0.00232945	0.943227	0.045703	MAD2L1BP	0.451254	0.242661	0.839154	0.0119372	FPR2	0.328453	0.123962	0.870276	0.0251272
HIVEP2	8.70219	1.81875	41.6374	0.00675128	LINC00663	1.6503	1.02226	2.66419	0.0403599	ITGAX	0.24275	0.0799158	0.737368	0.0125103	CREB1	1.49434	1.15374	1.93547	0.00233782	KIAA0247	1.27089	1.08399	1.49001	0.00313936	LOC284933	1.38416	1.04417	1.83484	0.02379	ZNF818P	2.03137	1.25618	3.28496	0.00385245	HERC2	0.118442	0.015519	0.903957	0.0396535	MAF1	1.78215	1.03131	3.07965	0.0384119	FRAS1	0.654992	0.432602	0.991708	0.0455749
HJURP	30.2296	5.66487	161.315	6.61e-05	LINC00667	1.49518	1.08929	2.0523	0.0128015	ITGB1	3.04173	1.23052	7.51886	0.0159866	CREB3	1.2494	1.04388	1.49538	0.0151687	KIAA0368	0.850799	0.745089	0.971505	0.016985	LOC285074	1.48067	1.02662	2.13553	0.0356784	ZNF845	1.94806	1.01952	3.72229	0.0435417	HEXDC	0.101831	0.0185802	0.558096	0.00849104	MAGEE1	0.495732	0.267625	0.918265	0.0256764	FRMD6	1.33033	1.10512	1.60142	0.00255892
HKR1	32.3199	2.9211	357.597	0.00459655	LINC00702	5.54505	1.21976	25.2079	0.026617	ITGB1BP3	0.0821659	0.00800408	0.843474	0.0354457	CREB3L4	1.37553	1.1508	1.64413	0.000459567	KIAA0427	1.26299	1.01777	1.56729	0.0340159	LOC344887	0.869417	0.771037	0.980349	0.0223781	ZNFX1-AS1	1.59841	1.0117	2.52535	0.04445	HEXIM2	0.10497	0.0130205	0.846263	0.0342839	MALAT1	1.33669	1.00874	1.77125	0.0433251	FRMD8P1	0.383688	0.183172	0.803708	0.0111107
HLCS	0.103127	0.0141549	0.751348	0.0249539	LINC00858	2.58869	1.27036	5.27516	0.00882331	ITGB5	2.80226	1.17984	6.65572	0.0195611	CREG2	0.738229	0.566435	0.962127	0.0247274	KIAA0460	0.794273	0.634969	0.993545	0.0437305	LOC388152	0.717801	0.564509	0.91272	0.00682945	ZSWIM3	2.15508	1.15187	4.03204	0.0162917	HGD	0.280116	0.12953	0.605766	0.00122178	MANF	0.501552	0.275003	0.914734	0.0244082	FRYL	0.497819	0.266936	0.928404	0.0282649
HMG20B	0.119194	0.0156451	0.908094	0.0400708	LINC00896	5.71177	1.11234	29.3294	0.0368421	ITGB7	0.444703	0.220692	0.896096	0.0233987	CRELD1	0.738779	0.576011	0.947542	0.0171107	KIAA0528	1.41619	1.09013	1.83978	0.00915166	LOC388242	0.866059	0.76036	0.98645	0.0303579	ZUFSP	2.13311	1.17101	3.88567	0.0132905	HIF3A	5.26312	1.5524	17.8436	0.00767634	MAP1LC3A	2.34275	1.23492	4.44439	0.00916462	FSCN1	1.38197	1.09551	1.74334	0.00634085
HMGB2	10.1437	2.70629	38.0207	0.000588643	LINC00905	38.1169	1.72859	840.507	0.0210692	ITK	0.371999	0.166543	0.830917	0.0158782	CREM	1.26124	1.02841	1.54678	0.0258122	KIAA0672	1.15482	1.00133	1.33182	0.0478955	LOC389023	1.07019	1.00782	1.13642	0.0268126	ZWILCH	2.45505	1.42562	4.22783	0.00120103	HINT2	0.119789	0.0263029	0.545544	0.00608124	MAP3K7CL	0.533794	0.289384	0.984628	0.0444782	FSHR	0.272482	0.0868625	0.854757	0.0258129
HMGB4	0.000643532	2.76e-06	0.150286	0.00826326	LINC00919	10286.7	2.46554	4.29182e+07	0.0298455	ITM2A	0.488552	0.267688	0.891644	0.0196169	CRHR1	0.800012	0.668027	0.958073	0.0152842	KIAA0776	0.810907	0.658371	0.998784	0.0486777	LOC389043	1.08772	1.00549	1.17669	0.0360494						HIPK1	0.252837	0.0785039	0.814308	0.0212118	MAP4K2	2.03465	1.16894	3.5415	0.0120048	FST	1.19203	1.05096	1.35205	0.00626955
[truncated: 3,203 more rows]
[truncated: 10 more columns]
