# Supplementary material for: Machine learning‐derived identification of prognostic signature for improving prognosis and drug response in patients with ovarian cancer
Source: J Cell Mol Med. 2023 Nov 23;28(1):e18021. doi: 10.1111/jcmm.18021 (PMC10805490; doi:10.1111/jcmm.18021)
Supplement: Supplementary file 10 — Supplementary Table 4: The different expression genes between the two clusters. [file JCMM-28-e18021-s010.xlsx]

## Sheet: Sheet1
Supplementary table 4: The different expression genes between the 2 clusters.
id	logFC	AveExpr	t	P.Value	adj.P.Val	B
SFRP2	38.5889	10.4823	72.5373	0	0	1433.6
FAP	2.55464	4.56432	43.4496	3.25010425610435e-311	1.79633e-307	702.433
COL11A1	6.38662	4.95393	43.4317	5.12150569121633e-311	1.8871e-307	701.979
POSTN	13.0853	5.9948	42.0472	7.42595e-296	2.05216e-292	667.139
COL5A2	11.0596	7.91207	41.402	8.01625e-289	1.77223e-285	650.977
CTSK	5.22464	6.50857	40.3693	1.30097e-277	2.39681e-274	625.216
ASPN	3.45453	3.55287	39.0358	3.08142e-263	4.866e-260	592.184
COL8A1	4.47521	4.98602	38.3033	2.14737e-255	2.96713e-252	574.16
TIMP3	20.9601	13.4957	38.1573	7.76292e-254	9.53459e-251	570.58
CRISPLD2	3.48977	4.70131	37.9935	4.32276e-252	4.77838e-249	566.568
COL10A1	7.00742	5.50505	37.7627	1.23886e-249	1.24495e-246	560.921
CCDC80	4.85013	5.57109	37.312	7.53192e-245	6.93815e-242	549.928
LUM	33.114	18.5614	37.2833	1.51962e-244	1.29215e-241	549.228
CTHRC1	15.7226	11.0372	36.795	2.20836e-239	1.74366e-236	537.365
SERPINF1	12.5289	10.3983	36.3999	3.20388e-235	2.36105e-232	527.802
GREM1	1.72637	2.84969	36.3167	2.39509e-234	1.65471e-231	525.794
FBN1	2.51306	4.88334	36.0529	1.40486e-231	9.1349e-229	519.433
EPYC	8.28853	4.28598	35.8727	1.08281e-229	6.64966e-227	515.097
PLAU	8.29494	7.52831	34.9003	1.44829e-219	8.42598e-217	491.827
COL5A1	14.865	9.51707	34.7352	7.40165e-218	4.09089e-215	487.901
INHBA	2.79464	4.66375	34.2168	1.64832e-212	8.67642e-210	475.613
ADAM12	2.05784	3.46024	34.0561	7.39115e-211	3.71371e-208	471.818
ITGBL1	1.25044	2.96531	33.9284	1.50777e-209	7.24645e-207	468.808
SULF1	8.63964	7.5221	33.3304	1.94101e-203	8.93996e-201	454.769
OLFML2B	4.7309	5.70716	33.0263	2.38878e-200	1.05622e-197	447.669
CXCL14	11.3703	6.8743	33.015	3.10743e-200	1.32113e-197	447.406
LOXL1	5.36287	7.31356	32.9591	1.14659e-199	4.69422e-197	446.104
NUAK1	1.73478	4.80368	32.9498	1.42535e-199	5.62709e-197	445.886
EDNRA	1.86812	4.6589	32.8611	1.12662e-198	4.29436e-196	443.823
AEBP1	21.2055	16.1009	32.6547	1.37613e-196	5.07058e-194	439.028
MMP2	15.9977	12.5052	32.5954	5.44887e-196	1.94296e-193	437.655
ALPK2	1.51264	3.47061	32.5702	9.78649e-196	3.38062e-193	437.07
COPZ2	2.15837	4.47297	32.4459	1.75264e-194	5.87082e-192	434.191
ITGA11	2.32802	4.20455	31.9804	8.22241e-190	2.67325e-187	423.458
GJB2	5.93567	5.71502	31.5812	7.8994e-186	2.49486e-183	414.307
RAB31	3.23478	6.83417	31.4678	1.06031e-184	3.25575e-182	411.715
ANTXR1	5.89549	7.05674	31.3178	3.26131e-183	9.74339e-181	408.297
FN1	25.6176	19.1023	31.2341	2.20301e-182	6.40843e-180	406.39
COLEC12	1.62833	4.02143	31.0588	1.19216e-180	3.37902e-178	402.408
LOX	3.91825	4.95993	31.0022	4.31488e-180	1.19242e-177	401.124
ACTA2	10.6109	10.3814	30.8237	2.47219e-178	6.66526e-176	397.085
MMP11	20.5354	11.4413	30.7901	5.29588e-178	1.39382e-175	396.325
DCN	10.0343	9.59224	30.7114	3.1443e-177	8.08304e-175	394.547
PDLIM3	1.72875	4.09848	30.609	3.1833e-176	7.99731e-174	392.237
ADAMTS2	1.95582	3.77153	30.1393	1.23565e-171	3.0353e-169	381.694
DPT	1.29371	3.09147	30.1377	1.28102e-171	3.07836e-169	381.658
C1QTNF3	1.59166	3.7646	29.9188	1.71971e-169	4.04462e-167	376.769
GLT8D2	1.84919	4.44032	29.8462	8.69265e-169	2.00184e-166	375.152
HSD17B6	1.14028	3.17916	29.5206	1.21578e-165	2.7427e-163	367.925
CXCL12	5.88797	5.85865	29.4941	2.18909e-165	4.83965e-163	367.338
ECM1	3.71035	6.03077	28.9809	1.82654e-160	3.88281e-158	356.031
MOXD1	3.31981	3.60704	28.8064	8.4203e-159	1.75619e-156	352.209
TGFB3	1.48138	3.9462	28.699	8.84713e-158	1.81104e-155	349.863
OLFML3	6.03331	7.81614	28.6748	1.50131e-157	3.01736e-155	349.335
TMEM158	4.76437	6.39994	28.5768	1.27559e-156	2.51792e-154	347.2
THBS1	7.8801	7.60102	28.4535	1.87466e-155	3.63552e-153	344.519
SFRP4	10.6189	6.80429	28.3608	1.41025e-154	2.68775e-152	342.505
PDPN	3.23684	5.54259	28.3071	4.52296e-154	8.47402e-152	341.343
FZD1	1.90087	4.82614	28.266	1.10336e-153	2.03275e-151	340.453
RGS16	3.80725	5.19237	28.1351	1.88431e-152	3.41462e-150	337.622
PRRX1	2.74699	3.89793	28.1072	3.4477e-152	6.14691e-150	337.019
TNFAIP6	1.53973	3.86972	27.9524	9.75321e-151	1.7113e-148	333.684
C1QTNF6	1.4707	4.56601	27.9467	1.10263e-150	1.90445e-148	333.562
CDH11	2.24893	4.95974	27.9273	1.67637e-150	2.85086e-148	333.144
SNAI2	1.95785	4.77774	27.9161	2.13394e-150	3.57403e-148	332.903
PCOLCE	8.48378	8.90124	27.3573	3.39777e-145	5.60582e-143	320.953
COMP	16.7046	6.8972	27.2209	6.20634e-144	1.0089e-141	318.055
IGFL2	1.72072	3.08975	27.0151	4.87994e-142	7.81781e-140	313.7
ITGA5	2.5982	6.3185	26.7947	5.12459e-140	8.09246e-138	309.057
CALD1	5.17076	7.76928	26.5571	7.56118e-138	1.1772e-135	304.075
VCAM1	2.42099	4.96636	26.4526	6.74302e-137	1.03524e-134	301.892
MAFB	4.45797	8.17613	26.413	1.54422e-136	2.33832e-134	301.066
NBL1	7.98158	9.87274	26.2355	6.24898e-135	9.21016e-133	297.374
GFPT2	1.44865	4.64158	26.181	1.94438e-134	2.82805e-132	296.242
MXRA5	6.72386	8.72468	26.1497	3.72751e-134	5.35116e-132	295.593
LRRC15	2.49213	3.69788	26.1065	9.12699e-134	1.29346e-131	294.699
KCNE4	1.15083	3.41566	26.0666	2.09008e-133	2.92452e-131	293.873
SLC12A8	1.50937	4.5946	26.0325	4.23977e-133	5.85831e-131	293.167
TGFBI	7.17739	9.4766	25.9382	2.98782e-132	4.07746e-130	291.22
PALLD	2.50405	6.00748	25.9206	4.29325e-132	5.78751e-130	290.858
CD248	4.52046	6.05918	25.9093	5.42757e-132	7.22848e-130	290.624
COL12A1	5.21043	6.08971	25.8155	3.76286e-131	4.95175e-129	288.693
CCL11	2.42195	3.94926	25.7093	3.35342e-130	4.36102e-128	286.511
TAGLN	6.89068	8.63526	25.5496	8.89227e-129	1.14297e-126	283.241
PODN	2.05617	4.00283	25.4752	4.08118e-128	5.18544e-126	281.721
TGFB1I1	2.09188	5.28397	25.3938	2.15358e-127	2.6748e-125	280.062
ANGPTL2	3.03043	5.28383	25.3903	2.31345e-127	2.84143e-125	279.99
MSC	1.54992	3.02856	25.0945	9.49875e-125	1.15384e-122	273.988
OMD	1.47135	3.14769	25.0734	1.4555e-124	1.74881e-122	273.562
MATN3	1.01774	2.37984	25.0292	3.56233e-124	4.23419e-122	272.67
LOXL2	2.35095	4.65103	24.9408	2.13067e-123	2.50558e-121	270.886
PMP22	1.23665	4.76707	24.903	4.56723e-123	5.31433e-121	270.125
COL8A2	2.52521	4.79986	24.8217	2.35408e-122	2.71062e-120	268.49
FSTL1	5.14579	7.81794	24.6951	2.99991e-121	3.41866e-119	265.951
SCG2	1.38867	3.22702	24.5528	5.18998e-120	5.85409e-118	263.108
NEXN	1.00165	3.73633	24.5379	6.98968e-120	7.80444e-118	262.811
CAVIN1	7.54709	11.1297	24.4962	1.60929e-119	1.7789e-117	261.979
PLVAP	5.07159	6.53322	24.3999	1.09684e-118	1.20044e-116	260.065
CILP2	2.51253	3.82883	24.3749	1.80479e-118	1.95589e-116	259.568
PTGIS	3.85003	5.24623	24.2601	1.77106e-117	1.90071e-115	257.291
MXRA8	10.0346	9.51237	24.1473	1.65442e-116	1.75845e-114	255.062
CYP1B1	2.97222	4.95701	24.1444	1.75538e-116	1.848e-114	255.003
WIPF1	1.00094	3.88094	23.9605	6.61572e-115	6.89907e-113	251.383
IGF1	1.04243	4.37645	23.8834	3.01782e-114	3.11766e-112	249.87
IL7R	1.34039	3.92964	23.8128	1.20607e-113	1.23443e-111	248.488
CMTM3	2.47503	6.65622	23.7678	2.91548e-113	2.95667e-111	247.608
PDGFRB	3.19281	5.9285	23.7275	6.41425e-113	6.44574e-111	246.821
ACTG2	2.96343	5.69228	23.6091	6.48842e-112	6.40383e-110	244.514
COLEC11	-3.00003	4.20981	-23.4353	1.91129e-110	1.86968e-108	241.14
AXL	1.99519	5.17975	23.3671	7.17236e-110	6.95468e-108	239.821
AOC3	1.17585	3.73618	23.3175	1.87579e-109	1.80305e-107	238.862
CST7	2.55127	4.42285	23.2939	2.96014e-109	2.82081e-107	238.407
ADAMTS12	1.13488	3.02673	23.0637	2.50258e-107	2.34436e-105	233.983
RCN3	7.08316	9.11438	23.0333	4.49128e-107	4.17199e-105	233.399
AQP1	2.66427	5.75845	22.9964	9.11037e-107	8.39217e-105	232.694
COL6A3	5.94089	7.85197	22.9354	2.92905e-106	2.67584e-104	231.53
LAMA4	1.07335	4.48732	22.8917	6.76542e-106	6.12991e-104	230.695
MARCKS	5.38368	10.6318	22.5898	2.11781e-103	1.88793e-101	224.965
PDGFRL	2.1805	6.07812	22.4193	5.31912e-102	4.7038e-100	221.751
MMP13	3.18297	3.15498	22.2998	5.04049e-101	4.42203e-99	219.508
SRPX	1.99326	4.30009	22.2858	6.55615e-101	5.70644e-99	219.246
COL3A1	39.6768	41.2571	22.2794	7.38928e-101	6.38134e-99	219.127
MMP19	1.12404	4.03351	22.2533	1.20643e-100	1.03379e-98	218.638
NKD2	2.58962	5.4101	22.2302	1.85863e-100	1.58041e-98	218.207
GEM	1.3129	3.89974	22.1971	3.4565e-100	2.91666e-98	217.589
COL1A2	28.1553	35.4189	22.0345	7.20584e-99	5.98897e-97	214.56
MFAP5	6.31122	6.23606	21.8882	1.09454e-97	9.02912e-96	211.848
HTRA3	2.66082	4.58712	21.8771	1.34503e-97	1.10133e-95	211.642
GRP	2.27937	3.19696	21.783	7.67973e-97	6.19648e-95	209.905
MMP14	8.93274	11.1452	21.7665	1.04099e-96	8.33845e-95	209.602
F13A1	2.80241	5.00475	21.7311	2.00345e-96	1.59325e-94	208.949
SPHK1	1.03454	4.20559	21.6131	1.76134e-95	1.39071e-93	206.782
FBLN1	6.36849	8.20313	21.5203	9.68281e-95	7.59105e-93	205.083
NNMT	9.85601	10.0422	21.398	9.06372e-94	6.95766e-92	202.853
CCN1	10.2372	11.8884	21.2675	9.78442e-93	7.40801e-91	200.482
MFAP4	11.3753	9.15937	21.2556	1.21388e-92	9.12806e-91	200.267
COL5A3	1.57263	3.65153	21.25	1.34451e-92	1.00421e-90	200.165
COL6A2	14.7725	18.8549	21.2456	1.45613e-92	1.08027e-90	200.085
SPOCK1	1.81635	3.86655	21.0922	2.34438e-91	1.71621e-89	197.315
COL4A1	3.43622	8.26192	21.0297	7.25183e-91	5.2738e-89	196.189
ITGB5	4.67332	9.82651	20.9768	1.88079e-90	1.35884e-88	195.239
CHST11	1.01019	3.92944	20.593	1.80403e-87	1.27832e-85	188.395
CNN1	2.65261	5.05136	20.5278	5.7401e-87	4.04147e-85	187.242
FILIP1L	1.60039	4.9554	20.447	2.40063e-86	1.65854e-84	185.815
GAS1	6.8423	8.91452	20.4032	5.2012e-86	3.54902e-84	185.045
P3H1	1.71672	5.81964	20.4018	5.3376e-86	3.61975e-84	185.019
LAMB1	1.19226	5.07379	20.3947	6.04974e-86	4.07768e-84	184.894
CCL19	1.88295	3.5778	20.1627	3.56297e-84	2.3726e-82	180.832
THY1	5.1071	8.80838	20.0998	1.07052e-83	7.08596e-82	179.735
GPNMB	6.25907	7.6092	19.9696	1.03534e-82	6.73215e-81	177.474
ACSL1	1.1878	4.66454	19.9394	1.74755e-82	1.1231e-80	176.952
ROR2	1.4551	4.16448	19.9317	1.99662e-82	1.27576e-80	176.819
SPARC	32.6998	47.9185	19.9253	2.23458e-82	1.4196e-80	176.707
MFAP2	7.08249	9.16188	19.8848	4.50648e-82	2.84655e-80	176.008
TNFSF4	1.25657	3.94797	19.8126	1.57064e-81	9.86469e-80	174.764
COL16A1	1.42524	5.54814	19.7909	2.2882e-81	1.42902e-79	174.389
DAB2	1.20473	5.36503	19.749	4.70867e-81	2.9078e-79	173.669
TUBB6	2.36587	7.17687	19.635	3.34867e-80	2.03386e-78	171.714
F2R	1.83153	5.27918	19.6159	4.64687e-80	2.80691e-78	171.388
BASP1	4.79241	7.59432	19.4448	8.6624e-79	5.0933e-77	168.473
EMP3	3.25839	7.35271	19.3965	1.97094e-78	1.15274e-76	167.653
TPM1	1.34535	6.33803	19.3526	4.15529e-78	2.40485e-76	166.91
VDR	1.148	4.62473	19.3432	4.87205e-78	2.80498e-76	166.752
TSPAN8	-1.93411	3.74725	-19.3221	6.97314e-78	3.99384e-76	166.394
TMEM119	1.9464	4.41043	19.3107	8.45906e-78	4.81992e-76	166.202
STAR	-1.44838	3.34544	-19.2828	1.35788e-77	7.69746e-76	165.73
ELN	3.28949	4.43752	19.2557	2.14676e-77	1.21073e-75	165.274
CILP	2.3214	5.20698	19.1948	6.00789e-77	3.3541e-75	164.248
CD99	2.16148	7.67011	19.1376	1.57707e-76	8.76029e-75	163.287
FOXL2	-1.39741	3.2163	-19.1259	1.91864e-76	1.06043e-74	163.091
COL4A2	3.18567	8.18547	19.083	3.95192e-76	2.17336e-74	162.371
CALB2	1.95642	4.43863	19.0609	5.72855e-76	3.13482e-74	162.001
GADD45B	3.26239	7.47461	18.9181	6.2578e-75	3.40757e-73	159.619
TDO2	1.18445	3.4363	18.86	1.64843e-74	8.84553e-73	158.654
NT5E	2.14644	4.40394	18.6391	6.42705e-73	3.41561e-71	155.004
LTBP2	3.58266	7.48825	18.5766	1.8006e-72	9.478e-71	153.978
NID2	1.21244	4.82397	18.4571	1.28148e-71	6.65046e-70	152.023
EMILIN1	5.658	7.45521	18.4471	1.50892e-71	7.79418e-70	151.86
FSTL3	1.37014	4.23931	18.4369	1.78435e-71	9.17403e-70	151.693
KLHDC8A	-2.68536	4.50222	-18.4213	2.30136e-71	1.17774e-69	151.439
RGS2	2.505	6.1104	18.3401	8.67102e-71	4.39676e-69	150.118
SDC1	5.50141	7.56364	18.3287	1.04506e-70	5.27494e-69	149.932
MAN1A1	1.63429	4.02113	18.2722	2.61913e-70	1.30414e-68	149.017
DPYSL3	7.09483	11.556	18.2342	4.85934e-70	2.40875e-68	148.401
PDGFD	1.1447	4.00072	18.1255	2.82538e-69	1.39427e-67	146.647
EDIL3	1.03987	3.12143	18.0664	7.33185e-69	3.60205e-67	145.698
GJA1	5.80431	9.20911	17.9865	2.64936e-68	1.29013e-66	144.418
RARRES2	10.3851	15.2656	17.9399	5.60065e-68	2.70347e-66	143.672
PLAUR	1.75265	6.0309	17.8773	1.52477e-67	7.29646e-66	142.675
SEMA3C	1.61452	5.02731	17.8607	1.9905e-67	9.44335e-66	142.409
LIMA1	1.07559	5.73402	17.7657	9.04623e-67	4.27338e-65	140.901
ACTN1	2.70831	10.2762	17.6558	5.17419e-66	2.40317e-64	139.164
LXN	2.56805	7.29241	17.4933	6.71247e-65	3.04097e-63	136.612
TIMP2	5.36211	12.0325	17.4491	1.34427e-64	6.01602e-63	135.92
ISLR	10.3844	12.5527	17.4384	1.58997e-64	7.0869e-63	135.753
SFXN3	1.0773	5.57579	17.424	1.99135e-64	8.8403e-63	135.529
TNC	2.03377	4.13631	17.3273	9.04489e-64	3.96755e-62	134.022
RGS4	1.08732	3.91376	17.2534	2.85591e-63	1.23317e-61	132.877
MRC2	2.95966	7.49797	17.1758	9.53472e-63	4.08515e-61	131.676
KLF2	2.80167	5.87655	16.9813	1.91466e-61	8.14025e-60	128.689
MAP4K4	1.12502	5.30313	16.8993	6.71708e-61	2.81252e-59	127.439
SH3PXD2A	1.20701	5.48431	16.8817	8.79161e-61	3.66726e-59	127.171
CLIC4	3.66015	10.4843	16.815	2.43261e-60	1.00336e-58	126.158
EVI2B	1.44098	4.35394	16.8107	2.59944e-60	1.06819e-58	126.092
TGFB1	3.0614	6.80085	16.794	3.35299e-60	1.37274e-58	125.838
SMOC2	2.27563	5.82356	16.7781	4.26781e-60	1.74082e-58	125.598
SLCO2B1	1.01618	4.47642	16.7637	5.316e-60	2.16041e-58	125.379
ITGB1	1.90602	7.40516	16.7203	1.02584e-59	4.15373e-58	124.725
UNC5B	2.97025	6.61023	16.5808	8.45018e-59	3.30064e-57	122.626
PLXDC2	1.02557	5.97214	16.4882	3.39757e-58	1.31317e-56	121.24
CFD	3.81346	6.36708	16.4847	3.58063e-58	1.3791e-56	121.188
OLR1	1.13667	4.00255	16.4675	4.63558e-58	1.77923e-56	120.931
GALNT1	1.90725	6.31006	16.438	7.21305e-58	2.75893e-56	120.491
PLS3	2.41481	7.06482	16.3098	4.87771e-57	1.84651e-55	118.588
TPM2	5.48347	11.4628	16.0803	1.45046e-55	5.43505e-54	115.211
CSF1R	2.9096	7.58741	16.02	3.51322e-55	1.30758e-53	114.331
GMFG	1.06975	5.50256	16.0042	4.42459e-55	1.63577e-53	114.101
GFRA1	2.17271	3.15295	15.9321	1.26871e-54	4.65924e-53	113.053
BMP1	1.14981	5.16498	15.8375	5.02935e-54	1.84088e-52	111.682
CD2	1.42023	4.49155	15.7622	1.49524e-53	5.41914e-52	110.597
ID3	5.25355	8.27667	15.7573	1.60592e-53	5.80125e-52	110.526
TUBB2A	1.1465	5.24261	15.7311	2.34599e-53	8.41968e-52	110.149
THBD	1.16586	3.95518	15.7191	2.78692e-53	9.96978e-52	109.978
GIMAP4	1.47607	5.81195	15.7131	3.04078e-53	1.08428e-51	109.891
LY86	1.25293	5.04093	15.6779	5.04676e-53	1.79379e-51	109.387
GATA4	-1.27516	3.37901	-15.6444	8.16693e-53	2.88426e-51	108.908
KDELR3	3.12529	7.07638	15.6376	9.00864e-53	3.16132e-51	108.81
COL1A1	60.3911	87.5693	15.6141	1.26266e-52	4.41692e-51	108.474
CD53	2.58118	6.12232	15.6094	1.35056e-52	4.7095e-51	108.407
LRP1	2.44611	5.72496	15.5074	5.81126e-52	1.98878e-50	106.955
SPARCL1	4.60279	9.07813	15.4511	1.29618e-51	4.39509e-50	106.157
LY96	1.75891	6.02099	15.3489	5.51633e-51	1.8478e-49	104.716
COL6A1	10.9534	19.5683	15.344	5.91303e-51	1.9747e-49	104.647
CORO1C	1.10797	5.91067	15.331	7.11115e-51	2.36767e-49	104.463
GATM	-1.10068	3.99894	-15.2829	1.40093e-50	4.62266e-49	103.788
HOXA5	1.95225	3.90055	15.2554	2.06469e-50	6.79258e-49	103.403
VSIG4	3.20815	6.33487	15.255	2.07648e-50	6.81109e-49	103.397
LAPTM5	6.34303	10.942	15.2206	3.36596e-50	1.09756e-48	102.916
STK17B	1.07455	4.83357	15.1994	4.53631e-50	1.47051e-48	102.619
MS4A6A	1.18876	5.02301	15.1679	7.05431e-50	2.27342e-48	102.18
CALU	2.99741	10.9132	15.1399	1.04417e-49	3.34558e-48	101.79
SLC2A3	1.66165	5.33571	15.0997	1.83024e-49	5.8304e-48	101.232
PDLIM7	2.98825	8.48826	15.0589	3.22997e-49	1.02304e-47	100.667
EHD2	3.07513	6.68794	15.0249	5.18725e-49	1.63362e-47	100.195
SULF2	1.911	5.98584	14.9968	7.66066e-49	2.39889e-47	99.8073
MGP	7.08489	8.75602	14.8974	3.03078e-48	9.33209e-47	98.4392
IGFBP4	10.0574	20.7763	14.8538	5.52508e-48	1.69181e-46	97.8419
ZNF521	1.1848	4.48256	14.6681	7.02135e-47	2.10907e-45	95.3132
RAI14	1.5756	6.30181	14.6528	8.65248e-47	2.59199e-45	95.1054
TMEM176A	4.2125	6.89878	14.6434	9.83727e-47	2.93103e-45	94.9778
MYH9	5.93899	20.3467	14.5948	1.90122e-46	5.60429e-45	94.3224
RTN4	2.01938	9.57027	14.5931	1.94531e-46	5.719e-45	94.2996
BMP4	1.15251	3.84681	14.55	3.48804e-46	1.01733e-44	93.7189
EFEMP2	2.344	8.46938	14.5463	3.66846e-46	1.06714e-44	93.6687
ELK3	1.13847	5.14914	14.5259	4.83219e-46	1.40197e-44	93.3947
SIRPA	1.80376	5.60654	14.4857	8.31867e-46	2.39465e-44	92.8545
TMEM176B	5.86679	9.21348	14.4374	1.59293e-45	4.57357e-44	92.2084
EGR2	1.4156	4.38932	14.4032	2.52086e-45	7.21907e-44	91.7519
DDIT4L	1.48528	4.35685	14.3838	3.26984e-45	9.31567e-44	91.4932
C1orf162	1.20335	5.34693	14.3553	4.78864e-45	1.3538e-43	91.1138
SLC39A13	1.14345	6.72851	14.341	5.79543e-45	1.63425e-43	90.9241
BARX1	1.58606	3.09361	14.2776	1.35033e-44	3.741e-43	90.083
PLXND1	1.7411	5.39477	14.2422	2.16195e-44	5.95964e-43	89.615
FOSL2	3.31472	10.2606	14.1262	1.00485e-43	2.74263e-42	88.0873
SCARF2	1.60704	5.27284	14.125	1.0207e-43	2.77902e-42	88.0717
ADRA2A	2.02461	4.90167	14.1146	1.17053e-43	3.17913e-42	87.9355
PLK2	1.73287	5.23508	14.0773	1.91315e-43	5.15805e-42	87.4471
KLF6	3.43544	8.80274	14.0677	2.17099e-43	5.83363e-42	87.3214
EMP1	2.38045	7.31018	14.0546	2.57621e-43	6.89526e-42	87.1512
TGFBR2	1.33085	5.65746	13.9939	5.71301e-43	1.5254e-41	86.3594
ARHGDIB	3.89356	11.7771	13.98	6.85389e-43	1.82561e-41	86.1784
CPE	4.53289	9.05925	13.9174	1.5509e-42	4.11118e-41	85.3666
HTRA1	7.09546	15.0855	13.8283	4.93743e-42	1.30259e-40	84.2154
VIM	8.16042	20.5757	13.8162	5.77431e-42	1.51613e-40	84.0597
FLNC	1.42716	4.93581	13.8003	7.08954e-42	1.84395e-40	83.8558
TEKT2	-1.56762	4.17863	-13.787	8.42569e-42	2.18633e-40	83.6841
RSPO3	1.24854	4.15386	13.7661	1.10355e-41	2.84352e-40	83.4159
ITGB2	1.94225	6.33639	13.7372	1.60212e-41	4.11857e-40	83.0453
TPBG	1.97512	5.72448	13.7087	2.31224e-41	5.90289e-40	82.6807
CFH	1.47537	5.24467	13.6969	2.69114e-41	6.83858e-40	82.5298
FMO2	1.12738	3.71777	13.6775	3.45182e-41	8.73144e-40	82.2824
COX7A1	1.37031	5.00849	13.5774	1.24255e-40	3.1075e-39	81.0093
FAM114A1	1.0894	5.79955	13.5136	2.79878e-40	6.9523e-39	80.2023
NID1	1.63976	4.88363	13.497	3.45441e-40	8.56166e-39	79.9931
ALDH1B1	1.48169	6.19262	13.4293	8.14064e-40	1.98646e-38	79.1412
LRRC32	2.43175	6.59768	13.4266	8.42121e-40	2.0504e-38	79.1076
LCP1	2.56955	7.54449	13.398	1.20892e-39	2.93057e-38	78.7483
LGMN	2.61407	9.58421	13.331	2.80746e-39	6.71724e-38	77.911
C5AR1	1.10667	4.41416	13.2511	7.63674e-39	1.79228e-37	76.9167
LRRC17	1.52222	3.59728	13.2508	7.66363e-39	1.79478e-37	76.9132
OSR2	1.09629	4.3967	13.2022	1.40571e-38	3.27131e-37	76.3104
PLOD2	1.91379	7.25112	13.1708	2.07669e-38	4.81251e-37	75.9227
EGFL6	2.21783	6.19798	13.17	2.09871e-38	4.85337e-37	75.9122
TPP1	1.62446	8.23424	13.1304	3.4292e-38	7.84811e-37	75.4244
CNN3	4.03967	15.3133	13.1263	3.60596e-38	8.23559e-37	75.3745
CCL5	4.12846	7.61911	13.0492	9.35449e-38	2.10172e-36	74.4274
FAM20A	1.8608	5.51368	13.0147	1.43093e-37	3.18902e-36	74.0051
FSCN1	4.67974	11.9156	13.0137	1.44766e-37	3.21981e-36	73.9936
C1orf198	1.82047	8.35597	12.9286	4.11002e-37	9.03225e-36	72.957
FZD7	2.55211	6.24593	12.9131	4.97095e-37	1.09026e-35	72.7681
PLEK	1.08651	5.05627	12.8346	1.29328e-36	2.79218e-35	71.8183
SMPD1	1.07323	5.50602	12.8226	1.49585e-36	3.21071e-35	71.6738
DHRS2	-2.01617	3.70811	-12.8221	1.50454e-36	3.22309e-35	71.6681
HMOX1	2.21433	6.88622	12.8051	1.84851e-36	3.94467e-35	71.4636
ELK1	-2.44581	7.78919	-12.6637	1.0183e-35	2.15224e-34	69.7689
SHC1	1.68575	8.36375	12.654	1.14495e-35	2.41533e-34	69.6524
VAMP5	2.28765	6.60971	12.6384	1.37945e-35	2.89895e-34	69.4674
SYDE1	1.09839	4.63693	12.5706	3.10411e-35	6.47412e-34	68.662
CD52	1.36943	4.90301	12.5206	5.62905e-35	1.17182e-33	68.071
FAM20C	1.99796	6.11386	12.5192	5.72436e-35	1.18942e-33	68.0543
CD14	5.88323	13.574	12.5043	6.83742e-35	1.41803e-33	67.8779
LGALS1	16.4891	47.144	12.4766	9.49419e-35	1.95435e-33	67.5519
MSN	3.85805	14.6632	12.4724	9.98259e-35	2.05107e-33	67.5021
GREB1	-1.3569	3.76002	-12.4619	1.13013e-34	2.30914e-33	67.3789
SELPLG	1.09399	4.69139	12.4453	1.3748e-34	2.79873e-33	67.1843
LBH	2.33697	8.5054	12.3289	5.41835e-34	1.09097e-32	65.8227
CYBB	2.05419	5.06098	12.2994	7.65432e-34	1.53559e-32	65.4797
STAB1	1.07479	4.73572	12.2645	1.15074e-33	2.3044e-32	65.0749
C11orf24	1.04664	6.95142	12.2317	1.68727e-33	3.36662e-32	64.695
GSTA1	-6.86415	4.54338	-12.1563	4.05203e-33	7.88576e-32	63.8253
ROPN1L	-1.46439	3.65302	-12.1559	4.0724e-33	7.91149e-32	63.8204
AIF1	2.22259	6.86551	11.9817	3.02566e-32	5.79646e-31	61.8299
APOD	1.6838	4.7606	11.9797	3.09467e-32	5.91843e-31	61.8075
FOXJ1	-6.03702	10.0009	-11.9099	6.86091e-32	1.29642e-30	61.0174
PPIC	1.23545	7.07788	11.8782	9.83504e-32	1.84578e-30	60.6601
RAMP2	2.20804	5.39008	11.8533	1.30432e-31	2.44373e-30	60.38
ELMO3	-1.39356	5.95482	-11.8326	1.64968e-31	3.08554e-30	60.1469
PROK1	-1.30172	2.87495	-11.8294	1.70983e-31	3.19264e-30	60.1114
EDN3	-2.5918	2.8586	-11.8185	1.93314e-31	3.60353e-30	59.9896
GPC1	2.06658	6.74379	11.8158	1.99458e-31	3.70556e-30	59.9585
NDN	2.09288	6.18229	11.806	2.22826e-31	4.13275e-30	59.8486
CKAP4	3.14375	10.4179	11.7918	2.61267e-31	4.81341e-30	59.6907
TMPRSS3	-2.50431	7.24177	-11.7428	4.53896e-31	8.34837e-30	59.1427
TMEM45B	-1.06115	4.79826	-11.7365	4.86953e-31	8.94149e-30	59.0729
SPDEF	-3.9246	6.26279	-11.7228	5.68087e-31	1.0414e-29	58.92
RNASE6	2.16643	6.40302	11.6273	1.65137e-30	2.98761e-29	57.8614
EPSTI1	1.02022	5.49129	11.5999	2.24142e-30	4.01566e-29	57.5584
ISOC1	-1.4684	7.43075	-11.5841	2.67018e-30	4.76067e-29	57.3847
APOC1	3.47806	8.90974	11.5708	3.09474e-30	5.50874e-29	57.2384
TGM2	4.04331	7.83718	11.483	8.1671e-30	1.433e-28	56.2758
CYB5R3	1.88034	10.5818	11.4766	8.76892e-30	1.53373e-28	56.2053
SERPING1	5.43066	18.6257	11.4433	1.26388e-29	2.19668e-28	55.8428
NR5A1	-1.05546	3.10704	-11.4316	1.43789e-29	2.49129e-28	55.7148
CAPG	4.11932	13.9067	11.4305	1.45564e-29	2.5181e-28	55.7027
RBBP7	-1.74415	8.908	-11.4243	1.55765e-29	2.69036e-28	55.6355
CCL21	3.5248	5.27442	11.4089	1.84421e-29	3.18032e-28	55.468
ACTR1A	1.18615	7.92016	11.385	2.39607e-29	4.12557e-28	55.2084
MYH10	1.83491	7.85036	11.381	2.50078e-29	4.29917e-28	55.166
MYADM	2.8434	9.65929	11.3767	2.62303e-29	4.50233e-28	55.1186
PTGFRN	1.63893	6.43917	11.3017	5.93488e-29	1.01085e-27	54.309
A2M	4.08574	12.3813	11.2528	1.00824e-28	1.69637e-27	53.7835
SPI1	2.23379	6.16383	11.1329	3.66692e-28	6.02291e-27	52.5034
FOXA2	-1.28327	3.82618	-11.1228	4.08574e-28	6.68103e-27	52.3962
C9orf116	-1.27681	5.15184	-11.0943	5.54175e-28	8.99538e-27	52.094
RAC2	1.45845	6.01063	11.0911	5.73455e-28	9.29468e-27	52.0601
CTNNAL1	-1.13802	6.55236	-11.0812	6.37205e-28	1.03128e-26	51.9556
SKIL	1.10466	5.59192	11.0568	8.26332e-28	1.32959e-26	51.698
C1QTNF1	1.0089	4.81101	10.9943	1.60658e-27	2.55161e-26	51.0389
CCL2	3.36421	8.99577	10.9753	1.96475e-27	3.11598e-26	50.8395
STOM	1.88765	8.13997	10.9635	2.22384e-27	3.51679e-26	50.7167
RBBP8	-1.35254	6.40778	-10.9106	3.88625e-27	6.07618e-26	50.1634
C20orf85	-7.38187	4.9226	-10.8795	5.38711e-27	8.3872e-26	49.8398
PRSS23	1.77448	6.00358	10.8611	6.53446e-27	1.0103e-25	49.6485
IRF6	-1.04733	5.71781	-10.8611	6.53486e-27	1.0103e-25	49.6484
TMEM125	-1.63706	7.8422	-10.8481	7.48673e-27	1.15102e-25	49.5137
CORO1A	1.19477	5.90326	10.8145	1.06465e-26	1.62103e-25	49.1647
KLF10	1.76596	7.44226	10.7813	1.50494e-26	2.26952e-25	48.8218
TNFAIP3	1.80968	5.67525	10.7348	2.43959e-26	3.64422e-25	48.3432
DES	1.98584	4.45055	10.7236	2.74067e-26	4.08844e-25	48.2279
CXCL13	1.66322	3.84859	10.7228	2.76069e-26	4.11276e-25	48.2206
CXCL9	4.25862	5.68668	10.7178	2.90795e-26	4.3205e-25	48.1692
NKG7	1.96145	5.20004	10.6475	6.01259e-26	8.83819e-25	47.4495
MTX2	-1.75304	9.3439	-10.6296	7.22916e-26	1.05563e-24	47.267
ZMYND10	-1.48561	4.24979	-10.6227	7.75534e-26	1.13097e-24	47.1974
NOB1	-1.44191	7.91522	-10.5746	1.27035e-25	1.84285e-24	46.7085
MMP9	4.6844	7.34491	10.5048	2.5879e-25	3.69118e-24	46.0037
CREB3L1	1.3131	5.94038	10.4956	2.84245e-25	4.04382e-24	45.9108
CETN2	-3.04501	13.6556	-10.4941	2.88738e-25	4.10246e-24	45.8953
NDP	-1.36411	4.31887	-10.4843	3.19042e-25	4.5214e-24	45.7964
WDR1	1.89608	10.774	10.4472	4.64469e-25	6.53194e-24	45.4245
IGFBP6	2.61307	5.78867	10.4471	4.65048e-25	6.53194e-24	45.4232
MAOB	-1.59237	4.28134	-10.4398	5.00509e-25	7.00332e-24	45.3505
SPSB1	1.90343	8.10071	10.4364	5.18152e-25	7.24103e-24	45.3162
TRIM22	1.09993	6.19273	10.43	5.52917e-25	7.7171e-24	45.2518
FCER1G	5.84334	16.9356	10.4151	6.42367e-25	8.92636e-24	45.1033
HAPLN3	1.47611	6.20784	10.3287	1.53178e-24	2.09299e-23	44.2428
LYZ	5.68388	8.48555	10.2967	2.10825e-24	2.85246e-23	43.9266
LIX1	2.31748	4.2078	10.255	3.19781e-24	4.27432e-23	43.5141
NQO1	-2.51425	7.08521	-10.2528	3.2671e-24	4.36166e-23	43.4929
PTGDS	2.14388	6.07776	10.2496	3.3722e-24	4.49112e-23	43.4615
VCL	1.6512	8.68577	10.2119	4.90601e-24	6.47922e-23	43.0904
CLIC3	2.60243	6.98871	10.205	5.2506e-24	6.91778e-23	43.0232
BAG3	1.07322	7.78922	10.1941	5.85191e-24	7.70083e-23	42.9159
FBXO32	2.16558	6.34866	10.1871	6.26976e-24	8.23111e-23	42.8476
VAT1	2.31147	10.8585	10.1673	7.62715e-24	9.95401e-23	42.6536
PTK7	1.92162	7.79779	10.1523	8.8439e-24	1.14742e-22	42.5071
MMD	1.30417	5.4812	10.1154	1.27101e-23	1.6356e-22	42.1481
MRPL16	-1.03467	8.18702	-10.0972	1.52035e-23	1.95191e-22	41.9708
TYROBP	7.3089	21.7523	10.047	2.48497e-23	3.16462e-22	41.4846
EPAS1	1.28901	6.56335	9.99328	4.19579e-23	5.27048e-22	40.9662
IFNGR1	1.42475	8.22007	9.95776	5.92267e-23	7.42282e-22	40.6251
PPFIBP1	1.68007	6.06713	9.93717	7.22956e-23	9.03001e-22	40.4279
GNAI2	2.29019	14.9769	9.93379	7.46964e-23	9.31935e-22	40.3955
IGFBP7	7.01459	26.7755	9.92067	8.47885e-23	1.05546e-21	40.2701
RHOG	1.8497	11.4925	9.91568	8.89742e-23	1.10508e-21	40.2225
ALOX5AP	2.69971	7.52438	9.85658	1.57168e-22	1.92823e-21	39.6596
OLFML2A	1.07156	4.62502	9.85077	1.66175e-22	2.03647e-21	39.6044
NGFR	1.16911	3.11446	9.83595	1.91548e-22	2.33447e-21	39.4639
ERRFI1	1.74534	6.24457	9.83472	1.93832e-22	2.35971e-21	39.4522
TREM2	2.1119	5.93811	9.82184	2.19267e-22	2.65183e-21	39.3302
LMNA	2.37826	11.3087	9.81971	2.23794e-22	2.70363e-21	39.31
FBLN5	1.74155	6.66835	9.8129	2.38857e-22	2.88245e-21	39.2455
MPZL1	1.12734	7.66115	9.80798	2.50352e-22	3.01131e-21	39.199
COTL1	1.17877	6.12924	9.76806	3.66399e-22	4.36912e-21	38.8223
PKP2	-1.41772	6.46079	-9.76217	3.87513e-22	4.61094e-21	38.7669
WNT11	3.05759	5.42805	9.76111	3.91444e-22	4.65271e-21	38.7569
ICAM1	3.0977	7.35173	9.74861	4.40852e-22	5.22873e-21	38.6394
ALOX5	1.06848	5.29391	9.7472	4.46819e-22	5.29383e-21	38.6261
FLNA	5.27188	21.8832	9.73486	5.02382e-22	5.94575e-21	38.5101
ID1	4.53295	8.72263	9.70164	6.88283e-22	8.10253e-21	38.1988
SKI	1.72642	8.20108	9.6696	9.31604e-22	1.08973e-20	37.8994
TFF2	-1.65354	2.96029	-9.66324	9.89241e-22	1.15593e-20	37.84
SH3GL1	1.09083	8.87971	9.64541	1.17024e-21	1.3588e-20	37.6739
APCDD1	3.04427	5.78134	9.63069	1.34401e-21	1.55405e-20	37.537
TMEM47	1.02028	5.22223	9.61547	1.55056e-21	1.78355e-20	37.3956
SCD	2.93561	8.99105	9.61466	1.5623e-21	1.79518e-20	37.3882
MRPS26	-3.14839	16.9607	-9.60383	1.72946e-21	1.98108e-20	37.2877
ITGAV	1.29137	7.66516	9.60117	1.77317e-21	2.02486e-20	37.263
MDFI	2.55595	5.12494	9.56383	2.51462e-21	2.84802e-20	36.9176
HSPG2	1.94304	7.24621	9.56089	2.58462e-21	2.92131e-20	36.8904
DYRK2	1.06162	5.80863	9.55823	2.64971e-21	2.98877e-20	36.8658
ID4	-5.37065	13.1072	-9.55169	2.81648e-21	3.1704e-20	36.8055
C9orf24	-3.13777	4.53865	-9.54405	3.02453e-21	3.39423e-20	36.735
CD4	1.4013	5.72203	9.54259	3.06592e-21	3.43718e-20	36.7216
PLA2G1B	-1.19303	2.9136	-9.52051	3.76572e-21	4.20467e-20	36.5184
RBP1	-3.31084	11.4678	-9.48597	5.1897e-21	5.74244e-20	36.2013
GMPR	-3.45048	9.92625	-9.47408	5.79406e-21	6.39835e-20	36.0924
RAB32	2.0547	8.28812	9.46033	6.58082e-21	7.23825e-20	35.9665
IL32	3.07497	8.49472	9.41355	1.01333e-20	1.10141e-19	35.5399
FBXO21	-2.56381	9.54742	-9.4017	1.13006e-20	1.22347e-19	35.4321
RGS19	1.05741	7.02062	9.3855	1.31144e-20	1.41707e-19	35.285
SUSD3	-3.47991	9.41821	-9.38125	1.3636e-20	1.472e-19	35.2465
CRYAB	4.2363	9.12864	9.36279	1.6151e-20	1.7283e-19	35.0792
NTHL1	-1.00738	6.298	-9.33307	2.11971e-20	2.25953e-19	34.8105
TSPAN6	-1.30073	7.8784	-9.33209	2.13874e-20	2.27761e-19	34.8017
SORBS3	1.04494	5.80199	9.32828	2.21448e-20	2.35148e-19	34.7673
THYN1	-1.26045	7.51121	-9.3143	2.51584e-20	2.6638e-19	34.6412
CPVL	1.26286	6.26368	9.29373	3.03411e-20	3.2003e-19	34.4561
LTBP1	1.36041	5.14068	9.24478	4.73148e-20	4.95282e-19	34.0171
HSPE1	-2.31324	11.117	-9.21445	6.22479e-20	6.46092e-19	33.7462
WDR77	-1.28969	6.81933	-9.20822	6.58477e-20	6.81536e-19	33.6906
IARS2	-1.11252	9.09807	-9.20352	6.8699e-20	7.09719e-19	33.6487
COL2A1	-1.47596	3.17035	-9.19498	7.41979e-20	7.65097e-19	33.5727
FXYD5	4.68432	9.60217	9.18598	8.04616e-20	8.28912e-19	33.4926
TMEM69	-1.50572	9.64495	-9.17703	8.72083e-20	8.97579e-19	33.4131
PLAT	2.16399	7.69299	9.17383	8.97544e-20	9.19504e-19	33.3847
CAPSL	-1.31895	3.66443	-9.16357	9.84266e-20	1.00462e-18	33.2936
CYP4B1	-5.6288	7.96379	-9.1337	1.28673e-19	1.30371e-18	33.0289
NET1	1.90877	9.43496	9.08188	2.04403e-19	2.03372e-18	32.5718
GNG11	1.05725	5.0693	9.0595	2.4947e-19	2.46218e-18	32.375
NCOR2	1.68547	8.88224	9.02565	3.36858e-19	3.30402e-18	32.0785
CYBRD1	2.29097	8.87266	9.01721	3.63004e-19	3.55732e-18	32.0047
TSKU	1.76976	8.12449	8.97949	5.06576e-19	4.92065e-18	31.6756
FOLR2	1.11693	5.28691	8.97132	5.44406e-19	5.27421e-18	31.6045
STAT2	1.27763	8.16262	8.97031	5.49246e-19	5.31643e-18	31.5958
PLOD1	2.07675	10.2021	8.96877	5.56749e-19	5.38435e-18	31.5824
PRELP	2.53506	6.1151	8.91945	8.58678e-19	8.20382e-18	31.1546
C1QC	9.18016	28.7304	8.90717	9.56177e-19	9.12744e-18	31.0485
CAV1	1.9449	6.52795	8.89692	1.04591e-18	9.93254e-18	30.9599
HCFC1R1	2.88899	13.8363	8.86771	1.34964e-18	1.27512e-17	30.7083
SERPINA5	-5.12023	7.55595	-8.84322	1.67045e-18	1.56883e-17	30.4978
ANXA5	3.60598	19.5914	8.78854	2.6836e-18	2.48239e-17	30.0299
C1QA	7.10072	20.2535	8.75834	3.4828e-18	3.2029e-17	29.7727
SH3BGRL	2.18999	12.9434	8.63447	1.00578e-17	9.03896e-17	28.7265
CD46	-1.12361	7.61866	-8.63089	1.03689e-17	9.30337e-17	28.6964
AGR2	-2.19982	4.42347	-8.628	1.06267e-17	9.52697e-17	28.6722
CTSS	1.77532	7.33026	8.61711	1.16571e-17	1.04085e-16	28.5809
CRB3	-1.0241	6.54391	-8.61027	1.2354e-17	1.10041e-16	28.5237
FKBP10	2.61974	11.3053	8.56412	1.82555e-17	1.61437e-16	28.1386
ANXA6	1.12309	6.60885	8.52646	2.50732e-17	2.20668e-16	27.8256
KIF12	-1.08547	4.34729	-8.50319	3.04842e-17	2.65961e-16	27.633
TSC22D3	1.31257	6.02475	8.5028	3.05839e-17	2.6662e-16	27.6297
AP1S1	-1.36279	9.04607	-8.47156	3.97269e-17	3.44424e-16	27.3719
SOCS3	3.29822	11.286	8.45909	4.4086e-17	3.80427e-16	27.2692
ASRGL1	-1.58658	6.35288	-8.42766	5.72833e-17	4.88588e-16	27.0111
MGST2	-1.14709	8.4979	-8.38737	8.00309e-17	6.74799e-16	26.6814
FMOD	4.0347	11.7668	8.36576	9.56992e-17	8.02016e-16	26.5052
NDUFC1	-1.31351	8.7447	-8.34497	1.13607e-16	9.49216e-16	26.3362
STOML2	-2.59541	15.9096	-8.34175	1.16659e-16	9.73243e-16	26.31
NRBF2	1.38366	5.54184	8.33645	1.2187e-16	1.01365e-15	26.267
CLNS1A	-2.3713	10.1108	-8.3197	1.39877e-16	1.1582e-15	26.1312
SDC2	1.72353	5.66509	8.30962	1.51952e-16	1.25725e-15	26.0496
CTSB	4.42103	24.6477	8.30605	1.56466e-16	1.29073e-15	26.0207
DNALI1	-1.32126	6.24254	-8.28358	1.88121e-16	1.5438e-15	25.8392
PEX11B	-1.06833	8.33459	-8.2251	3.03174e-16	2.45515e-15	25.369
MMP1	1.56408	3.88307	8.20412	3.59501e-16	2.89644e-15	25.2012
CAPS	-4.19319	9.63786	-8.19777	3.78517e-16	3.04522e-15	25.1504
POLR2H	-1.37984	10.7707	-8.18987	4.03533e-16	3.23471e-15	25.0874
DUSP1	7.8004	21.1404	8.17807	4.43997e-16	3.55133e-15	24.9932
RARRES1	6.53881	9.72781	8.15827	5.21018e-16	4.15237e-15	24.8357
MRPL4	-1.66061	7.88349	-8.09997	8.32901e-16	6.55295e-15	24.3737
APOE	7.81212	29.8603	8.07901	9.85149e-16	7.71781e-15	24.2084
PPP1R15A	1.33676	7.35798	8.07769	9.95631e-16	7.78545e-15	24.198
SDCBP	1.29198	10.3117	8.06076	1.13987e-15	8.8671e-15	24.0648
RSAD2	1.06953	5.5391	8.05898	1.15612e-15	8.98718e-15	24.0508
ABHD4	1.00862	6.89953	8.05054	1.23665e-15	9.58617e-15	23.9845
IGFBP5	5.26872	14.7126	8.02187	1.55379e-15	1.19358e-14	23.7598
PPP1R1B	-5.54189	7.44702	-8.0192	1.58712e-15	1.21749e-14	23.7389
ARL4C	3.25456	11.4391	8.00244	1.81287e-15	1.3849e-14	23.608
HDHD3	-1.022	7.43644	-7.98227	2.12703e-15	1.61818e-14	23.4507
SERINC1	1.49049	9.96007	7.98193	2.13265e-15	1.62134e-14	23.4481
HMGN3	-3.05091	17.2306	-7.98105	2.14763e-15	1.63161e-14	23.4412
EHF	-2.32126	9.48766	-7.96613	2.41641e-15	1.82827e-14	23.3251
MFGE8	3.59834	12.7059	7.9635	2.46708e-15	1.86339e-14	23.3047
HINT1	-1.65087	10.658	-7.92113	3.44436e-15	2.57779e-14	22.9763
FGF18	2.33133	6.94074	7.91444	3.63013e-15	2.70948e-14	22.9246
ITM2A	1.36686	4.57033	7.90608	3.87603e-15	2.88522e-14	22.8601
FBXW9	-1.16675	5.99919	-7.90334	3.96044e-15	2.94608e-14	22.8389
GOLPH3L	-1.38231	8.32115	-7.89637	4.18264e-15	3.10928e-14	22.7852
GBP1	2.03641	7.78919	7.88665	4.51337e-15	3.34389e-14	22.7103
CTSA	1.00059	8.74848	7.87714	4.86159e-15	3.59706e-14	22.6372
CDC42SE1	1.12974	7.97959	7.83364	6.82425e-15	5.00898e-14	22.3036
DHRS3	-3.00559	10.198	-7.82414	7.34729e-15	5.37487e-14	22.2309
LAD1	-1.64052	7.52184	-7.82331	7.39488e-15	5.40271e-14	22.2246
LRRC59	1.18668	7.98551	7.81009	8.19392e-15	5.95892e-14	22.1236
TLN1	1.808	11.0696	7.79941	8.9008e-15	6.44754e-14	22.0422
CDKN1A	1.70969	7.61511	7.76802	1.1345e-14	8.15923e-14	21.8036
IER3	2.64504	9.63562	7.76742	1.13971e-14	8.19139e-14	21.7991
TCEA3	-1.39899	6.69683	-7.76266	1.1824e-14	8.48815e-14	21.7629
ARHGAP1	1.1992	9.11463	7.74944	1.30919e-14	9.36686e-14	21.6628
REPIN1	-1.68923	11.7403	-7.73907	1.41782e-14	1.01113e-13	21.5844
LGR4	-1.16554	6.63798	-7.73313	1.48412e-14	1.05569e-13	21.5394
MRPL21	-1.27704	8.66294	-7.73219	1.49484e-14	1.06263e-13	21.5323
SURF4	2.30082	16.1686	7.71743	1.67417e-14	1.18478e-13	21.4209
C1QBP	-2.30424	12.3701	-7.71563	1.69751e-14	1.20053e-13	21.4073
SORL1	-1.44614	6.77971	-7.71227	1.74168e-14	1.2294e-13	21.3821
PPCS	-1.07762	8.4532	-7.70619	1.82472e-14	1.28475e-13	21.3363
LRG1	-1.10544	5.21983	-7.69926	1.92423e-14	1.35136e-13	21.2841
SOD1	-2.66848	20.2131	-7.69096	2.05032e-14	1.43627e-13	21.2217
DNAJC4	-1.01415	7.36308	-7.68653	2.12087e-14	1.48193e-13	21.1884
ARL6IP5	2.14226	13.9484	7.68589	2.13133e-14	1.4883e-13	21.1836
NDUFV1	-1.29228	10.6664	-7.65895	2.61743e-14	1.81855e-13	20.9816
OVGP1	-8.43494	8.35795	-7.65031	2.7954e-14	1.93612e-13	20.9169
JAGN1	-1.25873	10.0591	-7.64161	2.98652e-14	2.05945e-13	20.8519
ACY3	-1.20918	3.50271	-7.61942	3.53426e-14	2.42958e-13	20.6864
POLD2	-1.84219	10.8355	-7.59318	4.31075e-14	2.93961e-13	20.4912
SCGB2A2	-2.81589	2.5124	-7.55927	5.56629e-14	3.7679e-13	20.24
SYPL1	-1.73295	12.2564	-7.54517	6.18857e-14	4.18144e-13	20.1359
DMBT1	-1.52649	3.83116	-7.53543	6.65802e-14	4.47947e-13	20.064
CMAS	-2.02488	7.81443	-7.52077	7.43118e-14	4.98146e-13	19.9561
PALM	1.15461	6.02548	7.50379	8.4375e-14	5.63554e-13	19.8313
CCT8	-1.24052	12.2877	-7.50013	8.67162e-14	5.78143e-13	19.8044
GOT2	-1.20423	9.36589	-7.49099	9.28388e-14	6.17845e-13	19.7374
GPX7	1.66147	7.41208	7.47724	1.02864e-13	6.82916e-13	19.6367
MRPS18B	-1.68724	12.6305	-7.46693	1.11061e-13	7.35131e-13	19.5614
MRPL11	-1.43094	9.26298	-7.44047	1.35184e-13	8.93199e-13	19.3683
MDH2	-2.51467	20.431	-7.43669	1.39024e-13	9.18023e-13	19.3408
CDH1	-1.99718	10.6081	-7.40414	1.76863e-13	1.15615e-12	19.1044
CDC42EP1	2.69941	12.8802	7.37814	2.14197e-13	1.39524e-12	18.9163
ID2	1.97055	8.59529	7.3686	2.29771e-13	1.49229e-12	18.8474
ALPP	-1.54548	4.62291	-7.34334	2.76539e-13	1.78069e-12	18.6655
ZYX	2.91811	21.1839	7.34332	2.76592e-13	1.78069e-12	18.6654
PCBD1	-3.16141	22.233	-7.33774	2.88126e-13	1.85063e-12	18.6253
PEX6	-1.38961	6.95018	-7.33333	2.97565e-13	1.90904e-12	18.5936
HSPD1	-1.64009	11.9206	-7.31909	3.302e-13	2.10985e-12	18.4915
CTSZ	2.92368	16.2943	7.31888	3.30708e-13	2.11187e-12	18.4899
FKBP4	-1.85946	10.4597	-7.31256	3.4632e-13	2.20647e-12	18.4447
RASSF7	-1.94859	10.0135	-7.29332	3.98453e-13	2.52551e-12	18.307
TOMM20	-2.57613	19.1384	-7.24553	5.636e-13	3.52179e-12	17.9667
TMEM14B	-1.1256	8.86323	-7.24392	5.70208e-13	3.56106e-12	17.9553
C7	-1.97107	5.52795	-7.2396	5.88291e-13	3.66985e-12	17.9247
GAA	1.38904	8.9995	7.23305	6.16825e-13	3.83702e-12	17.8782
FH	-1.22914	9.70191	-7.22286	6.63865e-13	4.11113e-12	17.8061
SCGB1D2	-12.4273	16.3975	-7.21422	7.06558e-13	4.36573e-12	17.7449
PEBP1	-3.49812	31.9018	-7.19858	7.90766e-13	4.87514e-12	17.6345
FZD2	1.17385	5.75032	7.19393	8.17634e-13	5.03517e-12	17.6017
PRPS2	-1.14708	7.10008	-7.1868	8.60566e-13	5.28483e-12	17.5515
SMS	-1.84797	12.4135	-7.16603	9.98792e-13	6.10317e-12	17.4054
PRSS21	-2.50604	7.972	-7.16437	1.0107e-12	6.16909e-12	17.3938
RPS15A	-1.76996	9.67607	-7.14966	1.12288e-12	6.83874e-12	17.2905
ARPC2	1.26106	13.5681	7.14687	1.14547e-12	6.97251e-12	17.271
WNT7A	1.68297	5.21672	7.12997	1.29223e-12	7.83133e-12	17.1528
AHCYL1	-1.3951	11.3158	-7.11605	1.42694e-12	8.61931e-12	17.0555
G0S2	1.17495	5.77724	7.10762	1.51502e-12	9.14141e-12	16.9968
CRTAP	1.11747	9.37385	7.10037	1.59506e-12	9.59816e-12	16.9463
FUNDC1	-1.23747	6.68332	-7.09539	1.65244e-12	9.92183e-12	16.9117
CCT6A	-1.31676	11.9492	-7.08988	1.71828e-12	1.02969e-11	16.8733
COX4I1	-1.88577	14.5977	-7.08804	1.74093e-12	1.04079e-11	16.8605
NDUFA2	-1.43042	9.71144	-7.08518	1.77656e-12	1.06095e-11	16.8406
PRDX6	-3.27014	35.1784	-7.07922	1.8531e-12	1.10546e-11	16.7993
SPP1	9.0423	35.1575	7.05756	2.15981e-12	1.27945e-11	16.6491
TRIB2	1.14852	7.029	7.04827	2.30608e-12	1.36099e-11	16.5849
MRPL15	-1.93792	12.4373	-7.04653	2.33459e-12	1.37635e-11	16.5728
IMPDH2	-1.86175	12.0003	-7.0421	2.40856e-12	1.41844e-11	16.5423
UBTD1	1.29936	7.62124	7.01038	3.01041e-12	1.75883e-11	16.3236
OGN	1.14078	3.47392	6.98737	3.5369e-12	2.05773e-11	16.1657
NTN4	-1.05302	5.69235	-6.98509	3.59384e-12	2.08427e-11	16.15
SNRPE	-1.93486	11.1023	-6.97066	3.975e-12	2.2969e-11	16.0513
RRBP1	1.86539	11.6943	6.91417	5.88734e-12	3.37195e-11	15.6665
PIM2	1.24474	6.06521	6.89317	6.8078e-12	3.88305e-11	15.5242
VEGFB	1.64983	14.0483	6.89253	6.83826e-12	3.89841e-11	15.5198
SDHC	-1.56113	12.3722	-6.88705	7.10193e-12	4.04247e-11	15.4827
FRZB	2.99962	5.65177	6.88673	7.11756e-12	4.04928e-11	15.4806
NDUFB5	-1.15533	9.20561	-6.86998	7.98897e-12	4.52872e-11	15.3675
CHGA	-1.69883	3.84726	-6.83601	1.00887e-11	5.65521e-11	15.139
MRPL24	-1.75858	12.4786	-6.82773	1.06776e-11	5.96714e-11	15.0834
PAM	1.60981	7.9355	6.82457	1.09111e-11	6.08838e-11	15.0622
IFT57	-1.06168	7.33484	-6.81826	1.13922e-11	6.34405e-11	15.02
MRPS21	-2.5666	16.2143	-6.78772	1.40322e-11	7.75173e-11	14.8159
HPN	-3.92174	6.69046	-6.7628	1.66223e-11	9.11423e-11	14.6501
TLCD1	-1.0783	5.78808	-6.75488	1.75394e-11	9.58853e-11	14.5976
PRSS33	-2.34315	4.12371	-6.74473	1.8788e-11	1.02458e-10	14.5303
ESPN	-1.06896	6.27858	-6.73973	1.94343e-11	1.05878e-10	14.4972
PPP1R16A	-1.08221	8.5214	-6.73836	1.96153e-11	1.06812e-10	14.4881
FST	1.49261	4.67367	6.73197	2.0482e-11	1.11366e-10	14.4458
DPM3	-3.43897	16.9341	-6.6954	2.62081e-11	1.41113e-10	14.2046
TST	-1.08016	8.52959	-6.6942	2.642e-11	1.42115e-10	14.1967
NDUFAB1	-1.62165	13.0483	-6.69207	2.68e-11	1.43949e-10	14.1827
COX7B	-2.60822	14.2382	-6.69064	2.70598e-11	1.45274e-10	14.1733
DUSP5	1.05096	5.71251	6.67466	3.01221e-11	1.61167e-10	14.0684
DVL1	-1.13227	7.75447	-6.65059	3.53896e-11	1.88075e-10	13.9108
ITIH2	-1.05543	2.34885	-6.62923	4.08097e-11	2.15842e-10	13.7714
SUMF2	-1.25885	9.78965	-6.62532	4.18863e-11	2.21219e-10	13.746
HDAC1	-1.19819	10.8499	-6.62452	4.21105e-11	2.22297e-10	13.7407
CCL18	1.55601	3.79319	6.62235	4.27217e-11	2.25308e-10	13.7266
EXOSC5	-1.55922	9.54071	-6.58879	5.33866e-11	2.78497e-10	13.5087
KDELR2	1.81854	15.3845	6.58468	5.48619e-11	2.85923e-10	13.4821
FASTK	-1.07156	9.02937	-6.55995	6.46025e-11	3.34794e-10	13.3223
FAM43A	1.70583	6.42007	6.52909	7.91536e-11	4.08099e-10	13.1238
LRP5	-1.04732	7.9356	-6.52804	7.97028e-11	4.10701e-10	13.117
TMEM9	-1.31689	10.5473	-6.52327	8.22387e-11	4.22233e-10	13.0864
BEX1	-2.62785	5.62249	-6.51309	8.79167e-11	4.49922e-10	13.0212
HIBADH	-1.12197	8.35247	-6.5035	9.36191e-11	4.77777e-10	12.9597
UNG	-1.29573	9.00585	-6.49399	9.96234e-11	5.06782e-10	12.899
TFF1	-1.30499	2.93713	-6.4752	1.12622e-10	5.71065e-10	12.7792
ACTB	15.862	195.209	6.43815	1.433e-10	7.20554e-10	12.5438
ZNF664	-1.17185	8.95116	-6.43811	1.43339e-10	7.20554e-10	12.5436
CXCR4	3.04742	14.3009	6.43561	1.45684e-10	7.31665e-10	12.5277
VSIG2	-1.37253	4.97417	-6.43358	1.47609e-10	7.40994e-10	12.5149
SSBP4	-1.2653	9.41013	-6.40461	1.7802e-10	8.83626e-10	12.332
MRPL14	-2.05718	15.6557	-6.37197	2.19653e-10	1.08153e-09	12.1268
SOX4	2.2075	12.7457	6.36928	2.23483e-10	1.0999e-09	12.1099
MYO1C	1.13034	8.41159	6.36124	2.35304e-10	1.15499e-09	12.0596
TPM4	2.85187	20.2807	6.3499	2.53047e-10	1.23441e-09	11.9886
HOXD4	-1.71774	6.02156	-6.32965	2.88003e-10	1.39509e-09	11.8623
AHCY	-1.94581	15.9908	-6.32842	2.90287e-10	1.40492e-09	11.8546
MAPRE1	1.3833	13.7379	6.32124	3.03882e-10	1.46814e-09	11.8099
PRRX2	2.02251	7.61354	6.31096	3.24442e-10	1.56201e-09	11.746
DGUOK	-1.04466	9.72487	-6.27874	3.9812e-10	1.89527e-09	11.5463
EMD	-1.48257	12.1464	-6.26684	4.29271e-10	2.03655e-09	11.4728
CAP1	2.6163	18.4385	6.26657	4.30004e-10	2.03915e-09	11.4712
TOMM34	-1.67136	12.4675	-6.25532	4.6168e-10	2.18468e-09	11.4018
TBCA	-1.0526	9.95265	-6.23034	5.40403e-10	2.5463e-09	11.2483
FAM107A	-2.1549	7.29941	-6.22416	5.61816e-10	2.64494e-09	11.2104
NXN	1.04449	8.35073	6.19326	6.81914e-10	3.18592e-09	11.0215
SERTAD1	1.23424	6.51463	6.1879	7.05148e-10	3.28613e-09	10.9888
ERBB3	-1.03637	6.96679	-6.17922	7.44428e-10	3.45607e-09	10.9359
BNIP3L	1.01902	8.65747	6.17127	7.82292e-10	3.62273e-09	10.8876
TMEM106C	-1.46863	9.82774	-6.17098	7.83729e-10	3.62786e-09	10.8858
ACP5	1.01145	6.29598	6.15126	8.86105e-10	4.07955e-09	10.7661
FOSB	3.48074	7.67647	6.14427	9.25415e-10	4.25168e-09	10.7238
PERP	-2.27578	11.9651	-6.14381	9.28093e-10	4.26221e-09	10.721
CDH6	1.54813	6.30266	6.13598	9.7425e-10	4.46861e-09	10.6737
TCF7L1	1.09259	5.0859	6.13203	9.98446e-10	4.57201e-09	10.6498
PRDX3	-1.57903	13.5887	-6.13191	9.99198e-10	4.57356e-09	10.649
MMP7	9.1918	19.8642	6.13037	1.00876e-09	4.6135e-09	10.6397
TIMM13	-1.10092	8.83824	-6.12293	1.05635e-09	4.82118e-09	10.5948
LASP1	1.32073	9.82489	6.0792	1.38343e-09	6.24183e-09	10.332
PNKD	-1.18321	10.5371	-6.06337	1.52469e-09	6.84564e-09	10.2373
MT1X	1.12552	7.95882	6.05564	1.59876e-09	7.16446e-09	10.1911
RPL14	-2.59244	22.6129	-6.04226	1.73517e-09	7.75599e-09	10.1113
KRT14	1.50145	5.76578	6.03088	1.86006e-09	8.27407e-09	10.0436
SCD5	-1.07134	6.45563	-6.0252	1.92571e-09	8.53864e-09	10.0099
METTL7B	-1.50381	6.8453	-6.00841	2.13307e-09	9.42027e-09	9.91029
SCGB3A1	-3.21758	4.92837	-5.94746	3.08508e-09	1.34262e-08	9.55109
NDUFB3	-1.76869	14.3399	-5.93613	3.30283e-09	1.43174e-08	9.48472
UQCRC1	-1.89535	17.7649	-5.92366	3.5599e-09	1.53656e-08	9.41179
NRTN	-1.00173	4.47935	-5.90314	4.02577e-09	1.73155e-08	9.29215
AP2S1	1.64692	13.2321	5.903	4.02912e-09	1.73169e-08	9.29134
PIGR	-2.72594	4.3689	-5.903	4.02922e-09	1.73169e-08	9.29131
CRISP3	-2.20697	3.20041	-5.89277	4.2833e-09	1.83588e-08	9.23183
SELENBP1	-2.5221	11.6297	-5.88747	4.42111e-09	1.89202e-08	9.20103
MCM7	-1.26625	10.4775	-5.88175	4.57457e-09	1.95618e-08	9.16784
AP1M2	-2.19435	13.9048	-5.8777	4.68629e-09	2.00163e-08	9.14437
PCNP	-1.11881	13.1284	-5.87221	4.84233e-09	2.06429e-08	9.11252
CEBPB	2.17397	22.5599	5.85941	5.22541e-09	2.2199e-08	9.03847
THOC7	-1.05493	9.94689	-5.8571	5.2976e-09	2.24797e-08	9.02513
ILF3	-1.09393	9.55853	-5.84659	5.63847e-09	2.38803e-08	8.9645
C20orf96	-1.01563	6.15056	-5.84569	5.66892e-09	2.40001e-08	8.95926
REG1A	-2.99263	3.82567	-5.83734	5.95654e-09	2.51662e-08	8.91114
CNBP	-1.58273	21.6737	-5.83729	5.95802e-09	2.51662e-08	8.9109
TSPAN1	-2.71452	8.8257	-5.83156	6.16387e-09	2.59662e-08	8.87788
S100A10	7.22836	38.263	5.82398	6.44616e-09	2.71038e-08	8.83435
HLA-DQA1	1.9347	6.71204	5.81534	6.78371e-09	2.84581e-08	8.78473
EIF4G2	1.80616	19.5918	5.80669	7.13907e-09	2.98808e-08	8.7351
GRN	3.00341	27.318	5.79693	7.56151e-09	3.15772e-08	8.67923
HSD17B10	-1.92752	16.2183	-5.79293	7.74151e-09	3.22558e-08	8.65637
CD320	-1.37799	8.60024	-5.76916	8.90041e-09	3.68346e-08	8.52081
EI24	-1.17393	10.9094	-5.76369	9.19026e-09	3.80057e-08	8.48967
SRP9	-2.41545	22.1	-5.75887	9.45343e-09	3.90501e-08	8.46224
ARF4	1.92107	21.6329	5.75156	9.86568e-09	4.06771e-08	8.42077
ABHD11	-1.68693	11.1657	-5.74585	1.02002e-08	4.19155e-08	8.38838
C1orf43	-1.74369	19.3691	-5.72176	1.17372e-08	4.79287e-08	8.25205
LSM4	-1.92984	15.6456	-5.72032	1.1836e-08	4.82966e-08	8.2439
MCL1	1.62423	12.5479	5.70971	1.2588e-08	5.12139e-08	8.18408
YAP1	-1.34012	8.9337	-5.70766	1.27392e-08	5.1791e-08	8.17249
TNFRSF1A	1.33142	12.461	5.67736	1.51807e-08	6.11099e-08	8.00224
CLEC11A	2.90984	9.62208	5.67588	1.53107e-08	6.15858e-08	7.99397
MYC	-1.64741	9.28604	-5.64635	1.81489e-08	7.23207e-08	7.8289
NDUFB1	-1.03066	7.99684	-5.63491	1.93804e-08	7.6923e-08	7.76519
ECEL1	-1.19993	4.07797	-5.6284	2.01168e-08	7.97315e-08	7.729
CCND2	1.35399	5.11964	5.6191	2.1216e-08	8.39076e-08	7.67738
MRPL52	-1.06408	7.42454	-5.59431	2.44401e-08	9.58698e-08	7.54013
PDCD5	-1.55516	10.6122	-5.56992	2.80744e-08	1.09157e-07	7.40567
FOS	5.94152	20.4365	5.55091	3.12663e-08	1.20719e-07	7.30125
BEX2	-1.20381	8.49394	-5.5462	3.21086e-08	1.23841e-07	7.27548
MAPK15	-1.61854	6.32229	-5.54415	3.24838e-08	1.25244e-07	7.26421
DDX5	1.0779	11.4514	5.5367	3.38785e-08	1.30209e-07	7.22346
ZFP36	6.22477	24.0366	5.53664	3.38892e-08	1.30209e-07	7.22315
EIF1	1.8151	21.6265	5.52664	3.58543e-08	1.37375e-07	7.16851
IRF7	1.41796	7.87475	5.51438	3.84152e-08	1.46884e-07	7.10164
CLIP3	1.06573	6.52417	5.51394	3.85104e-08	1.47197e-07	7.09924
PSMB4	-2.28008	26.1761	-5.50509	4.04729e-08	1.54219e-07	7.05106
EID1	1.34313	13.4818	5.50425	4.06627e-08	1.54888e-07	7.04653
RPL34	-3.59284	26.3973	-5.50366	4.07979e-08	1.55296e-07	7.04331
L1CAM	1.10289	4.69346	5.50331	4.08795e-08	1.55553e-07	7.04138
GSTK1	-1.44257	12.1372	-5.48105	4.63056e-08	1.74816e-07	6.9206
P4HA1	1.15535	8.39067	5.46768	4.9893e-08	1.87655e-07	6.84831
NR4A1	1.32739	6.36008	5.43337	6.03788e-08	2.25787e-07	6.66355
SUMO1	-1.16371	13.357	-5.41444	6.70511e-08	2.49053e-07	6.56205
HLA-DQB1	2.3328	8.21914	5.39658	7.39966e-08	2.73017e-07	6.46663
CCNG1	-1.77315	12.024	-5.3883	7.74476e-08	2.85065e-07	6.42251
TSPAN3	-1.46134	11.8234	-5.35663	9.21457e-08	3.3539e-07	6.25434
YWHAH	1.38702	12.8742	5.34357	9.89602e-08	3.59247e-07	6.18531
DAP	1.38461	12.5936	5.32598	1.08923e-07	3.93217e-07	6.09252
PDZK1IP1	-4.10106	13.575	-5.32427	1.09942e-07	3.96249e-07	6.08351
IL13RA1	1.06301	8.9987	5.32056	1.12186e-07	4.03547e-07	6.06397
KRT6A	1.86839	5.72114	5.28304	1.37486e-07	4.91357e-07	5.86732
SFRP1	1.62277	4.53689	5.2792	1.40366e-07	5.01166e-07	5.84727
TRIP6	-1.23248	12.2733	-5.27292	1.45207e-07	5.18283e-07	5.81449
SLC9A3R1	-2.06962	12.9077	-5.26429	1.52123e-07	5.4174e-07	5.76952
PRDX2	-2.79515	21.4001	-5.24415	1.69511e-07	5.99608e-07	5.66492
DMKN	-2.56722	8.23788	-5.23838	1.74841e-07	6.1649e-07	5.635
TAF7	-1.02064	12.0625	-5.21659	1.96467e-07	6.88349e-07	5.52234
APRT	-1.69975	14.0031	-5.20397	2.10146e-07	7.33949e-07	5.45732
EGR1	5.18181	20.7419	5.20087	2.13645e-07	7.44291e-07	5.44137
STMN3	1.05474	5.40876	5.19189	2.24101e-07	7.7949e-07	5.39522
HOXB7	1.21795	6.78059	5.18488	2.3261e-07	8.06799e-07	5.35924
PNOC	3.38707	8.72666	5.1623	2.62183e-07	9.04829e-07	5.24368
CCT7	-1.15228	16.3003	-5.15921	2.66509e-07	9.18325e-07	5.22788
BIK	-1.17079	7.03092	-5.15697	2.69679e-07	9.28669e-07	5.21647
RAMP1	1.07808	6.30513	5.15073	2.78716e-07	9.58596e-07	5.18465
TIMM10	-1.15805	10.3058	-5.14514	2.87065e-07	9.85163e-07	5.15616
RRAS	2.26453	17.2531	5.14485	2.87497e-07	9.8634e-07	5.15471
NUCB1	1.49531	16.2234	5.14264	2.90863e-07	9.9758e-07	5.14348
PMVK	-1.28116	11.7658	-5.13867	2.97021e-07	1.01807e-06	5.12326
HOXB2	1.3736	8.49387	5.13173	3.08066e-07	1.05397e-06	5.08802
DDIT4	1.45818	8.28509	5.12669	3.1635e-07	1.08064e-06	5.06241
EIF4B	-1.31169	13.9565	-5.12471	3.19657e-07	1.09092e-06	5.05238
TMUB1	-1.07418	10.8698	-5.11631	3.3406e-07	1.13797e-06	5.00986
IGSF8	-1.36056	10.7496	-5.11582	3.34923e-07	1.14055e-06	5.00737
PAK1	-1.22207	6.58125	-5.07256	4.19882e-07	1.41592e-06	4.78931
CLDN16	3.86284	10.3656	5.0632	4.40826e-07	1.48247e-06	4.74237
PSME1	-2.44145	25.232	-5.0614	4.44974e-07	1.49551e-06	4.73334
TRMT1	-1.10257	7.80392	-5.05381	4.62855e-07	1.55372e-06	4.69536
ADIPOR1	-1.12136	14.2725	-5.03448	5.11587e-07	1.70642e-06	4.59886
APOA1	-6.86466	18.7184	-5.03056	5.22051e-07	1.74027e-06	4.57935
PTGES3	-1.4034	20.395	-5.02959	5.24674e-07	1.74691e-06	4.57452
MCM3	-1.14817	10.4871	-5.02099	5.48492e-07	1.82237e-06	4.53174
CLDN7	-2.00817	13.8176	-5.02049	5.49906e-07	1.82597e-06	4.52925
TSC22D1	1.22813	9.75779	5.00411	5.98315e-07	1.97839e-06	4.44796
NOTCH3	1.52652	10.0444	4.99648	6.22234e-07	2.05196e-06	4.4102
NDUFB6	-1.15831	9.96814	-4.98487	6.60406e-07	2.17007e-06	4.35285
CXXC5	1.43413	13.9204	4.98438	6.62052e-07	2.17419e-06	4.35045
ANPEP	2.10507	6.1403	4.97654	6.89164e-07	2.25586e-06	4.3118
MRPL37	-1.102	13.1803	-4.96125	7.45152e-07	2.42905e-06	4.23658
IL1R1	1.08647	6.84225	4.96069	7.47273e-07	2.43453e-06	4.23384
EPHX1	-2.85689	20.5779	-4.94442	8.1186e-07	2.6364e-06	4.15404
COX5B	-4.67115	42.3226	-4.93294	8.60617e-07	2.78818e-06	4.0979
TUFM	-1.41795	18.5377	-4.93022	8.72572e-07	2.8236e-06	4.08462
EIF2S3	-1.43584	14.5481	-4.92897	8.78116e-07	2.83987e-06	4.07852
KLK11	-2.23844	10.0602	-4.92194	9.09957e-07	2.93684e-06	4.04425
ELF3	-1.42647	11.6128	-4.91124	9.60586e-07	3.08954e-06	3.99214
EIF4A2	-1.63448	17.3745	-4.91052	9.64077e-07	3.09884e-06	3.98865
CLDN10	-1.74965	6.47433	-4.89326	1.05178e-06	3.36315e-06	3.90489
UBL5	-2.36607	18.108	-4.88245	1.11057e-06	3.54293e-06	3.85257
OLFM2	1.06653	5.02336	4.8704	1.17984e-06	3.752e-06	3.79438
PTX3	1.06174	5.01614	4.86032	1.24099e-06	3.9295e-06	3.7458
RUNX3	1.08143	5.27164	4.8599	1.24363e-06	3.93675e-06	3.74375
LGR5	-1.13633	6.00397	-4.84829	1.31791e-06	4.15997e-06	3.68798
SNCG	-4.15717	17.1466	-4.84508	1.33922e-06	4.22361e-06	3.67256
MTCH1	-1.50234	19.3164	-4.83016	1.44262e-06	4.53033e-06	3.60107
FLOT2	-1.56461	10.7406	-4.82738	1.46277e-06	4.58967e-06	3.58775
UXT	-2.57114	15.7955	-4.81791	1.53327e-06	4.79321e-06	3.54251
FCGRT	1.11982	10.1715	4.81161	1.58198e-06	4.93988e-06	3.51247
ARF5	-1.61144	16.8454	-4.79819	1.69069e-06	5.25411e-06	3.44862
COX5A	-2.58209	23.1076	-4.79751	1.69639e-06	5.27035e-06	3.44538
CTSD	1.43315	12.6906	4.79054	1.75587e-06	5.44597e-06	3.41228
SNRPC	-1.76552	20.1907	-4.77989	1.85063e-06	5.73182e-06	3.3618
LAMC1	1.33424	10.5175	4.76931	1.94968e-06	6.01835e-06	3.31174
PLXNB1	-1.03265	9.53141	-4.7651	1.99045e-06	6.13906e-06	3.29186
CLTA	-1.34204	17.487	-4.75206	2.12206e-06	6.51589e-06	3.2304
NRGN	-1.50371	5.10334	-4.73102	2.35231e-06	7.18299e-06	3.13153
COPS6	-1.02981	12.8197	-4.73052	2.35798e-06	7.19831e-06	3.12922
LAMB2	1.07979	10.6469	4.71592	2.53205e-06	7.69742e-06	3.06088
TIMM8B	-1.53671	12.2963	-4.71006	2.6054e-06	7.90994e-06	3.03349
NENF	-1.47909	13.3241	-4.70919	2.61637e-06	7.93574e-06	3.02945
PLEKHB1	-1.05466	6.34348	-4.69916	2.74703e-06	8.30571e-06	2.98271
UQCRQ	-1.38882	11.7233	-4.69764	2.76743e-06	8.36054e-06	2.97561
CKB	-3.00984	16.6636	-4.69437	2.81164e-06	8.49177e-06	2.96041
PFDN2	-1.42763	16.2955	-4.68791	2.90115e-06	8.75015e-06	2.93036
GAL	-2.49164	3.30733	-4.68141	2.99393e-06	9.00542e-06	2.90017
ODC1	-2.3373	18.2232	-4.678	3.04361e-06	9.14262e-06	2.88439
CCNB1IP1	-1.20525	8.19867	-4.67685	3.06061e-06	9.18738e-06	2.87905
UNC93B1	-1.13719	9.80804	-4.67521	3.08496e-06	9.25154e-06	2.87146
AURKAIP1	-1.27662	15.6042	-4.66903	3.17848e-06	9.52165e-06	2.84283
YIPF2	-1.03321	10.6366	-4.6625	3.28019e-06	9.80509e-06	2.81263
DEGS1	1.24416	10.5709	4.65768	3.35728e-06	1.00139e-05	2.79036
MRPS15	-1.34975	10.7019	-4.6555	3.39268e-06	1.0114e-05	2.78031
YEATS4	-1.59707	6.87786	-4.65343	3.42663e-06	1.02042e-05	2.77077
SLC25A38	-1.09905	9.53034	-4.63944	3.66494e-06	1.08641e-05	2.70634
SERPINB1	-1.07184	8.72647	-4.63809	3.68875e-06	1.09259e-05	2.70013
CCT4	-1.15394	14.803	-4.63514	3.74136e-06	1.10639e-05	2.68656
FIS1	-1.30823	13.5081	-4.63491	3.74543e-06	1.1073e-05	2.68552
COX7C	-2.51723	24.6423	-4.63462	3.75071e-06	1.10857e-05	2.68417
APOL1	2.24332	9.96937	4.63452	3.75246e-06	1.10879e-05	2.68372
UFC1	-1.06522	12.8496	-4.63223	3.79385e-06	1.12012e-05	2.67321
SOX17	-2.50754	20.6083	-4.60516	4.31784e-06	1.26738e-05	2.54929
OAS2	1.35059	7.50906	4.5987	4.45285e-06	1.30458e-05	2.51981
CITED4	-5.35042	22.2101	-4.59374	4.55929e-06	1.33223e-05	2.49719
EYA2	-2.13796	9.64763	-4.58148	4.83251e-06	1.40834e-05	2.44147
ERH	-1.76492	17.9426	-4.57699	4.93672e-06	1.4372e-05	2.42105
SPOCK2	3.03716	12.8309	4.56892	5.129e-06	1.49043e-05	2.38448
SCGB1D1	-5.71686	5.42992	-4.56185	5.30339e-06	1.53707e-05	2.35248
PSAP	4.90099	65.7154	4.54208	5.82158e-06	1.67758e-05	2.26328
MRPS35	-2.05513	12.1973	-4.50785	6.83594e-06	1.95097e-05	2.10968
TMC4	-1.51375	13.065	-4.49567	7.23608e-06	2.05465e-05	2.0553
DEFB1	-6.35237	19.744	-4.47404	8.00236e-06	2.26004e-05	1.9591
STAT1	1.33067	10.0398	4.45879	8.58845e-06	2.41569e-05	1.89158
ATF4	1.21261	17.5126	4.45453	8.75971e-06	2.46136e-05	1.87272
PPIL1	-1.06809	9.21055	-4.45108	8.90038e-06	2.49771e-05	1.85751
NPC2	2.00757	22.1648	4.43845	9.43478e-06	2.63497e-05	1.80182
BTG3	-1.4053	9.53952	-4.43742	9.47986e-06	2.64689e-05	1.79727
SCGB1A1	-1.21664	4.34104	-4.43616	9.53489e-06	2.66158e-05	1.79175
HDLBP	1.14265	12.6614	4.43118	9.7563e-06	2.72064e-05	1.76983
FABP3	-1.2751	5.7125	-4.43094	9.76713e-06	2.72297e-05	1.76877
SEC61A1	1.03659	15.6334	4.42881	9.863e-06	2.74693e-05	1.75944
SNRPG	-1.04403	11.2639	-4.42456	1.00581e-05	2.79704e-05	1.74074
CMTM6	-1.76183	14.363	-4.42303	1.0129e-05	2.81603e-05	1.73405
NR2F6	-2.25388	17.7881	-4.38868	1.18544e-05	3.26034e-05	1.58394
RPS7	-3.62025	32.2308	-4.38328	1.21503e-05	3.33438e-05	1.56043
PHB2	-1.68962	20.9582	-4.37771	1.24625e-05	3.4116e-05	1.53623
MAL	4.39133	15.1171	4.37691	1.25078e-05	3.42315e-05	1.53277
IFI16	1.01583	9.30481	4.33882	1.48666e-05	4.02289e-05	1.36806
RFXANK	-1.06735	10.646	-4.33378	1.52087e-05	4.10744e-05	1.34637
GSN	1.37093	10.8915	4.32692	1.56865e-05	4.22614e-05	1.3169
HMGB2	-1.36707	11.9908	-4.30863	1.70312e-05	4.56505e-05	1.23855
ECHS1	-1.95012	23.8747	-4.29867	1.78089e-05	4.7585e-05	1.19603
HMGA1	-4.31146	47.0338	-4.28374	1.90391e-05	5.06519e-05	1.13243
LCN2	-11.9482	41.0062	-4.26514	2.06839e-05	5.47246e-05	1.05357
ANP32B	-1.18385	18.8854	-4.23599	2.35382e-05	6.18473e-05	0.930588
MRPL3	-1.13158	15.8779	-4.23178	2.39804e-05	6.28747e-05	0.912889
PHLDA3	1.19715	8.5914	4.22275	2.49547e-05	6.53207e-05	0.875022
STX10	-1.12639	9.55386	-4.21794	2.549e-05	6.66431e-05	0.854842
S100P	-1.26531	4.52859	-4.2135	2.59928e-05	6.78932e-05	0.836276
PODXL2	-1.17267	7.43039	-4.19913	2.76867e-05	7.20624e-05	0.776272
SNX3	1.40403	18.7932	4.18567	2.93674e-05	7.61679e-05	0.720277
CXCL10	3.63682	14.5506	4.18543	2.93986e-05	7.62307e-05	0.71927
ATP2B4	1.07642	10.8754	4.17917	3.0214e-05	7.83085e-05	0.693279
KLK6	3.27068	16.3776	4.14932	3.44071e-05	8.85119e-05	0.569879
ITGA3	1.21604	8.61638	4.12384	3.84185e-05	9.82597e-05	0.465227
CKS2	-3.14549	23.4744	-4.12121	3.88565e-05	9.9334e-05	0.454473
DSTN	1.12118	16.7472	4.1153	3.98589e-05	0.000101755	0.430312
C19orf53	-3.06906	28.9304	-4.11314	4.02324e-05	0.000102534	0.421467
CLDN1	2.29679	10.7774	4.08711	4.49891e-05	0.000113853	0.315506
B4GALT5	1.02546	11.7153	4.08082	4.62152e-05	0.000116662	0.29002
ARL6IP1	-1.22403	15.1909	-4.06036	5.04314e-05	0.000126611	0.207295
SSNA1	-1.02489	11.2658	-4.05876	5.07764e-05	0.000127448	0.200836
CLDN6	4.04822	15.9138	4.05304	5.20266e-05	0.000130468	0.177797
BCAT1	2.79028	8.43459	4.04054	5.48592e-05	0.000137198	0.127591
ZFP36L1	1.8678	24.08	3.99955	6.52164e-05	0.000161095	-0.0360841
MRPL34	-1.23087	13.0928	-3.97953	7.09232e-05	0.000174568	-0.115417
TRAM1	1.55481	17.6371	3.97675	7.17499e-05	0.000176367	-0.126374
SCNN1A	-1.66224	17.0401	-3.96033	7.68377e-05	0.000188162	-0.19113
GSTP1	-4.93628	68.4828	-3.95852	7.74179e-05	0.000189415	-0.19824
RAD23A	-1.26128	14.8653	-3.9361	8.4967e-05	0.000206974	-0.286141
CDR2L	1.47222	10.143	3.93583	8.50622e-05	0.000207155	-0.287198
CUTA	-1.78296	25.1903	-3.90659	9.59703e-05	0.000231678	-0.401109
CEL	-2.73464	5.27702	-3.90265	9.75382e-05	0.000235207	-0.416402
PRDX1	-1.71237	25.0546	-3.90152	9.79898e-05	0.000236244	-0.420762
APH1A	-1.21406	15.4277	-3.89379	0.000101149	0.000243382	-0.450697
RAB25	-2.25016	12.7371	-3.89064	0.000102464	0.000246385	-0.462882
ERGIC3	-1.14529	15.921	-3.86944	0.000111739	0.000267466	-0.544606
NDUFB7	-6.02423	52.5662	-3.82904	0.000131653	0.000311559	-0.699152
CLDN4	-1.92666	21.0778	-3.81994	0.00013658	0.00032239	-0.733748
UBC	1.17318	25.4692	3.81608	0.000138719	0.00032716	-0.748381
SCAND1	-1.06931	11.9721	-3.79482	0.000151089	0.000354143	-0.828775
BANF1	-1.99645	31.5334	-3.78788	0.000155349	0.000363435	-0.854936
FAU	-3.18358	39.7693	-3.76485	0.000170302	0.000395819	-0.941357
CPXM1	2.0951	12.2837	3.75725	0.000175531	0.000407373	-0.969786
COX7A2	-1.86194	19.5481	-3.75061	0.00018022	0.000417379	-0.994562
UQCRFS1	-1.93121	14.0874	-3.73289	0.000193316	0.00044482	-1.06046
POLDIP2	-1.11421	10.7446	-3.72629	0.00019842	0.000455617	-1.08494
PSENEN	-1.00021	10.7202	-3.71906	0.000204153	0.000468293	-1.11168
SUSD2	1.22053	7.6417	3.70035	0.000219727	0.00050121	-1.18069
NDUFA8	-1.11235	14.9725	-3.6866	0.000231877	0.000526535	-1.23118
PRSS8	-1.30267	12.0634	-3.66309	0.000254122	0.000572345	-1.31708
S100A2	2.30118	8.38314	3.6366	0.000281569	0.000629035	-1.41317
NDUFB4	-1.31325	18.6263	-3.63006	0.000288774	0.00064448	-1.43683
FOLR1	-6.86678	44.9094	-3.61	0.00031192	0.000691253	-1.509
DNAJA1	-1.13072	18.545	-3.60943	0.000312611	0.000692644	-1.51107
GRB7	-1.27446	10.1581	-3.60428	0.000318844	0.000705182	-1.52954
KCTD12	1.13685	10.1827	3.59099	0.000335471	0.000739146	-1.57709
MAGED1	1.05464	13.0197	3.5906	0.00033596	0.000740044	-1.57845
C3	6.19403	42.3533	3.59018	0.000336505	0.00074098	-1.57997
AP2M1	1.40619	23.6543	3.58753	0.000339921	0.000747461	-1.58941
CDC42EP5	1.21604	9.49434	3.56887	0.00036495	0.000799002	-1.65583
VDAC2	-1.05508	15.0601	-3.55103	0.000390475	0.000850506	-1.71898
SOX12	-1.03254	9.5702	-3.54323	0.000402151	0.000874557	-1.7465
NTS	-2.09606	4.20928	-3.51356	0.000449618	0.000972238	-1.85062
VASN	1.19159	12.17	3.49092	0.000489292	0.00105083	-1.92947
CALML5	2.46104	4.83398	3.4712	0.000526503	0.00112268	-1.99776
HDGF	-1.64709	33.8946	-3.44437	0.00058137	0.00123349	-2.09005
JUNB	3.49403	31.5056	3.42565	0.000622764	0.00131525	-2.15403
RPS29	-1.27177	16.7431	-3.4233	0.000628148	0.00132537	-2.16204
PEA15	2.21153	36.5061	3.42214	0.000630809	0.00133045	-2.16597
PLD3	2.42243	16.3241	3.41963	0.000636631	0.00134146	-2.17451
TMEM14C	-1.58898	23.8605	-3.40565	0.000669999	0.00140641	-2.22199
SNRPD2	-2.16985	27.5467	-3.39724	0.000690827	0.00144738	-2.25043
ATP6V0E1	1.35409	22.615	3.39021	0.00070872	0.00148178	-2.27419
MRPL51	-1.09819	16.7871	-3.35138	0.000815488	0.0016862	-2.40441
CDC20	-1.24553	12.463	-3.34712	0.000828054	0.0017109	-2.41859
NFIX	1.05349	12.4001	3.34132	0.000845481	0.0017456	-2.4379
PDIA4	-1.6645	21.3187	-3.34052	0.000847922	0.00174912	-2.44057
SLC40A1	-2.04625	12.701	-3.32252	0.000904305	0.00185941	-2.50023
JUN	1.78387	18.3589	3.31951	0.00091408	0.00187741	-2.51019
NDUFB10	-1.11598	17.5339	-3.31933	0.000914675	0.00187829	-2.51079
LGALS3	-1.79189	18.3299	-3.31173	0.00093978	0.00192555	-2.53586
SHKBP1	1.10279	9.0849	3.30407	0.000965701	0.0019739	-2.56105
GLO1	-1.32023	18.5225	-3.30365	0.000967141	0.00197648	-2.56243
TIMM17B	-1.22933	9.92246	-3.28988	0.00101553	0.00206697	-2.60761
SLC25A1	-1.01151	12.9628	-3.27101	0.0010855	0.00219443	-2.66923
VWA1	1.10126	10.215	3.26825	0.00109611	0.00221426	-2.67822
ALKBH7	-1.47307	16.4943	-3.23976	0.00121122	0.00242552	-2.77047
KCNK15	-1.34338	10.8482	-3.23708	0.0012226	0.00244698	-2.7791
PGRMC1	-1.24048	18.455	-3.23092	0.00124919	0.00249522	-2.79896
CCND1	1.34123	10.1913	3.21962	0.00129927	0.00258266	-2.83523
PHLDA2	1.20059	7.96674	3.21447	0.0013227	0.00262403	-2.85171
CD81	1.55509	22.4567	3.20134	0.00138425	0.00273582	-2.89364
YWHAE	-2.01096	30.1748	-3.20101	0.00138582	0.00273747	-2.89469
PRKCSH	-1.58178	22.0541	-3.20079	0.00138689	0.0027391	-2.89541
ALPL	-1.65117	11.5881	-3.19735	0.00140343	0.00276879	-2.90633
GNB2	-1.10829	22.2581	-3.17312	0.00152553	0.00299683	-2.98317
MDK	-7.18022	70.8435	-3.169	0.00154725	0.00303574	-2.99619
FKBP8	-1.51181	25.2112	-3.15822	0.00160541	0.00314204	-3.03014
MAGED2	-1.31076	18.9192	-3.14994	0.00165139	0.00322346	-3.05611
HSP90AB1	-4.07562	84.8625	-3.1464	0.00167148	0.00325754	-3.06723
THRSP	1.50063	3.98971	3.14311	0.00169031	0.00329014	-3.07754
RPL36	-3.92538	47.8197	-3.14137	0.0017003	0.00330726	-3.08295
BSG	-1.88005	31.0713	-3.13976	0.00170967	0.00332374	-3.088
MLF2	-1.14842	21.905	-3.12423	0.00180219	0.00349008	-3.13643
CFL1	1.33418	31.678	3.10602	0.00191649	0.00368946	-3.1929
CLDN3	-5.89934	86.5855	-3.09729	0.00197363	0.00379098	-3.21986
RPLP0	-6.34398	105.88	-2.99832	0.00274019	0.00514524	-3.52022
LDHA	2.78744	33.0766	2.98955	0.00281981	0.00528218	-3.54636
IFITM2	2.48838	31.509	2.9891	0.00282394	0.00528903	-3.5477
GNAS	1.26361	24.1485	2.98341	0.00287681	0.00537802	-3.56463
ST14	-1.16319	16.3718	-2.97982	0.00291062	0.00543756	-3.57529
VAMP8	-1.63878	27.6719	-2.96148	0.0030891	0.00574864	-3.62955
RPL27A	-2.66866	35.9789	-2.95769	0.00312719	0.00581659	-3.64072
RPL6	-2.11402	40.5922	-2.93891	0.00332245	0.00615284	-3.69588
NDUFA1	-3.53242	51.9975	-2.93311	0.00338495	0.00625916	-3.71284
PRDX5	-2.52285	49.1496	-2.90959	0.00364941	0.00669776	-3.78126
DHCR24	-1.67916	20.2441	-2.87342	0.00409322	0.00743206	-3.88546
CYC1	-2.19033	30.1703	-2.86434	0.004212	0.00763269	-3.9114
CCNI	1.03913	23.8509	2.85736	0.00430543	0.00778668	-3.93129
UCP2	-2.70889	34.3371	-2.85125	0.00438875	0.00791795	-3.94865
RPL15	-2.30732	43.9555	-2.8429	0.00450507	0.00811323	-3.97235
SNRPB	-2.02175	30.942	-2.83909	0.00455911	0.00819987	-3.98314
IFIT3	1.21885	10.3339	2.83354	0.00463875	0.00833227	-3.99882
SLC25A5	-1.69569	32.9309	-2.79936	0.00515787	0.00919154	-4.09473
LAPTM4A	1.90552	43.6014	2.79764	0.00518525	0.00923373	-4.09951
KDELR1	1.20589	27.1397	2.75588	0.00589381	0.0103924	-4.21504
RPL24	-3.08582	53.8775	-2.73603	0.00626037	0.0109705	-4.26936
SST	-16.4751	42.075	-2.72242	0.00652337	0.0113881	-4.30637
CD63	1.62546	37.0038	2.7065	0.00684374	0.0119135	-4.34945
RPL38	-2.18836	37.1329	-2.70476	0.00687961	0.011974	-4.35414
SF3B5	-1.29236	23.6582	-2.67627	0.00749099	0.0129303	-4.43052
RPS25	-5.9575	87.4237	-2.66619	0.00771869	0.0132839	-4.45735
ECH1	-1.03636	12.5612	-2.66302	0.00779157	0.0133947	-4.46577
SPINT1	-1.32025	19.04	-2.65106	0.00807217	0.0138513	-4.49744
RPS8	-6.18823	103.896	-2.63606	0.00843675	0.0144276	-4.53694
CCL20	-1.20411	4.6836	-2.63003	0.0085877	0.0146501	-4.55279
DOK5	-1.04657	8.87654	-2.62659	0.00867469	0.0147887	-4.5618
TFPI2	1.5279	5.48764	2.6026	0.009304	0.0157982	-4.62431
BST2	-6.35912	69.4959	-2.58615	0.00975889	0.0165325	-4.66685
C9orf16	-1.26567	20.744	-2.56579	0.0103491	0.017431	-4.71912
COX8A	-2.43705	43.4084	-2.56332	0.010423	0.0175474	-4.72545
FTL	23.3783	456.552	2.53026	0.0114559	0.0190914	-4.80937
RPL37	-1.84916	32.7293	-2.52325	0.0116863	0.0194344	-4.82703
CYBA	-1.39492	20.3428	-2.51277	0.0120383	0.0199838	-4.85334
APP	1.18606	20.8963	2.50968	0.0121437	0.0201405	-4.86106
ATN1	-1.2462	20.9641	-2.50059	0.0124592	0.0206267	-4.88377
UCHL1	1.96006	13.6346	2.49532	0.0126455	0.0208881	-4.8969
RPL37A	-3.10792	51.1824	-2.47419	0.0134166	0.0220498	-4.94923
ZFP36L2	1.25095	19.211	2.45164	0.0142855	0.023308	-5.00461
B2M	3.43247	56.8808	2.44346	0.0146125	0.0237959	-5.02456
MSX1	-1.10972	6.12966	-2.44178	0.0146804	0.0238925	-5.02864
KRT5	1.21476	7.21787	2.42837	0.0152337	0.0247128	-5.06122
UBA52	-1.93052	39.5866	-2.40366	0.0163009	0.0263167	-5.12075
AQP5	-1.45945	10.1877	-2.35004	0.018845	0.0300421	-5.24782
MAL2	-1.48951	22.5036	-2.33218	0.0197663	0.0314068	-5.28951
PTMA	-1.96107	70.8905	-2.33205	0.0197732	0.0314132	-5.28981
RPL39	-1.82539	33.1084	-2.32663	0.0200606	0.0318149	-5.3024
TPI1	-2.15711	51.5316	-2.32444	0.020178	0.0319873	-5.30749
PLTP	1.48076	22.6532	2.30506	0.0212409	0.0335232	-5.35222
KRT18	-2.26672	40.7652	-2.29301	0.021926	0.0345404	-5.37985
SCGB2A1	-13.8566	36.7529	-2.28572	0.0223497	0.0351478	-5.39649
PSMC4	1.04439	14.3017	2.26676	0.0234862	0.036752	-5.43955
RPLP2	-7.09874	113.007	-2.25539	0.0241911	0.0377536	-5.46519
RPL12	-4.09687	88.401	-2.24612	0.0247792	0.0385734	-5.48599
OBP2A	-1.23335	6.47161	-2.23119	0.0257524	0.0398917	-5.51931
VTCN1	-2.0766	12.6813	-2.22922	0.0258834	0.0400609	-5.5237
LAPTM4B	2.09872	41.5513	2.2264	0.0260721	0.0403134	-5.52997
NDUFB11	-2.10938	33.0183	-2.2207	0.0264566	0.0408452	-5.54262
RPS9	-1.70655	42.3176	-2.18702	0.0288289	0.0441684	-5.61664
WFDC2	-14.8624	176.529	-2.14846	0.0317684	0.0482308	-5.70003
KRT7	1.54511	23.5693	2.14627	0.0319429	0.0484624	-5.70472
