# Supplementary material for: Machine learning‐derived identification of prognostic signature for improving prognosis and drug response in patients with ovarian cancer
Source: J Cell Mol Med. 2023 Nov 23;28(1):e18021. doi: 10.1111/jcmm.18021 (PMC10805490; doi:10.1111/jcmm.18021)
Supplement: Supplementary file 11 — Supplementary Table 5: The prognostic genes in the clusters. [file JCMM-28-e18021-s009.xlsx]

## Sheet: Sheet1
Supplementary table 5: The prognostic genes in the clusters.
id	HR	HR.95L	HR.95H	pvalue
SFRP2	1.00884	1.00668	1.01101	9.34088e-16
FAP	1.1021	1.07155	1.13352	1.21788e-11
COL11A1	1.04447	1.03309	1.05598	7.04423e-15
POSTN	1.01678	1.01144	1.02215	5.80117e-10
COL5A2	1.0242	1.0178	1.03064	7.48735e-14
CTSK	1.04226	1.0289	1.05581	3.28311e-10
ASPN	1.06105	1.04216	1.08029	1.01197e-10
COL8A1	1.05244	1.03668	1.06845	3.21314e-11
TIMP3	1.00982	1.00701	1.01263	5.88194e-12
CRISPLD2	1.06648	1.04699	1.08634	7.94768e-12
COL10A1	1.03569	1.02641	1.04506	2.25715e-14
CCDC80	1.04675	1.03273	1.06096	3.15391e-11
LUM	1.00509	1.00337	1.00681	5.88263e-09
CTHRC1	1.01246	1.0086	1.01635	2.24531e-10
SERPINF1	1.01154	1.00644	1.01666	8.55762e-06
GREM1	1.09339	1.05485	1.13333	1.07558e-06
FBN1	1.08455	1.05729	1.11252	4.15259e-10
EPYC	1.02147	1.01442	1.02856	1.78217e-09
PLAU	1.01867	1.011	1.0264	1.61188e-06
COL5A1	1.01309	1.00888	1.01732	9.7028e-10
INHBA	1.05502	1.03254	1.07799	1.0965e-06
ADAM12	1.06329	1.03243	1.09507	4.43455e-05
ITGBL1	1.13037	1.07721	1.18614	6.1533e-07
SULF1	1.01574	1.00872	1.02281	1.01953e-05
OLFML2B	1.03039	1.01744	1.04352	3.54043e-06
CXCL14	1.0116	1.00643	1.0168	1.03735e-05
LOXL1	1.03147	1.01983	1.04325	8.87698e-08
NUAK1	1.13543	1.09775	1.1744	1.6265e-13
EDNRA	1.11736	1.08304	1.15276	3.12337e-12
AEBP1	1.00766	1.00505	1.01027	8.0153e-09
MMP2	1.00747	1.00379	1.01115	6.53411e-05
ALPK2	1.09485	1.06096	1.12983	1.62671e-08
COPZ2	1.06406	1.03502	1.09392	1.09697e-05
ITGA11	1.06615	1.0405	1.09243	2.53591e-07
GJB2	1.02843	1.01853	1.03842	1.33275e-08
RAB31	1.03891	1.02003	1.05813	4.51917e-05
ANTXR1	1.03118	1.02127	1.0412	4.7376e-10
FN1	1.00466	1.00275	1.00657	1.61583e-06
COLEC12	1.08069	1.04346	1.11925	1.43516e-05
LOX	1.04597	1.03058	1.06158	2.77463e-09
ACTA2	1.01188	1.00648	1.0173	1.50511e-05
MMP11	1.00546	1.00295	1.00797	1.90722e-05
DCN	1.01702	1.01124	1.02284	6.49738e-09
PDLIM3	1.10137	1.06637	1.13752	4.63434e-09
ADAMTS2	1.08958	1.05905	1.12099	3.28817e-09
DPT	1.08813	1.04318	1.13502	8.70981e-05
C1QTNF3	1.14127	1.10387	1.17994	7.64816e-15
GLT8D2	1.10248	1.06911	1.1369	4.93087e-10
HSD17B6	1.11751	1.06583	1.17169	4.23748e-06
CXCL12	1.02888	1.01924	1.03861	3.08137e-09
ECM1	1.02233	1.00773	1.03714	0.00262414
MOXD1	1.02309	1.00953	1.03683	0.000797689
TGFB3	1.10225	1.06344	1.14248	1.02037e-07
OLFML3	1.02232	1.01322	1.03149	1.28924e-06
TMEM158	1.02	1.0089	1.03121	0.000387463
THBS1	1.01857	1.01145	1.02573	2.73994e-07
SFRP4	1.01191	1.00735	1.01649	2.75999e-07
PDPN	1.05033	1.03325	1.0677	4.3862e-09
FZD1	1.06524	1.03599	1.09532	8.66096e-06
RGS16	1.03129	1.01756	1.0452	6.60192e-06
PRRX1	1.04193	1.0253	1.05882	5.60029e-07
TNFAIP6	1.10913	1.07217	1.14737	2.10873e-09
CDH11	1.05752	1.03235	1.0833	5.36707e-06
SNAI2	1.07379	1.04476	1.10362	3.54127e-07
PCOLCE	1.01113	1.00615	1.01614	1.10433e-05
COMP	1.0055	1.00343	1.00758	1.84535e-07
IGFL2	1.06321	1.03218	1.09518	5.00833e-05
ITGA5	1.03786	1.01743	1.0587	0.000248801
CALD1	1.03361	1.02352	1.0438	3.98257e-11
VCAM1	1.02255	1.00174	1.04378	0.0335225
MAFB	1.03228	1.02036	1.04435	8.33036e-08
NBL1	1.01523	1.00859	1.02191	6.24107e-06
GFPT2	1.09098	1.05333	1.12997	1.17472e-06
MXRA5	1.01688	1.0092	1.02461	1.48974e-05
LRRC15	1.03572	1.01513	1.05673	0.000614586
KCNE4	1.07533	1.02877	1.12399	0.00130103
SLC12A8	1.0738	1.03765	1.11122	4.59575e-05
TGFBI	1.01174	1.00438	1.01915	0.00172223
PALLD	1.04823	1.02719	1.0697	5.28471e-06
CD248	1.02165	1.01071	1.03271	9.66521e-05
COL12A1	1.02974	1.02	1.03957	1.48835e-09
CCL11	1.02935	1.00879	1.05033	0.00496057
TAGLN	1.01479	1.00778	1.02185	3.31608e-05
PODN	1.05623	1.03078	1.0823	1.10251e-05
TGFB1I1	1.05498	1.02974	1.08084	1.4804e-05
ANGPTL2	1.04027	1.02425	1.05654	6.1752e-07
MSC	1.04504	1.01295	1.07814	0.00562728
OMD	1.07013	1.03508	1.10636	6.62629e-05
MATN3	1.13932	1.09113	1.18963	3.31398e-09
LOXL2	1.04545	1.02444	1.0669	1.78064e-05
PMP22	1.0693	1.02989	1.11022	0.000470776
COL8A2	1.05008	1.03032	1.07023	4.64784e-07
FSTL1	1.02751	1.01793	1.03718	1.37446e-08
SCG2	1.07672	1.04148	1.11315	1.33694e-05
NEXN	1.10235	1.05216	1.15494	4.16378e-05
CAVIN1	1.01649	1.00991	1.02311	8.05877e-07
CILP2	1.06551	1.04633	1.08504	7.47018e-12
PTGIS	1.02475	1.01182	1.03784	0.000160131
MXRA8	1.01531	1.01073	1.0199	4.37758e-11
CYP1B1	1.02422	1.00957	1.03908	0.00112915
IGF1	1.10451	1.05748	1.15365	7.5821e-06
CMTM3	1.04063	1.02077	1.06088	5.09802e-05
PDGFRB	1.041	1.0258	1.05644	8.70506e-08
ACTG2	1.03407	1.01823	1.05015	2.09198e-05
COLEC11	0.964775	0.949294	0.980508	1.39251e-05
AXL	1.07191	1.04691	1.0975	8.05067e-09
AOC3	1.06475	1.02383	1.1073	0.00170023
ADAMTS12	1.06906	1.02786	1.1119	0.000866293
RCN3	1.0164	1.01015	1.02268	2.30869e-07
AQP1	1.01869	1.00203	1.03563	0.0277361
COL6A3	1.01704	1.00921	1.02493	1.84315e-05
LAMA4	1.07321	1.03023	1.11799	0.000704496
MARCKS	1.02505	1.01648	1.03369	7.62346e-09
PDGFRL	1.03468	1.01348	1.05632	0.0012468
MMP13	1.02074	1.00764	1.03401	0.00183434
SRPX	1.04046	1.01898	1.06239	0.000194284
COL3A1	1.00219	1.00122	1.00316	9.49179e-06
MMP19	1.07863	1.03815	1.12069	0.000105194
GEM	1.06138	1.0277	1.09616	0.000294163
COL1A2	1.00264	1.00126	1.00402	0.000180381
MFAP5	1.01451	1.00791	1.02115	1.50624e-05
HTRA3	1.0311	1.01519	1.04726	0.000113054
GRP	1.04225	1.0268	1.05793	5.65381e-08
MMP14	1.01043	1.00569	1.01519	1.52149e-05
SPHK1	1.09025	1.04722	1.13505	2.60068e-05
NNMT	1.00634	1.00199	1.01071	0.00425253
CCN1	1.00876	1.00477	1.01277	1.64444e-05
MFAP4	1.01159	1.00862	1.01458	1.73789e-14
COL5A3	1.04625	1.01882	1.07441	0.000850335
COL6A2	1.00366	1.00096	1.00637	0.00790865
SPOCK1	1.0307	1.00892	1.05295	0.00552131
COL4A1	1.01445	1.00216	1.02689	0.0210115
ITGB5	1.02815	1.01896	1.03742	1.36348e-09
CNN1	1.03256	1.01728	1.04808	2.54791e-05
FILIP1L	1.0663	1.03847	1.09488	1.95589e-06
GAS1	1.01393	1.00793	1.01996	4.82916e-06
P3H1	1.06262	1.03756	1.08828	6.10693e-07
LAMB1	1.08747	1.0514	1.12479	1.10705e-06
THY1	1.01525	1.00724	1.02332	0.000179155
GPNMB	1.00846	1.00215	1.01481	0.00856282
ACSL1	1.03536	1.00155	1.0703	0.0402232
ROR2	1.07528	1.04595	1.10544	2.69715e-07
SPARC	1.00182	1.00071	1.00293	0.00129051
MFAP2	1.01918	1.01394	1.02445	5.26333e-13
TNFSF4	1.08012	1.04711	1.11418	1.13842e-06
COL16A1	1.07575	1.04613	1.10621	2.95589e-07
DAB2	1.0405	1.00561	1.07659	0.0225173
TUBB6	1.05353	1.0356	1.07176	2.599e-09
F2R	1.03074	1.00875	1.0532	0.00592128
BASP1	1.01701	1.00856	1.02554	7.46864e-05
TPM1	1.07592	1.04478	1.10798	1.04177e-06
TSPAN8	0.963491	0.943436	0.983972	0.000529175
TMEM119	1.04316	1.02234	1.0644	3.97508e-05
STAR	0.951404	0.92459	0.978995	0.000636858
ELN	1.02534	1.01404	1.03677	9.6793e-06
CILP	1.0368	1.0197	1.05418	2.05134e-05
FOXL2	0.948151	0.920583	0.976544	0.000405382
COL4A2	1.01475	1.0026	1.02706	0.0171862
GADD45B	1.01951	1.00773	1.03142	0.0011202
LTBP2	1.01583	1.00514	1.02664	0.00363152
NID2	1.0659	1.03417	1.0986	3.47885e-05
EMILIN1	1.00939	1.00278	1.01604	0.00527868
FSTL3	1.0687	1.03974	1.09846	2.12705e-06
KLHDC8A	0.96909	0.954852	0.983541	3.21637e-05
RGS2	1.02103	1.00623	1.03605	0.00521751
SDC1	1.01269	1.00594	1.01949	0.000217837
DPYSL3	1.0084	1.00271	1.01412	0.00374115
PDGFD	1.09539	1.06168	1.13017	1.10733e-08
GJA1	1.00832	1.00196	1.01472	0.0102973
RARRES2	1.00739	1.00417	1.01062	6.56205e-06
SEMA3C	1.04525	1.0219	1.06913	0.000122906
LIMA1	1.04511	1.01045	1.08095	0.0103388
ACTN1	1.01863	1.00557	1.03186	0.00504709
LXN	1.02659	1.01253	1.04085	0.000192802
TIMP2	1.01369	1.00686	1.02057	8.17419e-05
ISLR	1.00397	1.00172	1.00623	0.000541439
SFXN3	1.05001	1.01546	1.08574	0.00425691
RGS4	1.03556	1.00181	1.07045	0.0387264
MRC2	1.01484	1.00288	1.02694	0.0148501
KLF2	1.0153	1.00276	1.02799	0.0165949
MAP4K4	1.09176	1.05843	1.12615	2.87351e-08
SH3PXD2A	1.055	1.025	1.08588	0.000275541
CLIC4	1.02649	1.01672	1.03636	8.43425e-08
SMOC2	1.03033	1.01465	1.04626	0.000134146
ITGB1	1.05712	1.03833	1.07625	1.26732e-09
UNC5B	1.01262	1.00214	1.02321	0.0181668
PLXDC2	1.07507	1.03889	1.11251	3.40146e-05
OLR1	1.0455	1.01449	1.07745	0.00376873
PLS3	1.03393	1.01969	1.04838	2.44068e-06
TPM2	1.00881	1.00435	1.01329	0.000105207
GFRA1	1.02141	1.00927	1.03369	0.000513413
CD2	0.955755	0.933853	0.978171	0.000130286
ID3	1.00973	1.00344	1.01607	0.0024103
TUBB2A	1.09315	1.06403	1.12306	1.00991e-10
GATA4	0.958028	0.932532	0.984222	0.00183593
KDELR3	1.0211	1.01036	1.03194	0.000107559
COL1A1	1.00073	1.00024	1.00122	0.00351385
LRP1	1.02646	1.01261	1.0405	0.000164892
SPARCL1	1.01552	1.00871	1.02237	7.29733e-06
CORO1C	1.07113	1.04077	1.10238	2.82463e-06
HOXA5	1.0374	1.021	1.05405	6.24251e-06
VSIG4	1.01725	1.0077	1.0269	0.000380588
STK17B	1.03264	1.00307	1.06308	0.0302269
CALU	1.0195	1.00862	1.03051	0.000419215
SLC2A3	1.02539	1.00661	1.04453	0.00785945
PDLIM7	1.01881	1.00838	1.02934	0.000386758
EHD2	1.02046	1.00979	1.03124	0.000158263
SULF2	1.01896	1.00224	1.03595	0.0260392
MGP	1.00443	1.00069	1.00818	0.0202177
ZNF521	1.07844	1.05187	1.10567	2.96239e-09
RAI14	1.06324	1.04268	1.0842	7.50261e-10
MYH9	1.00643	1.00129	1.0116	0.0142275
RTN4	1.04005	1.02443	1.05592	3.67865e-07
EFEMP2	1.0294	1.01582	1.04316	1.90053e-05
ELK3	1.04102	1.01466	1.06807	0.00212413
EGR2	1.03143	1.01002	1.05331	0.00384203
SLC39A13	1.0516	1.0238	1.08016	0.000233249
PLXND1	1.03515	1.01748	1.05313	8.42102e-05
FOSL2	1.02324	1.01394	1.03263	8.22373e-07
PLK2	1.02114	1.00434	1.03822	0.013453
KLF6	1.01367	1.00546	1.02194	0.00106295
EMP1	1.02838	1.01622	1.04068	3.99684e-06
ARHGDIB	0.990279	0.98299	0.997622	0.00955525
CPE	1.01484	1.00887	1.02085	1.01319e-06
HTRA1	1.00631	1.00214	1.01049	0.00297791
FLNC	1.06296	1.04183	1.08451	2.50029e-09
TEKT2	0.945415	0.927473	0.963704	9.35883e-09
RSPO3	1.04046	1.0175	1.06394	0.000495045
ITGB2	0.983614	0.969143	0.998301	0.0289019
TPBG	1.01625	1.00203	1.03068	0.0249673
FMO2	1.03769	1.01287	1.06312	0.0027462
COX7A1	1.02034	1.00011	1.04097	0.0487919
ALDH1B1	1.02236	1.00294	1.04216	0.0238285
LGMN	1.01241	1.00176	1.02317	0.0222853
LRRC17	1.04268	1.02667	1.05893	1.18805e-07
OSR2	1.06343	1.03792	1.08956	6.88145e-07
PLOD2	1.02676	1.01216	1.04157	0.000301488
EGFL6	1.01919	1.00695	1.03159	0.00205098
CNN3	1.01056	1.00391	1.01725	0.00181086
CCL5	0.983587	0.976936	0.990284	1.75294e-06
FSCN1	1.01197	1.00614	1.01784	5.39229e-05
C1orf198	1.03739	1.02299	1.052	2.67138e-07
FZD7	1.01979	1.00912	1.03056	0.00025863
SMPD1	1.02948	1.00414	1.05546	0.0223191
ELK1	0.983926	0.972479	0.995507	0.00664322
SHC1	1.02447	1.0082	1.041	0.00307998
SYDE1	1.05153	1.02535	1.07839	9.41383e-05
FAM20C	1.02002	1.00671	1.03351	0.00309826
GREB1	0.957639	0.938658	0.977004	2.25899e-05
ROPN1L	0.944889	0.926935	0.96319	6.96793e-09
APOD	1.01693	1.00179	1.03229	0.0282266
FOXJ1	0.985119	0.980567	0.989693	2.23209e-10
PPIC	1.04238	1.02144	1.06376	6.13567e-05
ELMO3	0.970647	0.953202	0.988411	0.00128339
PROK1	0.972197	0.950885	0.993987	0.0126572
GPC1	1.02996	1.01783	1.04223	1.03821e-06
NDN	1.01311	1.00131	1.02504	0.0292899
CKAP4	1.00843	1.00074	1.01617	0.0315713
TMEM45B	0.963356	0.94106	0.986181	0.00177986
SPDEF	0.980593	0.973912	0.987319	1.92262e-08
ISOC1	0.968885	0.953069	0.984964	0.000167165
CAPG	1.01107	1.00516	1.01701	0.00022961
RBBP7	0.978033	0.964244	0.99202	0.00217042
ACTR1A	1.03633	1.01596	1.05711	0.000426006
MYH10	1.02035	1.00746	1.03341	0.00189848
MYADM	1.01088	1.00286	1.01897	0.00774828
FOXA2	0.934945	0.91639	0.953877	4.80826e-11
C9orf116	0.942579	0.924504	0.961007	2.14947e-09
RAC2	0.964462	0.948927	0.98025	1.25586e-05
CTNNAL1	0.968958	0.949019	0.989315	0.00295226
SKIL	1.05999	1.03839	1.08204	2.92289e-08
CCL2	0.992912	0.986171	0.9997	0.0407214
RBBP8	0.968938	0.951837	0.986347	0.000514518
C20orf85	0.991416	0.987989	0.994855	1.06378e-06
PRSS23	1.01708	1.00426	1.03005	0.00885783
TMEM125	0.985922	0.972236	0.9998	0.0468178
CORO1A	0.977273	0.958489	0.996424	0.0202489
KLF10	1.01911	1.00582	1.03258	0.00470341
DES	1.01313	1.0015	1.02489	0.026854
CXCL13	0.966015	0.952208	0.980022	2.50714e-06
CXCL9	0.98714	0.981774	0.992537	3.26771e-06
NKG7	0.975578	0.96396	0.987336	5.23091e-05
ZMYND10	0.9504	0.934788	0.966272	1.74488e-09
NOB1	0.973852	0.958689	0.989255	0.0009356
MMP9	0.993845	0.989001	0.998713	0.0132591
CETN2	0.975402	0.967994	0.982866	1.51996e-10
NDP	0.964646	0.948326	0.981247	3.5581e-05
IGFBP6	1.01277	1.00416	1.02144	0.00356366
MAOB	0.977027	0.962859	0.991403	0.00181751
TRIM22	0.971575	0.95234	0.991199	0.00470768
LYZ	0.99346	0.989412	0.997525	0.00163712
LIX1	1.02113	1.01236	1.02998	2.00265e-06
PTGDS	1.01496	1.00617	1.02383	0.000817371
VCL	1.01837	1.00525	1.03165	0.00592865
VAT1	1.01384	1.0047	1.02306	0.00293324
PTK7	1.02152	1.00985	1.03333	0.000282542
PPFIBP1	1.03255	1.02057	1.04466	7.3287e-08
GNAI2	0.990392	0.981059	0.999813	0.0456396
OLFML2A	1.02292	1.0037	1.04251	0.0192131
ERRFI1	1.02503	1.01348	1.03672	1.90592e-05
FBLN5	1.02294	1.01128	1.03474	0.000105807
MPZL1	1.02006	1.00146	1.03902	0.0344317
PKP2	0.984108	0.969632	0.998799	0.034103
WNT11	1.0174	1.01074	1.02411	2.67822e-07
ALOX5	0.971333	0.952492	0.990546	0.00360931
ID1	1.00793	1.00355	1.01232	0.000372185
SKI	1.02631	1.01367	1.03912	4.02296e-05
TFF2	0.976818	0.962341	0.991513	0.00207814
TMEM47	1.04105	1.02081	1.0617	5.92622e-05
ITGAV	1.02473	1.00886	1.04085	0.00215812
HSPG2	1.01435	1.00343	1.02539	0.00987155
DYRK2	1.03409	1.01725	1.05122	6.33035e-05
ID4	0.994776	0.9909	0.998667	0.00854627
C9orf24	0.981574	0.974572	0.988626	3.54636e-07
CD4	0.985238	0.970782	0.99991	0.0486277
RBP1	0.99307	0.98691	0.999269	0.0285087
GMPR	0.977419	0.971458	0.983417	2.528e-13
RAB32	1.01316	1.00374	1.02267	0.00611112
IL32	0.992311	0.985506	0.999162	0.0278975
FBXO21	0.988579	0.980812	0.996408	0.00431438
RGS19	1.03585	1.0162	1.05588	0.000313359
SUSD3	0.99333	0.987574	0.99912	0.0240249
CRYAB	1.00959	1.00506	1.01414	3.21244e-05
TSPAN6	0.974431	0.959924	0.989158	0.000713429
CPVL	1.03906	1.0231	1.05526	1.22443e-06
LTBP1	1.0292	1.01497	1.04364	5.10266e-05
WDR77	0.974654	0.959464	0.990084	0.00135749
FXYD5	1.00686	1.00412	1.00961	8.9957e-07
TMEM69	0.98607	0.972817	0.999503	0.0421581
CAPSL	0.966908	0.952335	0.981704	1.40526e-05
CYP4B1	0.994764	0.991148	0.998393	0.0047158
NET1	1.01405	1.00381	1.02439	0.00707082
GNG11	1.03422	1.0165	1.05226	0.000136375
CYBRD1	1.01637	1.0077	1.02511	0.000201894
PLOD1	1.01045	1.00184	1.01913	0.0172947
PRELP	1.0127	1.00552	1.01994	0.000510728
SERPINA5	0.994796	0.991137	0.998469	0.00551826
AGR2	0.984933	0.976207	0.993737	0.000826352
CRB3	0.977729	0.960088	0.995694	0.0153317
FKBP10	1.01066	1.00371	1.01765	0.00258742
ASRGL1	0.958859	0.947453	0.970403	5.95676e-12
MGST2	0.9661	0.951325	0.981104	1.15358e-05
FMOD	1.00737	1.00328	1.01147	0.000397493
NDUFC1	0.985169	0.97171	0.998815	0.0332588
STOML2	0.986675	0.979613	0.993788	0.000251982
NRBF2	1.0262	1.01373	1.03883	3.39407e-05
DNALI1	0.972771	0.959784	0.985935	5.68693e-05
CAPS	0.992164	0.987984	0.996362	0.000260064
DUSP1	1.00218	1.00035	1.00402	0.0196996
RARRES1	1.00324	1.00118	1.00531	0.00205079
APOE	1.0024	1.00036	1.00444	0.0208086
PPP1R15A	1.01634	1.00347	1.02938	0.0126669
ABHD4	1.02406	1.00613	1.0423	0.00833248
PPP1R1B	0.989584	0.985892	0.993289	3.98118e-08
ARL4C	1.01019	1.005	1.0154	0.000113271
SERINC1	1.01625	1.00431	1.02834	0.00752337
EHF	0.988509	0.981418	0.995651	0.00165117
MFGE8	1.00509	1.00056	1.00965	0.0276037
CTSA	1.02142	1.00454	1.03859	0.0126568
LAD1	0.989063	0.978908	0.999323	0.03675
CDKN1A	0.980048	0.970249	0.989947	8.47774e-05
C1QBP	0.985498	0.978116	0.992935	0.000139934
SORL1	0.980327	0.968783	0.992009	0.0010111
LRG1	0.966664	0.951971	0.981584	1.43439e-05
DNAJC4	0.966759	0.950886	0.982897	6.27182e-05
NDUFV1	0.986464	0.973943	0.999146	0.0365182
OVGP1	0.997187	0.994538	0.999842	0.0378679
ACY3	0.969103	0.954867	0.98355	3.22682e-05
POLD2	0.990268	0.981405	0.999211	0.0330127
SCGB2A2	0.984454	0.977717	0.991238	7.75143e-06
DMBT1	0.985313	0.973475	0.997295	0.016429
CMAS	1.00867	1.00067	1.01674	0.0336865
PALM	1.02018	1.00598	1.03458	0.00520985
GPX7	1.01317	1.00339	1.02305	0.00821188
MRPS18B	0.989349	0.979946	0.998841	0.0279566
ALPP	0.989756	0.97972	0.999895	0.0476836
PEX6	0.972135	0.960628	0.98378	3.29305e-06
SCGB1D2	0.997469	0.995578	0.999364	0.0088765
PRPS2	0.965712	0.952448	0.979161	7.63384e-07
SMS	0.988301	0.979923	0.99675	0.00674121
WNT7A	1.01043	1.00148	1.01947	0.0222205
AHCYL1	0.983986	0.973282	0.994808	0.00381885
SPP1	1.00205	1.0005	1.0036	0.00938009
TRIB2	0.9867	0.973699	0.999875	0.0478854
OGN	1.01364	1.00013	1.02733	0.047781
SNRPE	1.01689	1.00878	1.02507	4.17223e-05
PIM2	0.979844	0.96714	0.992714	0.00222642
FRZB	1.00492	1.0009	1.00895	0.0162901
CHGA	0.983424	0.973956	0.992985	0.00070876
PAM	1.01843	1.0096	1.02734	3.92602e-05
TLCD1	0.974148	0.959193	0.989335	0.000905538
PRSS33	0.990205	0.983708	0.996745	0.0033804
FST	1.01294	1.00348	1.02249	0.00725867
TST	0.961386	0.949248	0.97368	1.24544e-09
SUMF2	0.986662	0.975545	0.997907	0.0202099
HDAC1	1.02495	1.0127	1.03734	5.89029e-05
CCL18	0.983901	0.974174	0.993725	0.00136575
KDELR2	1.01799	1.01012	1.02593	6.74787e-06
ZNF664	1.01537	1.00306	1.02782	0.0142356
MRPL14	0.987473	0.980497	0.994498	0.000491685
TPM4	1.00721	1.00268	1.01177	0.00178292
MAPRE1	1.02193	1.01206	1.0319	1.18483e-05
EMD	0.98531	0.976156	0.99455	0.00188665
SERTAD1	1.02068	1.01181	1.02964	4.3573e-06
CDH6	1.01429	1.00573	1.02292	0.00103908
TCF7L1	1.02043	1.00866	1.03234	0.000634112
TIMM13	0.976364	0.964305	0.988573	0.000161564
RPL14	0.992738	0.987587	0.997916	0.00603071
KRT14	0.988581	0.979671	0.997573	0.0129158
METTL7B	0.988604	0.980065	0.997217	0.00960861
SCGB3A1	0.990107	0.985586	0.994649	2.06898e-05
UQCRC1	0.992877	0.985826	0.999979	0.0493156
NRTN	0.978248	0.965323	0.991347	0.00119275
AP2S1	1.01084	1.00359	1.01815	0.00333349
PIGR	0.986209	0.980911	0.991535	4.35124e-07
PCNP	1.01722	1.00584	1.02874	0.00293706
CEBPB	1.00874	1.00289	1.01463	0.00337024
REG1A	0.995029	0.990505	0.999573	0.0320675
HSD17B10	0.98802	0.981131	0.994957	0.000734441
MCL1	1.01038	1.00327	1.01754	0.00415836
PDCD5	1.01896	1.01135	1.02663	9.14856e-07
MAPK15	0.991149	0.9828	0.999568	0.039385
DDX5	1.01605	1.00512	1.02709	0.00389928
ZFP36	1.00195	1.00057	1.00333	0.00554772
EIF1	1.00715	1.00062	1.01373	0.0317872
CLIP3	1.02101	1.01001	1.03213	0.000167883
L1CAM	1.01774	1.00726	1.02833	0.00087182
GSTK1	0.986218	0.978047	0.994457	0.00107724
P4HA1	1.01707	1.00672	1.02753	0.00118809
HLA-DQB1	0.989446	0.984213	0.994707	8.80835e-05
TSPAN3	0.988324	0.980249	0.996466	0.00502151
PDZK1IP1	0.994614	0.991631	0.997606	0.000425233
IL13RA1	0.985591	0.975003	0.996294	0.00844316
SLC9A3R1	0.992722	0.987284	0.99819	0.00915489
APRT	0.987463	0.980586	0.994389	0.000403328
EGR1	1.00183	1.00009	1.00357	0.038815
PNOC	1.00442	1.00115	1.00769	0.0079398
BIK	0.988644	0.979256	0.998122	0.0189743
TIMM10	0.985646	0.975962	0.995425	0.00410215
PSME1	0.989566	0.984681	0.994475	3.26755e-05
TSC22D1	1.01653	1.00784	1.02528	0.000181032
NOTCH3	1.00855	1.00211	1.01503	0.00921263
MRPL37	0.990086	0.980366	0.999902	0.0477654
TUFM	0.991693	0.984197	0.999247	0.0311901
EIF2S3	0.987717	0.980362	0.995127	0.00119188
KLK11	0.991811	0.987166	0.996478	0.000597148
CLDN10	0.988116	0.982194	0.994075	9.72736e-05
PTX3	1.01071	1.00165	1.01985	0.0204408
RUNX3	0.987068	0.977269	0.996965	0.0105518
LAMC1	1.00886	1.00117	1.0166	0.0238129
LAMB2	1.01008	1.00044	1.01982	0.0404675
PFDN2	1.00735	1.00045	1.01428	0.0366529
ODC1	1.00418	1.00016	1.00821	0.0415749
UNC93B1	0.987691	0.978792	0.996671	0.00731829
DEGS1	1.0098	1.00222	1.01743	0.0111511
SERPINB1	0.974613	0.965603	0.983708	5.75108e-08
CCT4	1.00944	1.00094	1.01801	0.0294981
APOL1	0.993729	0.989112	0.998367	0.00809812
EYA2	0.994121	0.989407	0.998857	0.0150257
TMC4	0.99331	0.986726	0.999937	0.0478832
DEFB1	0.996902	0.995158	0.998649	0.000515177
BTG3	0.991089	0.984361	0.997864	0.010019
HDLBP	1.0097	1.00112	1.01835	0.0266511
MAL	1.00434	1.00241	1.00627	1.0422e-05
IFI16	0.988313	0.979368	0.997338	0.0112599
GSN	0.993077	0.986247	0.999955	0.048541
HMGB2	1.00803	1.00154	1.01457	0.0152528
CXCL10	0.996278	0.993757	0.998805	0.00391642
ATP2B4	1.00941	1.00123	1.01765	0.0240249
DSTN	1.01209	1.00479	1.01944	0.00113534
B4GALT5	1.02423	1.01582	1.0327	1.23476e-08
CLDN6	1.00233	1.00037	1.0043	0.0198021
ZFP36L1	1.00624	1.00165	1.01084	0.00759339
CUTA	0.995206	0.990552	0.999883	0.0445414
PRDX1	0.99457	0.989385	0.999782	0.0411753
APH1A	1.00794	1.00095	1.01499	0.0260237
ERGIC3	1.00828	1.0019	1.0147	0.0108908
CLDN4	1.00743	1.00359	1.01129	0.000146296
CPXM1	1.00493	1.00131	1.00855	0.00748808
UQCRFS1	1.00759	1.00432	1.01087	5.22253e-06
POLDIP2	1.01112	1.00216	1.02016	0.0148758
SUSD2	0.986331	0.979566	0.993143	8.88071e-05
DNAJA1	0.990241	0.983348	0.997183	0.00593284
JUNB	1.00186	1.00005	1.00368	0.0440861
PLD3	1.00278	1.00057	1.00499	0.0136374
MRPL51	1.00738	1.00082	1.01397	0.0273085
PDIA4	0.994239	0.989683	0.998816	0.0136797
SLC40A1	0.994297	0.990653	0.997954	0.00226185
JUN	1.00649	1.0029	1.01009	0.000384359
LGALS3	0.995712	0.991667	0.999774	0.0385644
SHKBP1	1.01496	1.01002	1.01992	2.47928e-09
SLC25A1	0.98587	0.978542	0.993253	0.000185139
PGRMC1	0.992332	0.986643	0.998054	0.00869592
HSP90AB1	0.997845	0.996081	0.999611	0.0168232
ECH1	1.0092	1.00546	1.01295	1.30838e-06
CCL20	0.993748	0.988615	0.998908	0.0176229
TFPI2	1.00386	1.00055	1.00719	0.0224078
CYBA	0.99366	0.989496	0.997841	0.00298664
APP	1.00833	1.00409	1.01259	0.000115839
UCHL1	1.00279	1.00015	1.00543	0.0381303
AQP5	0.995379	0.991654	0.999118	0.0154735
PLTP	1.00426	1.00119	1.00734	0.00653096
SCGB2A1	0.998414	0.997235	0.999594	0.00844075
PSMC4	1.00812	1.00506	1.0112	1.87504e-07
OBP2A	0.995246	0.990894	0.999617	0.0330611
KRT7	1.00308	1.00033	1.00584	0.0280069
